# Supplementary material for: A Screen for RNA-Binding Proteins in Yeast Indicates Dual Functions for Many Enzymes
Source: PLoS One. 2010 Nov 11;5(11):e15499. doi: 10.1371/journal.pone.0015499 (PMC2988813; doi:10.1371/journal.pone.0015499)
Supplement: Table S1 — List of 180 selected proteins interacting with total RNA or mRNA on protein microarrays. Columns indicate the following (from left to right): YORF, gene name, GO annotations, protein interacted with respective RNA on protein microarrays, classified as metabolic enzyme, number of proteins per cell [28], Pfam domains. Proteins used for affinity isolations are labeled in red. Proteins interacting with mRNAs are marked with red-filled boxes; proteins selected with total RNA are in green; yellow are the ones that interacted with both types of RNA. (XLS) [file pone.0015499.s002.xls]

## Sheet: 180 RBPs
YORF	Gene	Process	Function	Component	GO RNA binding	mRNA binder	Total RNA binder	E2Bmin binder	RBP (GO slim mapper)	Catalytic activity	Metabolic Network	Nt substrate/cofactor	Enzymatic reaction	Abundance (proteins / cell)	Pfam domains
YNL292W	PUS4	tRNA modification	tRNA-pseudouridine synthase activity	nucleus*	1	1	1			1	1		RNA uridine = RNA pseudouridine	3990.82	TruB_N
YDR120C	TRM1	ribosome biogenesis and assembly*	tRNA (guanine-N2-)-methyltransferase activity	mitochondrion*	1	1				1		SAM	S-adenosyl-L-methionine + tRNA = S-adenosyl-L-homocysteine + tRNA containing N2-methylguanine.	15545.5	TRM
YIL082W-A	YIL082W-A	RNA-mediated transposition	RNA-binding	retrotransposon nucleocapsid	1	1			1	1				n.a.	RVT_1	rve	zf-CCHC
YMR268C	PRP24	spliceosome assembly*	RNA splicing factor activity, transesterification mechanism	snRNP U6	1	1	1		1					672.127	RRM_1	RRM_1	RRM_1	Lsm_interact
YOR204W	DED1	translational initiation*	RNA helicase activity	cytoplasm	1	1			1	1		ATP	ATP + H2O = ADP + phosphate, driving the unwinding of an RNA helix	n.a.	DEAD	Helicase_C
YMR290C	HAS1	ribosome biogenesis and assembly*	RNA binding*	nucleolus*	1	1			1	1				n.a.	DEAD	Helicase_C
YJL080C	SCP160	response to drug*	RNA binding*	endoplasmic reticulum membrane*	1	1	1		1					n.a.	KH_1	KH_1	KH_1	KH_1	KH_1	KH_1	KH_1
YHR086W	NAM8	nuclear mRNA splicing, via spliceosome*	RNA binding*	snRNP U1*	1	1	1		1					1484.98	RRM_1	RRM_1	RRM_1
YMR229C	RRP5	ribosome biogenesis and assembly*	RNA binding*	nucleolus*	1	1	1		1					8862.17	S1	S1	S1
YDL051W	LHP1	tRNA processing	RNA binding	nucleus*	1	1	1		1					n.a.	La
YNL175C	NOP13	ribosome biogenesis and assembly	RNA binding	nucleolus*	1	1			1					3830.08	RRM_1
YOL123W	HRP1	mRNA cleavage*	RNA binding	cytoplasm*	1	1	1		1					n.a.	RRM_1	RRM_1
YML045W-A	YML045W-A	n.a.	RNA binding	n.a.	1	1			1					n.a.	TYA
YOL103W-A	YOL103W-A	n.a.	RNA binding	n.a.	1	1			1					n.a.	TYA
YPR158C-C	YPR158C-C	n.a.	RNA binding	n.a.	1	1			1					n.a.	TYA
YNL284C-A	YNL284C-A	n.a.	RNA binding	n.a.	1	1	1		1					n.a.	TYA
YHR214C-C	YHR214C-C	n.a.	RNA binding	n.a.	1	1	1		1					n.a.	TYA
YOL066C	RIB2	riboflavin biosynthetic process*	pseudouridylate synthase activity*	cytoplasm	1	1	1			1			2,5-diamino-6-ribitylamino-4(3H)-pyrimidinone 5'-phosphate = 5-amino-6-ribitylamino-2,4(1H,3H)-pyrimidinedione 5'-phosphate	1538.07	PseudoU_synth_2	dCMP_cyt_deam_1
YFL001W	DEG1	RNA processing	pseudouridylate synthase activity	cytoplasm*	1	1				1	1		RNA uridine = RNA pseudouridine	5863.99	PseudoU_synth_1	PseudoU_synth_1
YGL122C	NAB2	mRNA polyadenylation*	poly(A) binding	cytoplasm*	1	1			1					9671.7	n.a.
YIR001C	SGN1	mRNA metabolic process	poly(A) binding	cytoplasm	1	1			1					6488.92	RRM_1
YDR432W	NPL3	pseudohyphal growth*	mRNA binding*	cytoplasm*	1	1	1		1					78656.5	RRM_1	RRM_1
YKL130C	SHE2	intracellular mRNA localization*	mRNA binding	cytoplasm	1	1	1	1	1					4071.95	n.a.
YBL032W	HEK2	telomere maintenance via telomerase*	mRNA binding	cytoplasm*	1	1	1		1					15576.3	KH_1	KH_1	KH_1
YHR081W	LRP1	biological_process	RNA binding	nuclear exosome (RNase complex)	1	1			1					n.a.	C1D
YPL123C	RNY1	cell morphogenesis	endoribonuclease activity	extracellular region	1	1	1			1			cleaves tRNAs	503.708	Ribonuclease_T2
YDL031W	DBP10	ribosome biogenesis and assembly*	ATP-dependent RNA helicase activity	nucleolus	1	1	1			1		ATP	ATP + H2O = ADP + phosphate, driving the unwinding of an RNA helix.	n.a.	DEAD	DBP1CT	Helicase_C
YOL021C	DIS3	35S primary transcript processing*	3'-5'-exoribonuclease activity	mitochondrion*	1	1	1		1	1			3'-5' exoribonuclease activity	606.198	RNB
YBR021W	FUR4	uracil transport	uracil permease activity	plasma membrane*		1					1	uracil	uracil(out) + cation(out) = uracil(in) + cation(in	n.a.	Transp_cyt_pur
YOR391C	HSP33	biological_process	unfolded protein binding*	cellular_component		1				1			cysteine protease activity; thiol protease activity	n.a.	DJ-1_PfpI
YNL007C	SIS1	protein folding*	unfolded protein binding*	cytosolic small ribosomal subunit (sensu Eukaryota)		1	1							20306.1	DnaJ	DnaJ_C
YFR010W	UBP6	protein deubiquitination	ubiquitin-specific protease activity	proteasome regulatory particle (sensu Eukaryota)		1	1			1			hydrolysis of various forms of polymeric ubiquitin sequences	6772.88	UCH	ubiquitin
YER125W	RSP5	endocytosis*	ubiquitin-protein ligase activity	cytoplasm*		1	1			1		ATP	ATP + ubiquitin + protein lysine = AMP + diphosphate + protein N-ubiquityllysine	n.a.	HECT	C2	WW	WW	WW
YGR024C	THG1	tRNA modification	tRNA guanylyltransferase activity	cytoplasm*		1		1		1			tRNA guanylyltransferase activity	1169.43	Thg1
YNR015W	SMM1	tRNA modification*	tRNA dihydrouridine synthase activity	cytoplasm*		1				1			tRNA-uracil + acceptor = tRNA-dihydrouridine + reduced acceptor.	2653.07	Dus
YML080W	DUS1	tRNA modification	tRNA dihydrouridine synthase activity	nucleus		1	1			1			tRNA-uracil + acceptor = tRNA-dihydrouridine + reduced acceptor.	1860.34	Dus
YBR118W	TEF2	translational elongation*	translation elongation factor activity	ribosome*		1				1		GTP	translation elongation	450.486	GTP_EFTU	GTP_EFTU_D3	GTP_EFTU_D2
YOR002W	ALG6	aerobic respiration*	transferase activity, transferring hexosyl groups	endoplasmic reticulum		1				1			Catalysis of the addition of the first glucose residue to the lipid-linked oligosaccharide precursor for N-linked glycosylation; the transfer of glucose from dolichyl phosphate glucose (Dol-P-Glc) on to the lipid-linked oligosaccharide Man(9)GlcNAc(2)-PP-Dol.	n.a.	Alg6_Alg8
YNL239W	LAP3	homocysteine catabolic process*	transcription regulator activity*	cytoplasm*		1	1			1			cysteine protease activity; thiol protease activity	521.132	Peptidase_C1_2
YJL110C	GZF3	negative regulation of transcription from RNA polymerase II promoter*	transcription factor activity*	nucleus		1	1							319.3	GATA
YPL133C	RDS2	response to xenobiotic stimulus	transcription factor activity	cytoplasm*		1	1							799.416	Zn_clus
YFR034C	PHO4	phosphate metabolic process*	transcription factor activity	cytoplasm*			1							n.a.	HLH
YNL229C	URE2	telomere maintenance*	transcription corepressor activity*	cytosol*		1				1			2 glutathione + H2O2 = oxidized glutathione + 2 H2O	7060.58	GST_N	GST_C
YMR039C	SUB1	positive regulation of transcription from RNA polymerase II promoter*	transcription coactivator activity	nucleus		1	1							7820.7	PC4
YOR251C	TUM1	biological_process	thiosulfate sulfurtransferase activity	cytoplasm		1				1			thiosulfate + cyanide = SO3(2-) (sulfite) + thiocyanate	5773.09	Rhodanese
YBL064C	PRX1	response to oxidative stress*	thioredoxin peroxidase activity	mitochondrion		1	1			1			thioredoxin + H2O2 = thioredoxin disulfide + H2O	4506.06	AhpC-TSA
YKL132C	RMA1	biological_process	tetrahydrofolylpolyglutamate synthase activity	mitochondrion		1	1			1	1	ATP	ATP + tetrahydrofolyl-(Glu)(n) + L-glutamate = ADP + phosphate + tetrahydrofolyl-(Glu)	n.a.	n.a.
YDL220C	CDC13	telomere maintenance*	telomeric DNA binding	nuclear telomere cap complex		1	1							318.981	n.a.
YDL130W	RPP1B	translational elongation*	structural constituent of ribosome	cytosolic large ribosomal subunit (sensu Eukaryota)		1	1							22448.5	Ribosomal_6s
YNL225C	CNM67	microtubule nucleation*	structural constituent of cytoskeleton	spindle pole body*		1								n.a.	n.a.
YNR019W	ARE2	sterol metabolic process	sterol O-acyltransferase activity	endoplasmic reticulum		1				1		CoA	acyl-CoA + ergosterol = CoA + ergosterol ester	279.403	MBOAT
YGL055W	OLE1	mitochondrion inheritance*	stearoyl-CoA 9-desaturase activity	endoplasmic reticulum membrane		1				1		CoA	stearoyl-CoA + 2 ferrocytochrome b5 + O2 + 2 H+ = oleoyl-CoA + 2 ferricytochrome b5 + H2O	n.a.	FA_desaturase	Cyt-b5
YAR007C	RFA1	nucleotide-excision repair*	single-stranded DNA binding*	cytoplasm*		1	1							4099.83	tRNA_anti
YCR028C-A	RIM1	mitochondrial genome maintenance	single-stranded DNA binding	mitochondrion*		1	1	1						3060.23	SSB
YHR049W	FSH1	biological_process	serine hydrolase activity	cytoplasm*		1				1			hydrolysis of various bonds, e.g. C-O, C-N, C-C, phosphoric anhydride bonds	14599.4	DUF341
YMR296C	LCB1	sphingolipid biosynthetic process	serine C-palmitoyltransferase activity	membrane fraction*			1			1	1	CoA	palmitoyl-CoA + L-serine = CoA + 3-dehydro-D-sphinganine + CO2	22379.5	Aminotran_1_2
YLR017W	MEU1	glutamate biosynthetic process*	S-methyl-5-thioadenosine phosphorylase activity	cytoplasm		1	1			1		methylthioadenosine	5'-methylthioadenosine + phosphate = adenine + 5-methylthio-D-ribose 1-phosphate	4824.36	Mtap_PNP
YOR239W	ABP140	actin cytoskeleton organization and biogenesis	S-adenosylmethionine-dependent methyltransferase activity*	actin filament		1				1		SAM	transfer of a methyl group from S-adenosyl-L-methionine to a substrate	17014.4	Methyltransf_12
YIL091C	YIL091C	biological_process	RNA helicase activity	nucleus*		1	1							172.148	DUF1253
YGR187C	HGH1	ribosome biogenesis and assembly	RNA binding?	cytoplasm		1								20843.9	DUF383	DUF384
YBR035C	PDX3	telomere maintenance*	pyridoxamine-phosphate oxidase activity	cellular_component		1				1	1		pyridoxamine 5'-phosphate + H2O + O2 = pyridoxal 5'-phosphate + NH3 + H2O2	n.a.	Pyridox_oxidase
YHR117W	TOM71	biological_process	protein transporter activity	mitochondrion*		1	1							4112.7	TPR_1	TPR_1
YLL039C	UBI4	sporulation (sensu Fungi)*	protein tag*	cytoplasm		1								n.a.	ubiquitin	ubiquitin	ubiquitin	ubiquitin	ubiquitin
YGL021W	ALK1	protein amino acid phosphorylation*	protein kinase activity*	cellular_component		1				1		ATP	protein + ATP = a phosphoprotein + ADP	2193.27	n.a.
YER087W	YER087W	biological_process	proline-tRNA ligase activity	mitochondrion		1				1		ATP	ATP + L-proline + tRNA(Pro) = AMP + diphosphate + L-proline-tRNA	477.284	tRNA-synt_2b
YJR110W	YMR1	vesicle-mediated transport*	phosphoric monoester hydrolase activity*	cytoplasm		1				1			1-phosphatidyl-1D-myo-inositol 3-phosphate + H2O = 1-phosphatidyl-1D-myo-inositol + phosphate	1083.68	Myotub-related
YOL065C	INP54	exocytosis*	phosphoinositide 5-phosphatase activity	endoplasmic reticulum		1				1			1-phosphatidyl-1D-myo-inositol 4,5-bisphosphate + H2O = 1-phosphatidyl-1D-myo-inositol 4-phosphate + phosphate	1197.66	Exo_endo_phos
YMR004W	MVP1	protein targeting to vacuole	phosphatidylinositol 3-phosphate binding	cytoplasm		1								2205.35	PX
YHR105W	YPT35	biological_process	phosphatidylinositol 3-phosphate binding	endosome		1								n.a.	PX
YGR157W	CHO2	telomere maintenance*	phosphatidylethanolamine N-methyltransferase activity	endoplasmic reticulum		1				1	1	SAM	S-adenosyl-L-methionine + phosphatidylethanolamine = S-adenosyl-L-homocysteine + phosphatidyl-N-methylethanolamine.	1809.78	n.a.
YNR056C	BIO5	biotin biosynthetic process*	permease activity	plasma membrane		1					1	Biotin		n.a.	n.a.
YKR049C	FMP46	biological_process	oxidoreductase activity	mitochondrion		1				1			oxidoreductase	1239.69	DUF1687
YKL067W	YNK1	DNA metabolic process*	nucleoside diphosphate kinase activity	mitochondrion*		1				1	1	ATP	ATP + nucleoside diphosphate = ADP + nucleoside triphosphate.	7133.08	NDK
YBR300C	YBR300C	n.a.	n.a.	n.a.		1								n.a.	n.a.
YBR293W	VBA2	basic amino acid transport	multidrug transporter activity*	membrane of vacuole with cell cycle-correlated morphology		1								n.a.	MFS_1
YKL079W	SMY1	exocytosis	motor activity	cellular bud neck*		1				1				1923.06	Kinesin
YKR084C	HBS1	translation	RNA binding?	cytoplasm		1				1		GTP	translation elongation	2750.55	GTP_EFTU	GTP_EFTU_D2	GTP_EFTU_D3
YMR090W	YMR090W	biological_process	molecular_function	cytoplasm		1				1			Dehydratase?	704.481	DapB_N
YER101C	AST2	biological_process	molecular_function	cytoplasm		1				1				936.776	ADH_N
YLR426W	YLR426W	response to drug	molecular_function	mitochondrion		1				1				2132.63	adh_short
YOR059C	YOR059C	biological_process	molecular_function	lipid particle		1				1				1211.71	DUF676
YNL168C	FMP41	biological_process	molecular_function	mitochondrion		1	1			1				2548.86	FAA_hydrolase
YPR002W	PDH1	propionate metabolic process	molecular_function	cytoplasm*		1				1			conversion of 2-methylcitrate to 2-methylisocitrate	2733.41	MmgE_PrpD
YOR286W	FMP31	biological_process	molecular_function	mitochondrion		1				1				4215.13	Rhodanese
YHR207C	SET5	biological_process	molecular_function	cytoplasm*		1				1				4996.85	SET
YKL027W	YKL027W	biological_process	molecular_function	mitochondrion*		1				1				1169.43	ThiF
YIL108W	YIL108W	biological_process	molecular_function	cytoplasm			1			1			putative metalloprotease	194.712	n.a.
YNL255C	GIS2	intracellular signaling cascade	RNA binding?	cytoplasm		1	1							96655	zf-CCHC	zf-CCHC	zf-CCHC	zf-CCHC	zf-CCHC	zf-CCHC	zf-CCHC
YPL054W	LEE1	biological_process	molecular_function	cellular_component		1								n.a.	zf-CCCH	zf-CCCH
YER163C	YER163C	biological_process	molecular_function	cytoplasm*		1								1295.19	ChaC
YJR111C	YJR111C	biological_process	molecular_function	mitochondrion		1								1885.49	CMD
YKL091C	YKL091C	biological_process	molecular_function	nucleus		1								2869.78	CRAL_TRIO	CRAL_TRIO_N
YNL136W	EAF7	DNA repair*	molecular_function	nucleus*		1								299.519	CT2
YDR411C	DFM1	unfolded protein response*	molecular_function	endoplasmic reticulum		1								n.a.	DER1
YMR114C	YMR114C	biological_process	molecular_function	cytoplasm*		1								n.a.	DUF159
YPR152C	URN1	biological_process	molecular_function	nucleus		1	1							1308.97	FF	WW
YNL263C	YIF1	ER to Golgi vesicle-mediated transport	molecular_function	endoplasmic reticulum membrane*		1								n.a.	Hrf1
YOR271C	FSF1	biological_process	molecular_function	mitochondrion		1								9292.52	Mtc
YLR050C	YLR050C	biological_process	molecular_function	endoplasmic reticulum		1								357.977	n.a.
YLR132C	YLR132C	nuclear mRNA splicing, via spliceosome*	RNA binding?	cytoplasm*		1								486.132	n.a.
YLR392C	YLR392C	biological_process	molecular_function	cytoplasm		1								736.465	n.a.
YDR439W	LRS4	chromatin silencing at rDNA*	molecular_function	nucleus*		1								1390.9	n.a.
YLR326W	YLR326W	biological_process	molecular_function	cellular_component		1								1524.84	n.a.
YOL070C	NBA1	biological_process	molecular_function	cytoplasm*		1								1616.86	n.a.
YCR016W	YCR016W	ribosome biogenesis and assembly	RNA binding?	nucleus*		1								1847.73	n.a.
YOR118W	YOR118W	biological_process	molecular_function	cytoplasm		1								2595.3	n.a.
YLR225C	YLR225C	biological_process	molecular_function	cytoplasm		1								3990.82	n.a.
YMR123W	PKR1	protein complex assembly	molecular_function	endoplasmic reticulum membrane		1								5750.44	n.a.
YML048W	GSF2	protein folding*	molecular_function	cytoplasm*		1								21420	n.a.
YLR211C	YLR211C	biological_process	molecular_function	cytoplasm		1								n.a.	n.a.
YGR196C	FYV8	biological_process	molecular_function	cytoplasm		1								n.a.	n.a.
YOR195W	SLK19	meiosis*	molecular_function	condensed nuclear chromosome kinetochore*		1	1							314.385	n.a.
YLR003C	YLR003C	ribosome biogenesis and assembly*	RNA binding?	nucleus		1	1							1197.66	n.a.
YOR216C	RUD3	ER to Golgi vesicle-mediated transport	molecular_function	Golgi apparatus		1	1							7622.25	n.a.
YLR257W	YLR257W	biological_process	molecular_function	cytoplasm		1	1							18605.1	n.a.
YIL055C	YIL055C	biological_process	molecular_function	cellular_component		1	1							n.a.	n.a.
YLR022C	SDO1	35S primary transcript processing*	RNA binding?	cytoplasm*		1								5062.01	SBDS
YGL104C	VPS73	protein targeting to vacuole	molecular_function	mitochondrion		1								n.a.	Sugar_tr
YJR085C	YJR085C	biological_process	molecular_function	mitochondrion		1								2096.03	TMEM14
YER156C	YER156C	biological_process	molecular_function	cytoplasm*		1								6081.63	UPF16
YGL080W	FMP37	biological_process	molecular_function	mitochondrion		1								395.628	UPF41
YOR269W	PAC1	nuclear migration, microtubule-mediated	molecular_function	cytoplasm*		1								n.a.	WD4	WD4	WD4	WD4
YCR072C	RSA4	ribosome biogenesis and assembly*	RNA binding?	nucleolus*		1	1							n.a.	WD4	WD4	WD4	WD4	WD4	WD4	WD4	WD4
YNL200C	YNL200C	biological_process	molecular_function	cytoplasm*		1								1377.33	YjeF_N
YLR309C	IMH1	vesicle-mediated transport*	molecular_function	cytosol*			1							2349.01	GRIP
YKR080W	MTD1	one-carbon compound metabolic process*	methylenetetrahydrofolate dehydrogenase (NAD+) activity	cytosol		1				1	1	NAD	5,10-methylenetetrahydrofolate + NAD+ = 5,10-methenyltetrahydrofolate + NADH + H+.	16196.7	THF_DHG_CYH	THF_DHG_CYH_C
YHR090C	YNG2	DNA repair*	methylated histone residue binding*	nucleus*			1			1		CoA	acetyl-CoA + histone = CoA + acetyl-histone	n.a.	PHD
YLR244C	MAP1	proteolysis	methionyl aminopeptidase activity	cytosolic ribosome (sensu Eukaryota)		1	1			1			hydrolysis of N-terminal amino acid residues from a polypeptide chain	19590.4	Peptidase_M24
YGR264C	MES1	methionyl-tRNA aminoacylation	methionine-tRNA ligase activity	cytoplasm*		1				1		ATP	ATP + L-methionine + tRNA(Met) = AMP + diphosphate + L-methionyl-tRNA(Met)	85016.2	tRNA-synt_1
YPL050C	MNN9	protein amino acid N-linked glycosylation*	mannosyltransferase activity	membrane*		1				1			transfer of a mannose residue from GDP-mannose to an oligosaccharide	1629.89	Anp1
YNL219C	ALG9	protein amino acid glycosylation*	mannosyltransferase activity	endoplasmic reticulum		1				1			transfer of a mannosyl group	n.a.	Glyco_transf_22
YJR013W	GPI14	GPI anchor biosynthetic process*	mannosyltransferase activity	endoplasmic reticulum membrane		1				1			transfer of a mannosyl group to an acceptor molecule	n.a.	Mannosyl_trans
YOR084W	YOR084W	peroxisome organization and biogenesis	lipase activity	peroxisomal matrix		1				1			Catalysis of the hydrolysis of a lipid or phospholipid	2349.01	Abhydrolase_1
YKL085W	MDH1	tricarboxylic acid cycle*	L-malate dehydrogenase activity	mitochondrion*		1				1	1	NAD	(S)-malate + NAD+ = oxaloacetate + NADH + H+	28103.8	Ldh_1_C	Ldh_1_N
YDL078C	MDH3	fatty acid beta-oxidation*	L-malate dehydrogenase activity	peroxisome*		1	1			1	1	NAD	(S)-malate + NAD+ = oxaloacetate + NADH + H+	3302.38	Ldh_1_N	Ldh_1_C
YNL009W	IDP3	fatty acid beta-oxidation*	isocitrate dehydrogenase (NADP+) activity	cytoplasm*		1				1	1	NADP	isocitrate + NADP+ = 2-oxoglutarate + CO2 + NADPH + H+	n.a.	Iso_dh
YDR051C	DET1	acid phosphatase activity	intracellular sterol transport	cytoplasm*		1				1			orthophosphoric monoester + H2O = an alcohol + phosphate	3170.88	PGAM
YJR077C	MIR1	phosphate transport	inorganic phosphate transporter activity	mitochondrion*		1								n.a.	Mito_carr	Mito_carr	Mito_carr
YMR120C	ADE17	'de novo' IMP biosynthetic process*	IMP cyclohydrolase activity*	cytosol		1	1			1	1		IMP + H2O = 5-formamido-1-(5-phosphoribosyl)imidazole-4-carboxamide	60864.8	AICARFT_IMPCHas	MGS
YLR452C	SST2	signal transduction*	GTPase activator activity	plasma membrane		1								5978.23	RGS	DEP
YBR121C	GRS1	transcription termination*	glycine-tRNA ligase activity	cytoplasm*		1				1		ATP	ATP + L-glycyl+ tRNA(Gly) = AMP + diphosphate + L-glycine-tRNA	98424.7	tRNA-synt_2b	HGTP_anticodon
YJR051W	OSM1	metabolic process	fumarate reductase (NADH) activity	mitochondrion		1				1	1	NAD	succinate + NAD+ = fumarate + NADH + H+	432.397	FAD_binding_2
YIL075C	RPN2	ubiquitin-dependent protein catabolic process	endopeptidase activity*	nucleus*		1				1			endopeptidase	4749.49	PC_rep	PC_rep	PC_rep	PC_rep
YOR362C	PRE10	ubiquitin-dependent protein catabolic process	endopeptidase activity	proteasome core complex, alpha-subunit complex (sensu Eukaryota)		1				1			Catalysis of the hydrolysis of internal, alpha-peptide bonds in a polypeptide chain	11960	Proteasome
YOL042W	NGL1	biological_process	endonuclease activity	mitochondrion		1				1			hydrolysis of ester linkages within nucleic acids	3475.7	Exo_endo_phos
YPR183W	DPM1	protein amino acid N-linked glycosylation*	dolichyl-phosphate beta-D-mannosyltransferase activity	mitochondrion*		1				1	1	GDP	GDP-mannose + dolichyl phosphate = GDP + dolichyl D-mannosyl phosphate.	1885.49	Glycos_transf_2
YJR063W	RPA12	ribosome biogenesis and assembly*	DNA-directed RNA polymerase activity	DNA-directed RNA polymerase I complex		1				1				8450.96	RNA_POL_M_15KD	TFIIS_C
YLR150W	STM1	telomere maintenance*	DNA binding*	cytoplasm*		1	1							46842.3	n.a.
YER148W	SPT15	transcription from RNA polymerase II promoter*	DNA binding*	nucleus*			1							n.a.	TBP	TBP
YJR144W	MGM101	DNA repair*	DNA binding	mitochondrion*		1								n.a.	Mgm11p
YOR236W	DFR1	folic acid and derivative metabolic process	dihydrofolate reductase activity	cytosol		1				1	1	NADP	5,6,7,8-tetrahydrofolate + NADP+ = 7,8-dihydrofolate + NADPH + H+.	1083.68	DHFR_1
YOR386W	PHR1	photoreactive repair	deoxyribodipyrimidine photo-lyase activity	nucleus*		1	1			1			cyclobutadipyrimidine (in DNA) = 2 pyrimidine residues (in DNA)	688.352	FAD_binding_7	DNA_photolyase
YNL280C	ERG24	ergosterol biosynthetic process	delta14-sterol reductase activity	endoplasmic reticulum		1				1	1	NADP	NADP+ + 4,4-dimethyl-5-alpha-cholesta-8,24-dien-3-beta-ol = NADPH + H+ + 4,4-dimethyl-5-alpha-cholesta-8,14,24-trien-3-beta-ol	1597.25	ERG4_ERG24
YKL150W	MCR1	response to oxidative stress*	cytochrome-b5 reductase activity	mitochondrion*		1	1			1		NAD	NADH + H+ + 2 ferricytochrome b(5) = NAD+ + 2 ferrocytochrome b	1923.06	NAD_binding_1	FAD_binding_6
YGL184C	STR3	methionine biosynthetic process	cystathionine beta-lyase activity	cellular_component		1	1			1			cystathionine + H2O = L-homocysteine + NH3 + pyruvate	n.a.	Cys_Met_Meta_PP
YPL132W	COX11	aerobic respiration*	copper ion binding	mitochondrion*		1								n.a.	CtaG_Cox11
YDR153C	ENT5	Golgi to endosome transport*	clathrin binding	cytoplasm*		1								8096.15	ENTH
YLR274W	CDC46	DNA replication initiation*	chromatin binding*	cytoplasm*		1				1		ATP	ATP-dependent helicase	10330.9	MCM
YPR052C	NHP6A	positive regulation of transcription from RNA polymerase II promoter*	chromatin binding	nuclear chromatin			1							3870.07	HMG_box
YOR027W	STI1	protein folding	chaperone activator activity*	cytoplasm		1	1							67558.8	TPR_1	TPR_1	TPR_1	TPR_1
YPR113W	PIS1	cell cycle*	CDP-diacylglycerol-inositol 3-phosphatidyltransferase activity	mitochondrion*		1				1	1		CDP-diacylglycerol + myo-inositol = CMP + phosphatidyl-1D-myo-inositol.	3810.14	CDP-OH_P_transf
YML042W	CAT2	carnitine metabolic process	carnitine O-acetyltransferase activity	mitochondrion*		1				1	1	CoA	acetyl-CoA + carnitine = CoA + O-acetylcarnitine	450.486	Carn_acyltransf
YDR538W	PAD1	aromatic compound catabolic process	carboxy-lyase activity	mitochondrion		1				1	1		nonhydrolytic addition or removal of a carboxyl group	1746.07	Flavoprotein
YIL033C	BCY1	negative regulation of Ras protein signal transduction	cAMP-dependent protein kinase inhibitor activity	cytoplasm*		1	1			1			reduces the activity of a cAMP-dependent protein kinas	4276.97	cNMP_binding	cNMP_binding	RIIa
YBL030C	PET9	aerobic respiration*	ATP:ADP antiporter activity	mitochondrion*		1								n.a.	Mito_carr	Mito_carr	Mito_carr
YOR141C	ARP8	chromatin remodeling*	ATP-dependent 5' to 3' DNA helicase activity	nucleus*		1	1			1		ATP	ATP + H2O = ADP + phosphate; drives the unwinding of the DNA helix in the direction 3' to 5'.	1010.9	Actin
YBR222C	PCS60	biological_process	AMP binding	cytoplasm*		1	1			1		AMP	AMP binding	8771.7	AMP-binding
YHR189W	PTH1	translation	aminoacyl-tRNA hydrolase activity	mitochondrion		1				1			N-substituted aminoacyl-tRNA + H2O = N-substituted amino acid + tRNA	338.778	Pept_tRNA_hydro
YNL048W	ALG11	protein amino acid glycosylation*	alpha-1,2-mannosyltransferase activity	endoplasmic reticulum*		1				1			transfer of a mannosyl group	3137.79	Glycos_transf_1
YHR104W	GRE3	response to stress*	aldo-keto reductase activity*	cytoplasm*		1	1			1		NADP	D-glucose + NADP+ = D-glucono-1,4-lactone + NADPH	12850.6	Aldo_ket_red
YDL124W	YDL124W	metabolic process	aldo-keto reductase activity*	cytoplasm*		1	1			1		NADP	an alditol + NADP+ = an aldose + NADPH + H+	4031.32	Aldo_ket_red
YOR120W	GCY1	response to salt stress*	aldo-keto reductase activity	cytoplasm*		1	1			1		NADP	an alditol + NADP+ = an aldose + NADPH + H+.	n.a.	Aldo_ket_red
YJR019C	TES1	fatty acid oxidation	acyl-CoA thioesterase activity	mitochondrion*		1	1			1		CoA	acyl-CoA + H2O = corresponding fatty acid + CoA	n.a.	Acyl_CoA_thio	Acyl_CoA_thio
YJL218W	YJL218W	biological_process	acetyltransferase activity	cellular_component		1	1			1			acetyltransferase activity	n.a.	Hexapep
YIL160C	POT1	fatty acid beta-oxidation	acetyl-CoA C-acyltransferase activity	peroxisomal matrix		1	1			1	1	CoA	acyl-CoA + acetyl-CoA = CoA + 3-oxoacyl-CoA	n.a.	Thiolase_N	Thiolase_C
YMR205C	PFK2	glycolysis	6-phosphofructokinase activity	cytoplasm*		1				1	1	ATP	ATP + D-fructose 6-phosphate = ADP + D-fructose 1,6-bisphosphate.	90209.5	PFK	PFK
YIL107C	PFK26	fructose 2,6-bisphosphate metabolic process*	6-phosphofructo-2-kinase activity	cytoplasm		1				1	1	ATP	ATP + D-fructose 6-phosphate = ADP + D-fructose 2,6-bisphosphate	1707.57	6PF2K	PGAM
YKR009C	FOX2	fatty acid beta-oxidation	3-hydroxyacyl-CoA dehydrogenase activity*	peroxisomal matrix		1	1			1	1	NAD	(S)-3-hydroxyacyl-CoA + NAD+ = 3-oxoacyl-CoA + NADH + H+	n.a.	MaoC_dehydratas	adh_short	adh_short
YHR067W	HTD2	fatty acid biosynthetic process	3-hydroxyacyl-[acyl-carrier-protein] dehydratase activity	mitochondrion		1				1			CH3-CHOH-CH2-[CH2]n-CO-[acyl-carrier protein] = H2O + CH3-CH-CH-[CH2]n-CO-[acyl-carrier protein]	799.416	n.a.
YNL202W	SPS19	sporulation (sensu Fungi)*	2,4-dienoyl-CoA reductase (NADPH) activity	peroxisomal matrix		1				1		NADP	trans-2,3-didehydroacyl-CoA + NADP+ = trans,trans-2,3,4,5-tetradehydroacyl-CoA + NADPH + H+.	n.a.	adh_short
