# Supplementary material for: A Screen for RNA-Binding Proteins in Yeast Indicates Dual Functions for Many Enzymes
Source: PLoS One. 2010 Nov 11;5(11):e15499. doi: 10.1371/journal.pone.0015499 (PMC2988813; doi:10.1371/journal.pone.0015499)
Supplement: Table S2 — Significantly enriched GO terms among proteins interacting with total RNA or mRNA. (XLS) [file pone.0015499.s003.xls]

## Sheet: GO 180 RBPs
Category	GOID	Description	All 180 Proteins		173 mRNA binders		67 total RNA binders		Array (4083)
			# Annotation	P-value	# Annotation	P-value	# Annotation	P-value	# Annotation
Process	GO:0009062	fatty acid catabolic process	6	0.000207	6	0.000205964	4	0.00225271	9
	GO:0006629	lipid metabolic process	24	0.0016	23	0.00228702		n.s.	195
	GO:0006635	fatty acid beta-oxidation	5	0.004	5	0.00334119	4	0.00126714	8
	GO:0034440	lipid oxidation	5	0.009	5	0.00726023	4	0.00225271	9
	GO:0006631	fatty acid metabolic process	10	0.009	10	0.00648754		n.s.	45
	GO:0006139	nucleobase metabolic process		n.s.		n.s.	33	0.00320156	1012
	GO:0006807	nitrogen compound metabolic process		n.s.		n.s.	36	0.00641129	1199
Function	GO:0003723	RNA binding	28	0.004	28	0.000995625	16	0.00036755	278
	GO:0003729	mRNA binding	8	0.0054	8	0.0029171	6	0.00045066	29
	GO:0003824	catalytic activity	94	0.0035	91	0.00722957		n.s.	1518
	GO:0003676	nucleic acid binding	48	0.004	45	0.00964428	30	2.35802e-07	614
	GO:0016491	oxidoreductase activity		n.s.	24	0.00794611		n.s.	238
	GO:0004032	aldehyde reductase activity		n.s.		n.s.	3	0.00338416	5
Compartment	GO:0005737	cytoplasm	145	2.8e-06	141	7.68485e-07		n.s.	2512
	GO:0005782	peroxisomal matrix	7	2.7e-05	7	1.92933e-05	4	0.00267383	12
	GO:0043227	membrane-bounded organelle	136	0.00084	129	0.00296864		n.s.	2440
	GO:0005634	nucleus		n.s.		n.s.	38	0.00130863	1285
