# Supplementary material for: A Screen for RNA-Binding Proteins in Yeast Indicates Dual Functions for Many Enzymes
Source: PLoS One. 2010 Nov 11;5(11):e15499. doi: 10.1371/journal.pone.0015499 (PMC2988813; doi:10.1371/journal.pone.0015499)
Supplement: Table S3 — List of conditions for microarray data retrieved from the M3D database. (XLS) [file pone.0015499.s004.xls]

## Sheet: Yeast_Genome_S98_v2
chip_name	experiment_name	description	detail description	References
E-MEXP-130-raw-cel-333478491	E-MEXP-130_1	YRA1 wt A	Transcription profiling of four yeast strains grown in SC medium and shifted for 2.5h to 37C: YRA1 wild type, YRA1 mlp2916; GFP-yra1-8, and GFP-yra1-8 mlp2916	15692572
E-MEXP-130-raw-cel-333478565	E-MEXP-130_2	YRA1-mlp2del916; A
E-MEXP-130-raw-cel-333478639	E-MEXP-130_3	GFP-yra1-8 A
E-MEXP-130-raw-cel-333478713	E-MEXP-130_4	GFP-yra1-8-mlp2del916; A
E-MEXP-26-WT-A	E-MEXP-26_1	WT-A_26	Transcriptional profiling of yeast to analyse mRNAs regulated by the nonsense-mediated and 5 to 3 mRNA Decay Pathways	14690598
E-MEXP-26-upf1-A	E-MEXP-26_2	upf1-A_26
E-MEXP-26-dcp1-A	E-MEXP-26_3	dcp1-A_26
E-MEXP-26-xrn1-A	E-MEXP-26_4	xrn1-A_26
E-MEXP-26-nmd2-B	E-MEXP-26_5	nmd2-B_26
E-MEXP-26-upf3-B	E-MEXP-26_6	upf3-B_26
E-MEXP-27-WT-A	E-MEXP-27_1	WT-A_27	Transcription profiling of yeast wild type, xrn1, xrn1 upf1, xrn1 nmd2, and xrn1 upf3 strains to investigate mRNA decay	14690598
E-MEXP-27-xrn1-A	E-MEXP-27_2	xrn1-A_27
E-MEXP-27-xrn1upf1-A	E-MEXP-27_3	xrn1 upf1-A_27
E-MEXP-27-xrn1nmd2-A	E-MEXP-27_4	xrn1 nmd2-A_27
E-MEXP-27-xrn1upf3-A	E-MEXP-27_5	xrn1 upf3-A_27
E-MEXP-323-raw-cel-473419653	E-MEXP-323_1	total control (repeat 1) 323	Transcription profiling of amino-acid starved yeast cells to monitor the transcript level and also the translation status for each RNA
E-MEXP-323-raw-cel-473419785	E-MEXP-323_2	total stress (repeat 1) AA starved
E-MEXP-324-raw-cel-473558697	E-MEXP-324_1	total control (repeat 1) 324	Transcription profiling of butanol treated yeast to monitor the transcript level and also the translation status for each RNA
E-MEXP-324-raw-cel-473558807	E-MEXP-324_2	total stress (repeat 1) butanol treated
E-MEXP-442-590931762	E-MEXP-442_1	H_PINARPIRdelHO-G 0.1	Transcription profiling of yeast cells (homozygous deletion mutants of BY4743) grown in chemostats, samples at steady state. Glucose and ammonium limitation, dilution rates 0.1 and 0.2 hr-1, gene deletions HO and HAP4 applied	16710832
E-MEXP-442-590931778	E-MEXP-442_2	H_PINARPIRdelHO-G 0.2
E-MEXP-442-590931794	E-MEXP-442_3	H_PINARPIRdelHO-N 0.1
E-MEXP-442-590931810	E-MEXP-442_4	H_PINARPIRdelHO-N 0.2
E-MEXP-442-590931825	E-MEXP-442_5	H_PINARPIRdelHAP4-G 0.1
E-MEXP-442-590931842	E-MEXP-442_6	H_PINARPIRdelHAP4-G 0.2
E-MEXP-442-590931858	E-MEXP-442_7	H_PINARPIRdelHAP4-N 0.1
E-MEXP-442-590931874	E-MEXP-442_8	H_PINARPIRdelHAP4-N 0.2
E-MEXP-526-raw-cel-848182226	E-MEXP-526_1	total control repeat-1 526	Transcription profiling and translation status analysis in yeast with hydrogen peroxide and cyclohexamide treatment
E-MEXP-526-raw-cel-848182346	E-MEXP-526_2	total 0.2mM H2O2 repeat-1
E-MEXP-526-raw-cel-848182458	E-MEXP-526_3	total 2mM H2O2 repeat-1
E-MEXP-580-raw-cel-894062954	E-MEXP-580_1	H_Dyhb1 T0_1	Transcription profiling of yeast response to nitrosative stress	16710843
E-MEXP-580-raw-cel-894063342	E-MEXP-580_10	H_1mM_Dyhb1T60_1
E-MEXP-580-raw-cel-894063369	E-MEXP-580_11	H_100uM_Dyhb1T60_1
E-MEXP-580-raw-cel-894063397	E-MEXP-580_12	H_BYDyhb1T0_1
E-MEXP-580-raw-cel-894063425	E-MEXP-580_13	H_BYDyhb1T60_1
E-MEXP-580-raw-cel-894063453	E-MEXP-580_14	H_rho0Dyhb1T0_1
E-MEXP-580-raw-cel-894063481	E-MEXP-580_15	H_rho0Dyhb1T60_1
E-MEXP-580-raw-cel-894063039	E-MEXP-580_2	H_Dyhb1 T10_1
E-MEXP-580-raw-cel-894063094	E-MEXP-580_3	H_Dyhb1 T30_1
E-MEXP-580-raw-cel-894063122	E-MEXP-580_4	H_Dyhb1T60_1
E-MEXP-580-raw-cel-894063176	E-MEXP-580_5	H_Dyhb1T120_1
E-MEXP-580-raw-cel-894063232	E-MEXP-580_6	H_Dyap1Dyhb1T0_1
E-MEXP-580-raw-cel-894063260	E-MEXP-580_7	H_Dyap1Dyhb1T60_1
E-MEXP-580-raw-cel-894063288	E-MEXP-580_8	H_DMsn24Dyhb1T0_1
E-MEXP-580-raw-cel-894063315	E-MEXP-580_9	H_DMsn24Dyhb1T60_1
E-MEXP-593-0.02	E-MEXP-593_1	0.02-1	Transcription profiling of yeast grown in fermentors at different dilution rates
E-MEXP-593-0.05-2	E-MEXP-593_2	0.05-2
E-MEXP-593-0.1-1_Lene23	E-MEXP-593_3	0.1-1_Lene23
E-MEXP-593-0.2-1	E-MEXP-593_4	0.2-1
E-MEXP-593-0.25	E-MEXP-593_5	0.25-1
E-MEXP-593-YG_S98_F1	E-MEXP-593_6	YG_S98_F1
E-MEXP-724-raw-cel-1074541218	E-MEXP-724_1	(NH4)2SO4_1	Transcription profiling of yeast under conditions of ammonium, L-alanine or L-glutamine limitation	16957246
E-MEXP-724-raw-cel-1074541302	E-MEXP-724_2	ammonium_1
E-MEXP-724-raw-cel-1074541372	E-MEXP-724_3	glutamine_1
E-MEXP-724-raw-cel-1074541444	E-MEXP-724_4	alanine_1
GSM21640	GSE1311_1	GSM21640: E1_T1_R1, Control	YDRseries1, Yeast desiccation / rehydration time course	16332871
GSM21643	GSE1311_2	GSM21643: E1_T2_R1, 50% dry
GSM21646	GSE1311_3	GSM21646: E1_T3_R1, Dry
GSM21649	GSE1311_4	GSM21649: E1_T4_R1, 15 min. post rehydration
GSM21652	GSE1311_5	GSM21652: E1_T5_R1, 45 min. post rehydration
GSM21655	GSE1311_6	GSM21655: E1_T6_R1, 90 min. post rehydration
GSM21658	GSE1311_7	GSM21658: E1_T7_R1, 360 min. post rehydration
GSM21661	GSE1312_1	GSM21661: E2_T1_R1, Control	YDRseries2, Yeast desiccation / rehydration time course	16332871
GSM21664	GSE1312_2	GSM21664: E2_T2_R1, 50% dry
GSM21667	GSE1312_3	GSM21667: E2_T3_R1, Dry
GSM21670	GSE1312_4	GSM21670: E2_T4_R1, 15 min. post rehydration
GSM21673	GSE1312_5	GSM21673: E2_T5_R1, 45 min. post rehydration
GSM21676	GSE1312_6	GSM21676: E2_T6_R1, 90 min. post rehydration
GSM21679	GSE1312_7	GSM21679: E2_T7_R1, 360 min. post rehydration
GSM21682	GSE1313_1	GSM21682: E3_T1_R1, Control	YDRseries3, Yeast desiccation / rehydration time course	16332871
GSM21685	GSE1313_2	GSM21685: E3_T2_R1, 50% dry
GSM21688	GSE1313_3	GSM21688: E3_T3_R1, Dry
GSM21691	GSE1313_4	E3_T4_R1, 15 min. post rehydration
GSM21694	GSE1313_5	E3_T5_R1, 15 min. post rehydration
GSM21697	GSE1313_6	E3_T6_R1, 90 min. post rehydration
GSM21700	GSE1313_7	E3_T7_R1, 360 min. post rehydration
GSM21703	GSE1313_8	GSM21703: ECY_TCY_R1, Commercial dry active..
GSM27837	GSE1639_1	Wild type 1	Rpd3 and histone H3 and H4 deletions/mutations	15456858
GSM27840	GSE1639_2	rpd3 deletion 1
GSM27843	GSE1639_3	H3delta(1-28) 2
GSM27846	GSE1639_4	H3(K4,9,14,18,23,27Q) 3
GSM27849	GSE1639_5	H4(K5,8,12,16Q) 1
GSM27852	GSE1639_6	rpd3 delete H3delta(1-28) 2
GSM27847	GSE1639_7	H4delta(2-26) 1
GSM27853	GSE1639_8	rpd3 delete H4(K5,8,12,16Q) 1
GSM29109	GSE1693_1	YPD - Replicate 1	A novel response to microtubule perturbation in meiosis	15899877
GSM34891	GSE1693_10	SC8 - Replicate 1
GSM35972	GSE1693_11	SR4 - Replicate 1
GSM35974	GSE1693_12	SR5 - Replicate 1
GSM35976	GSE1693_13	SR8 - Replicate 1
GSM29107	GSE1693_2	YPA - Replicate 1
GSM29105	GSE1693_3	SP4 - Replicate 1
GSM29101	GSE1693_4	SF5 - Replicate 1
GSM29080	GSE1693_5	SD5 - Replicate 1
GSM29094	GSE1693_6	SB5 - Replicate 1
GSM34889	GSE1693_7	SC5 - Replicate 1
GSM29073	GSE1693_8	SD8 - Replicate 1
GSM29086	GSE1693_9	SB8 - Replicate 1
GSM34678	GSE1934_1	YSS37, T=0	Ifh1 activates RP genes	15616569
GSM34679	GSE1934_2	YSS37, T=30
GSM34680	GSE1934_3	YSS37, T=60
GSM34687	GSE1934_4	YSS89, T=0
GSM34688	GSE1934_5	YSS89, T=20
GSM34689	GSE1934_6	YSS89, T=30
GSM34690	GSE1934_7	YSS89, T=40
GSM34691	GSE1934_8	YSS89, T=60
GSM34752	GSE1938_1	PMI40 deletion strain, 0.75 g/L initial mannose, repeat 1/3	Phosphomannose isomerase gene (PMI40) deletion strain cultivated in varying initial mannose concentrations	15520001
GSM34765	GSE1938_2	PMI40 deletion strain, 1 g/L initial mannose, repeat 2/3
GSM34761	GSE1938_3	PMI40 deletion strain, 1.5 g/L initial mannose, repeat 1/3
GSM34756	GSE1938_4	PMI40 deletion strain, 3 g/L initial mannose, repeat 2/3
GSM34758	GSE1938_5	PMI40 deletion strain, 5 g/L initial mannose, repeat 1/3
GSM35294	GSE1975_1	BY haploid-1	Simultaneous genotyping, gene expression measurement, and detection of allele-specific expression	15687292
GSM35295	GSE1975_2	RM haploid-1
GSM35296	GSE1975_3	BYxRM diploid-1
GSM35312	GSE1975_5	Segregant-1
GSM35314	GSE1975_6	BY diploid-1
GSM35317	GSE1975_7	RM diploid-1
GSM35320	GSE1975_8	Segregant diploid hybrid-1
GSM43898	GSE2343_1	GSM43898: wt, no treatment;NONE;wildtype;37664	TFIIH mutants treated with methyl methanesulfonate	15837426
GSM43899	GSE2343_2	GSM43899: wt, MMS;MMS;wildtype;37665
GSM43900	GSE2343_3	GSM43900: C406A, MMS;MMS;TFIIH mutant C406A;37673
GSM43901	GSE2343_4	GSM43901: C406A, no treatment;NONE;TFIIH mutant C4;37672
GSM43902	GSE2343_5	GSM43902: C403A, MMS;MMS;TFIIH mutant C403A;37670
GSM43906	GSE2343_6	GSM43906: C403A, no treatment;NONE;TFIIH mutant C4;37668
GSM67593	GSE3076_1	wt 0 rep 1	Time course expression of UPF1+ or upf1- yeast strains after transcription inhibition
GSM67602	GSE3076_10	wt 25 rep 1
GSM67603	GSE3076_11	wt 30 rep 1
GSM67604	GSE3076_12	wt 35 rep 1
GSM67605	GSE3076_13	wt 40 rep 1
GSM67606	GSE3076_14	wt 45 rep 1
GSM67607	GSE3076_15	wt 50 rep 1
GSM67608	GSE3076_16	wt 60 rep 1
GSM67545	GSE3076_17	mut 0 rep 1
GSM67546	GSE3076_18	mut 2 rep 1
GSM67547	GSE3076_19	mut 4 rep 1
GSM67594	GSE3076_2	wt 2 rep 1
GSM67548	GSE3076_20	mut 6 rep 1
GSM67549	GSE3076_21	mut 8 rep 1
GSM67550	GSE3076_22	mut 10 rep 1
GSM67551	GSE3076_23	mut 12 rep 1
GSM67552	GSE3076_24	mut 15 rep 1
GSM67553	GSE3076_25	mut 20 rep 1
GSM67554	GSE3076_26	mut 25 rep 1
GSM67555	GSE3076_27	mut 30 rep 1
GSM67556	GSE3076_28	mut 35 rep 1
GSM67557	GSE3076_29	mut 40 rep 1
GSM67595	GSE3076_3	wt 4 rep 1
GSM67558	GSE3076_30	mut 45 rep 1
GSM67559	GSE3076_31	mut 50 rep 1
GSM67560	GSE3076_32	mut 60 rep 1
GSM67596	GSE3076_4	wt 6 rep 1
GSM67597	GSE3076_5	wt 8 rep 1
GSM67598	GSE3076_6	wt 10 rep 1
GSM67599	GSE3076_7	wt 12 rep 1
GSM67600	GSE3076_8	wt 15 rep 1
GSM67601	GSE3076_9	wt 20 rep 1
GSM77298	GSE3431_1	Timepoint1	Logic of the yeast metabolic cycle	16254148
GSM77307	GSE3431_10	Timepoint10
GSM77308	GSE3431_11	Timepoint11
GSM77309	GSE3431_12	Timepoint12
GSM77310	GSE3431_13	Timepoint13
GSM77311	GSE3431_14	Timepoint14
GSM77312	GSE3431_15	Timepoint15
GSM77313	GSE3431_16	Timepoint16
GSM77314	GSE3431_17	Timepoint17
GSM77315	GSE3431_18	Timepoint18
GSM77316	GSE3431_19	Timepoint19
GSM77299	GSE3431_2	Timepoint2
GSM77317	GSE3431_20	Timepoint20
GSM77318	GSE3431_21	Timepoint21
GSM77319	GSE3431_22	Timepoint22
GSM77320	GSE3431_23	Timepoint23
GSM77321	GSE3431_24	Timepoint24
GSM77322	GSE3431_25	Timepoint25
GSM77323	GSE3431_26	Timepoint26
GSM77324	GSE3431_27	Timepoint27
GSM77325	GSE3431_28	Timepoint28
GSM77326	GSE3431_29	Timepoint29
GSM77300	GSE3431_3	Timepoint3
GSM77327	GSE3431_30	Timepoint30
GSM77328	GSE3431_31	Timepoint31
GSM77329	GSE3431_32	Timepoint32
GSM77330	GSE3431_33	Timepoint33
GSM77331	GSE3431_34	Timepoint34
GSM77332	GSE3431_35	Timepoint35
GSM77333	GSE3431_36	Timepoint36
GSM77301	GSE3431_4	Timepoint4
GSM77302	GSE3431_5	Timepoint5
GSM77303	GSE3431_6	Timepoint6
GSM77304	GSE3431_7	Timepoint7
GSM77305	GSE3431_8	Timepoint8
GSM77306	GSE3431_9	Timepoint9
GSM87661	GSE3821_1	MA25 Glucose pulse 1 T=0	Short term perturbation	16969341
GSM87667	GSE3821_2	MA58 glucose pulse 2 T=30 seconds
GSM87668	GSE3821_3	MA59 glucose pulse 2 T= 60 seconds
GSM87662	GSE3821_4	MA78 glucose pulse 1 T=120 seconds
GSM87663	GSE3821_5	MA79 glucose pulse 1 T=210 seconds
GSM87664	GSE3821_6	MA81 glucose pulse 1 T= 300 seconds
GSM87665	GSE3821_7	MA24 glucose pulse 1 T=330 seconds
GSM94403	GSE4135_1	H3del(1-28)_CSM_rep1	Wild type yeast and H3del(1-28) and H4del(2-26) yeast grown in complete synthetic media	16461773
GSM94555	GSE4135_2	H3 wild type CSM rep1
GSM94591	GSE4135_3	H4 wild type CSM rep1
GSM94594	GSE4135_4	H4del(2-26) CSM rep1
GSM29912	GSE4807_1	Aerobic glucose limited 1	Carbon-limited anaerobic/aerobic growth of S.cerevisiae-New set	15496405
GSM108392	GSE4807_10	Aerobic glucose limited 4
GSM29920	GSE4807_2	Aerobic nitrogen limited 1
GSM29924	GSE4807_3	Aerobic phosphorus limited 1
GSM29929	GSE4807_4	Aerobic sulfur limited 1
GSM29934	GSE4807_5	Anaerobic carbon limited 1
GSM29939	GSE4807_6	Anaerobic nitrogen limited 1
GSM29943	GSE4807_7	Anaerobic phosphorus limited 1
GSM29948	GSE4807_8	Anaerobic sulfur limited 1
GSM108368	GSE4807_9	Anaerobic carbon limited 4
GSM140786	GSE6073_1	Abf1 wt 37 C rep1	Rap1 and Abf1 DNA-binding ts mutants and wild type after 1 hr at 37 C
GSM140802	GSE6073_2	Abf1 ts 37 C rep1
GSM140805	GSE6073_3	Rap1 wt 37 C rep1
GSM140810	GSE6073_4	Rap1 ts 37 C rep1
GSM15273	GSE970_1	Expression profile of gpa2 deletion mutant (1)	Glucose dependent cell size is regulated by novel GPCR system	15743410
GSM15277	GSE970_2	Expression profile of gpr1 deletion mutant (1)
GSM15281	GSE970_3	Expression profile of wild type strain (1)
NA3-Yeast-1-121502	NA3_1	NA3-Yeast-1-121502	Affymetrix Demos
NA4-Lcb0_121802_121902	NA4_1	lcb1-100 t0_2	Roles for sphingolipid biosynthesis in mediation of specific programs of the heat stress response determined through gene expression profiling	12740364
NA4-lcb15-2_092801_101001	NA4_2	lcb1-100 t15_2
NA4-lcb-30_092801_101001	NA4_3	lcb1-100 t30_1
NA4-lcb-60_092801_101001	NA4_4	lcb1-100 t60_1
NA4-rh406-0_092801_103001	NA4_5	rh406 t0_1
NA4-rh406-15_092801_103001	NA4_6	rh406 t15_1
NA4-rh406-30_092801_103001	NA4_7	rh406 t30_1
NA4-rh406-60_092801_103001	NA4_8	rh406 t60_1
NA5-e1_c1	NA5_1	NA5-e1_c1	Transcriptional response of Saccharomyces cerevisiae to DNA-damaging agents does not identify the genes that protect against these agents	12077312
NA5-e2_c1	NA5_10	NA5-e2_c1
NA5-e2_cis_t0	NA5_11	NA5-e2_cis_t0
NA5-e2_cis_t30	NA5_12	NA5-e2_cis_t30
NA5-e2_cis_t60	NA5_13	NA5-e2_cis_t60
NA5-e2_cis_t120	NA5_14	NA5-e2_cis_t120
NA5-e2_H2O2_t0	NA5_15	NA5-e2_H2O2_t0
NA5-e2_H2O2_t30	NA5_16	NA5-e2_H2O2_t30
NA5-e2_H2O2_t60	NA5_17	NA5-e2_H2O2_t60
NA5-e2_H2O2_t120	NA5_18	NA5-e2_H2O2_t120
NA5-e1_ir_t30	NA5_2	NA5-e1_ir_t30
NA5-e1_ir_t60	NA5_3	NA5-e1_ir_t60
NA5-e1_ir_t120	NA5_4	NA5-e1_ir_t120
NA5-e1_ir_t240	NA5_5	NA5-e1_ir_t240
NA5-e1_uv_t30	NA5_6	NA5-e1_uv_t30
NA5-e1_uv_t60	NA5_7	NA5-e1_uv_t60
NA5-e1_uv_t120	NA5_8	NA5-e1_uv_t120
NA5-e1_uv_t240	NA5_9	NA5-e1_uv_t240
