# Supplementary material for: A Screen for RNA-Binding Proteins in Yeast Indicates Dual Functions for Many Enzymes
Source: PLoS One. 2010 Nov 11;5(11):e15499. doi: 10.1371/journal.pone.0015499 (PMC2988813; doi:10.1371/journal.pone.0015499)
Supplement: Dataset S1 — Raw data for protein arrays probed with E2Bmin RNA. Columns indicate the following (from left to right): YORF, gene name, Z-scores of two protein arrays probed with E2Bmin, mean of Z-scores, Z-scores of heat-treated protein microarray, GO process, function, S. cerevisiae Genome Database Identifier. (XLS) [file pone.0015499.s006.xls]

## Sheet: E2Bmin_acuity
YORF	Gene	Ash1-tot. (1)	Ash1-tot. (2)	Mean E2Bmin 1&2	Ash1-tot. (Denat.)	Process	Function	SGDID
YKL130C	SHE2	16.55	31.839	24.195	-1.075	mRNA localization, intracellular	mRNA binding	S0001613
YGL210W	YPT32	13.063	26.356	19.709	0.547	exocytosis; vesicle-mediated transport	GTPase activity	S0003178
YML001W	YPT7	14.55	22.135	18.343	-0.5	vesicle-mediated transport; vacuole inheritance; Golgi to vacuole transport	RAB small monomeric GTPase activity	S0004460
YCR028C-A	RIM1	9.683	25.23	17.457	0.46	mitochondrial genome maintenance	single-stranded DNA binding	S0007222
YDL192W	ARF1	3.771	21.427	12.599	-0.828	intra-Golgi transport; ER to Golgi transport	ARF small monomeric GTPase activity	S0002351
YGR024C	THG1	7.25	15.031	11.141	-1.348	tRNA modification	tRNA guanylyltransferase activity	S0003256
YFL038C	YPT1	12.486	9.317	10.902	-0.605	protein complex assembly; ER to Golgi transport	RAB small monomeric GTPase activity	S0001856
YBR164C	ARL1	6.365	10.153	8.259	0.299	vesicle-mediated transport; protein-vacuolar targeting	small monomeric GTPase activity	S0000368
YER031C	YPT31	-1.276	14.093	6.409	3.729	exocytosis; vesicle-mediated transport	GTPase activity	S0000833
YOR094W	ARF3	4.761	5.087	4.924	0.448	intracellular protein transport	ARF small monomeric GTPase activity	S0005620
YDR051C	DET1	8.767	0.414	4.591	-1.014	biological_process unknown	molecular_function unknown	S0002458
YIL118W	RHO3	7.188	0.482	3.835	1.488	establishment of cell polarity (sensu Saccharomyces); actin filament organization; small GTPase mediated signal transduction; exocytosis	signal transducer activity; Rho small monomeric GTPase activity	S0001380
YBR222C	PCS60	3.476	<no data>	3.476	-0.283	biological_process unknown	AMP binding	S0000426
YDL078C	MDH3	2.905	<no data>	2.905	-0.11	NADH regeneration; fatty acid beta-oxidation; malate metabolism; glyoxylate cycle	malic enzyme activity	S0002236
YLR044C	PDC1	5.436	0.022	2.729	-0.469	pyruvate metabolism; ethanol fermentation	pyruvate decarboxylase activity	S0004034
YOR101W	RAS1	3.424	1.284	2.354	0.287	RAS protein signal transduction; G-protein signaling, adenylate cyclase activating pathway; cell proliferation	RAS small monomeric GTPase activity	S0005627
YDL181W	INH1	4.672	-0.038	2.317	-1.199	ATP synthesis coupled proton transport	enzyme inhibitor activity	S0002340
YLR423C	ATG17	4.458	-0.029	2.215	-2.066	autophagy	kinase activator activity	S0004415
YJL080C	SCP160	3.674	0.704	2.189	-0.729	chromosome segregation; mRNA localization, intracellular	RNA binding	S0003616
YNL297C	MON2	4.526	-0.183	2.172	-1.113	transport; protein-vacuolar targeting	molecular_function unknown	S0005241
YMR046C	YMR046C	4.221	-0.038	2.091	-1.15	Ty element transposition	protein binding; RNA binding	S0004649
YOR239W	ABP140	4.115	0.036	2.075	0.146	actin cytoskeleton organization and biogenesis	actin cross-linking activity; S-adenosylmethionine-dependent methyltransferase activity	S0005765
YLR164W	YLR164W	3.965	0.184	2.074	-0.184	biological_process unknown	molecular_function unknown	S0004154
YDR290W		4.321	-0.183	2.069	-0.295	biological_process unknown	molecular_function unknown	S0002698
YNR023W	SNF12	3.888	0.107	1.997	1.525	chromatin remodeling	general RNA polymerase II transcription factor activity	S0005306
YPL083C	SEN54	4.172	-0.208	1.982	-0.692	tRNA splicing	tRNA-intron endonuclease activity	S0006004
YOR307C	SLY41	3.894	0.022	1.958	1.277	ER to Golgi transport	molecular_function unknown	S0005834
YMR129W	POM152	3.895	-0.038	1.929	0.014	nuclear pore organization and biogenesis; protein-nucleus export; ribosomal protein-nucleus import; mRNA-binding (hnRNP) protein-nucleus import; snRNP protein-nucleus import; NLS-bearing substrate-nucleus import; tRNA-nucleus export; snRNA-nucleus export;	structural molecule activity	S0004736
YOR204W	DED1	3.701	0.065	1.883	-0.382	translational initiation	RNA helicase activity	S0005730
YNR031C	SSK2	3.732	-0.038	1.847	0.082	osmosensory signaling pathway; protein amino acid phosphorylation; activation of MAPKK during osmolarity sensing; actin cytoskeleton organization and biogenesis	MAP kinase kinase kinase activity	S0005314
YFL005W	SEC4	0.163	3.527	1.845	0.373	small GTPase mediated signal transduction; polar budding; vesicle fusion; Golgi to plasma membrane transport; cytokinesis; exocytosis	RAB small monomeric GTPase activity	S0001889
YGL114W	YGL114W	3.639	0.039	1.839	0.559	biological_process unknown	molecular_function unknown	S0003082
YPR189W	SKI3	3.545	0.133	1.839	0.051	mRNA catabolism	translation repressor activity	S0006393
YMR268C	PRP24	3.456	0.193	1.824	0.15	assembly of spliceosomal tri-snRNP; spliceosome assembly	pre-mRNA splicing factor activity	S0004881
YPR178W	PRP4	3.739	-0.114	1.812	-1.236	nuclear mRNA splicing, via spliceosome	pre-mRNA splicing factor activity	S0006382
YOR100C	CRC1	3.554	0.065	1.81	-0.184	fatty acid metabolism	carnitine/acyl carnitine carrier activity	S0005626
YHR214C-D	YHR214C-D	3.447	0.048	1.747	0.064	biological_process unknown	molecular_function unknown	S0028653
YPL192C	PRM3	3.591	-0.132	1.73	-0.617	karyogamy	molecular_function unknown	S0006113
YMR054W	STV1	3.618	-0.166	1.726	-0.605	vacuolar acidification	hydrogen-transporting ATPase activity, rotational mechanism	S0004658
YCR060W	TAH1	3.597	-0.149	1.724	-0.308	biological_process unknown	molecular_function unknown	S0000656
YOL021C	DIS3	2.822	0.619	1.72	-1.373	mRNA catabolism; 35S primary transcript processing	3'-5' exoribonuclease activity	S0005381
YOR335C	ALA1	3.474	-0.063	1.705	0.423	alanyl-tRNA aminoacylation	alanine-tRNA ligase activity	S0005862
YBL001C	ECM15	3.35	-0.038	1.656	-0.952	cell wall organization and biogenesis	molecular_function unknown	S0000097
YDR195W	REF2	3.405	-0.097	1.654	-0.531	mRNA processing; transcription termination from Pol II promoter, poly(A) independent; transcription termination from Pol II promoter, poly(A) coupled	cleavage/polyadenylation specificity factor activity	S0002603
YPL098C	MGR2	3.25	0.056	1.653	-0.184	biological_process unknown	molecular_function unknown	S0006019
YJR143C	PMT4	3.143	0.15	1.646	0.15	O-linked glycosylation	dolichyl-phosphate-mannose-protein mannosyltransferase activity	S0003904
YLR242C	ARV1	3.383	-0.106	1.639	-0.605	sterol transport; sterol metabolism	molecular_function unknown	S0004232
YOR032C	HMS1	3.252	0.013	1.633	-0.209	pseudohyphal growth	transcription factor activity	S0005558
YKR009C	FOX2	3.215	0.048	1.631	-1.236	fatty acid beta-oxidation	enoyl-CoA hydratase activity; 3-hydroxyacyl-CoA dehydrogenase activity	S0001717
YOL112W	MSB4	3.156	0.09	1.623	-0.456	actin filament organization	Rab GTPase activator activity	S0005472
YPR052C	NHP6A	3.138	0.048	1.593	-1.459	regulation of transcription from Pol II promoter; establishment and/or maintenance of chromatin architecture; regulation of transcription from Pol III promoter	chromatin binding	S0006256
YNR035C	ARC35	3.314	-0.149	1.583	-0.853	cell growth and/or maintenance	structural molecule activity	S0005318
YMR090W	YMR090W	3.144	-0.063	1.54	-0.902	biological_process unknown	molecular_function unknown	S0004696
YOL140W	ARG8	3.099	-0.038	1.53	0.188	ornithine biosynthesis; arginine biosynthesis	acetylornithine transaminase activity	S0005500
YNL163C	RIA1	2.817	0.21	1.513	-0.877	ribosome biogenesis	translation elongation factor activity	S0005107
YMR114C	YMR114C	2.902	0.116	1.509	-0.518	biological_process unknown	molecular_function unknown	S0004720
YOR298C-A	MBF1	3.008	-0.029	1.489	0.646	positive regulation of transcription from Pol II promoter	transcription coactivator activity	S0007253
YPL108W	YPL108W	2.79	0.184	1.487	0.076	biological_process unknown	molecular_function unknown	S0006029
YLR262C	YPT6	1.309	1.642	1.476	-0.271	retrograde transport, endosome to Golgi; intracellular protein transport	GTPase activity	S0004252
YLR293C	GSP1	1.971	0.977	1.474	0.237	nuclear organization and biogenesis; rRNA processing; nucleocytoplasmic transport	RAN small monomeric GTPase activity	S0004284
YNL125C	ESBP6	2.997	-0.08	1.458	-0.209	transport	transporter activity; monocarboxylic acid transporter activity	S0005069
YOR047C	STD1	3.121	-0.217	1.452	-0.741	salinity response; regulation of transcription from Pol II promoter; glucose metabolism; signal transduction	protein kinase activator activity	S0005573
YNL304W	YPT11	0.42	2.461	1.441	-1.051	mitochondrion inheritance	RAB small monomeric GTPase activity	S0005248
YOR236W	DFR1	1.429	<no data>	1.429	-1.633	folic acid and derivative metabolism	dihydrofolate reductase activity	S0005762
YOL147C	PEX11	2.837	0.013	1.425	-0.432	peroxisome organization and biogenesis	molecular_function unknown	S0005507
YOR332W	VMA4	2.903	-0.055	1.424	0.386	vacuolar acidification	hydrogen-transporting ATPase activity, rotational mechanism	S0005859
YFL058W	THI5	2.905	-0.08	1.412	-0.233	thiamin biosynthesis	molecular_function unknown	S0001836
YOL091W	SPO21	2.834	-0.021	1.407	-0.58	spore wall assembly (sensu Saccharomyces); meiosis	structural molecule activity	S0005451
YJL020C	BBC1	2.915	-0.123	1.396	-0.332	actin cytoskeleton organization and biogenesis	myosin I binding	S0003557
YJR160C	MPH3	2.935	-0.149	1.393	-0.493	carbohydrate transport	carbohydrate transporter activity; maltose porter activity	S0003921
YOR270C	VPH1	2.625	0.15	1.387	0.72	polyphosphate metabolism; vacuolar acidification	hydrogen-transporting ATPase activity, rotational mechanism	S0005796
YPL050C	MNN9	2.723	0.048	1.385	-0.345	N-linked glycosylation	mannosyltransferase activity	S0005971
YLR294C	#N/A	2.776	-0.012	1.382	0.386	biological_process unknown	molecular_function unknown	S0004285
YCR106W	RDS1	2.976	-0.242	1.367	-0.766	response to xenobiotic stimulus	transcription factor activity	S0000703
YLR027C	AAT2	2.806	-0.08	1.363	-0.902	nitrogen metabolism; glutamate metabolism; aspartate catabolism; aspartate biosynthesis; asparagine biosynthesis from oxaloacetate	aspartate transaminase activity	S0004017
YPL028W	ERG10	2.896	-0.174	1.361	0.472	ergosterol biosynthesis	acetyl-CoA C-acetyltransferase activity	S0005949
YPL124W	SPC29	2.775	-0.063	1.356	0.621	spindle pole body duplication (sensu Saccharomyces); microtubule nucleation	structural constituent of cytoskeleton	S0006045
YNL051W	COG5	2.803	-0.114	1.344	0.287	intra-Golgi transport	molecular_function unknown	S0004996
YOL020W	TAT2	2.831	-0.157	1.337	-0.097	aromatic amino acid transport	aromatic amino acid transporter activity	S0005380
YLR382C	NAM2	2.643	-0.004	1.32	0.448	Group I intron splicing; leucyl-tRNA aminoacylation	leucine-tRNA ligase activity; mRNA binding	S0004374
YMR256C	COX7	2.549	0.09	1.32	0.212	aerobic respiration	cytochrome-c oxidase activity	S0004869
YGR206W	MVB12	2.735	-0.106	1.315	-0.481	biological_process unknown	molecular_function unknown	S0003438
YPL229W	YPL229W	2.787	-0.183	1.302	-0.976	biological_process unknown	molecular_function unknown	S0006150
YPL099C	FMP14	2.793	-0.191	1.301	-0.531	biological_process unknown	molecular_function unknown	S0006020
YAR007C	RFA1	2.408	0.171	1.29	-1.459	DNA recombination; double-strand break repair; postreplication repair; nucleotide-excision repair; DNA strand elongation; DNA replication, priming; DNA unwinding	single-stranded DNA binding; damaged DNA binding	S0000065
YGR105W	VMA21	2.785	-0.208	1.288	-0.914	protein complex assembly	molecular_function unknown	S0003337
YPL006W	NCR1	2.561	0.005	1.283	-0.357	biological_process unknown	molecular_function unknown	S0005927
YOR261C	RPN8	2.416	0.107	1.262	-0.394	ubiquitin-dependent protein catabolism	endopeptidase activity	S0005787
YLR259C	HSP60	2.348	0.167	1.257	0.051	mitochondrial matrix protein import; protein folding	heat shock protein activity	S0004249
YMR086W	YMR086W	2.714	-0.208	1.253	-0.469	biological_process unknown	molecular_function unknown	S0004692
YPL183C	YPL183C	2.514	-0.012	1.251	-0.394	biological_process unknown	molecular_function unknown	S0006104
YNL322C	KRE1	2.528	-0.029	1.249	-0.729	cell wall organization and biogenesis	structural constituent of cell wall	S0005266
YER156C	YER156C	2.432	0.056	1.244	-0.456	biological_process unknown	molecular_function unknown	S0000958
YOR368W	RAD17	2.517	-0.046	1.235	0.373	meiotic recombination; DNA damage response, signal transduction resulting in cell cycle arrest	exonuclease activity	S0005895
YOL064C	MET22	2.386	0.082	1.234	-1.224	methionine biosynthesis; hyperosmotic salinity response; sulfate assimilation	3'(2'),5'-bisphosphate nucleotidase activity	S0005425
YDR168W	CDC37	2.602	-0.14	1.231	-0.271	spindle pole body duplication (sensu Saccharomyces); regulation of cell cycle; signal transduction	chaperone activity	S0002575
YNL090W	RHO2	1.029	1.421	1.225	0.237	actin filament organization; establishment of cell polarity (sensu Saccharomyces); small GTPase mediated signal transduction; cell wall organization and biogenesis; microtubule-based process	signal transducer activity; Rho small monomeric GTPase activity	S0005034
YAR068W	YAR068W	2.61	-0.166	1.222	-0.357	biological_process unknown	molecular_function unknown	S0000091
YPR008W	HAA1	2.372	0.056	1.214	0.113	transcription initiation from Pol II promoter	specific RNA polymerase II transcription factor activity	S0006212
YGR139W	#N/A	2.405	0.022	1.214	-0.877	biological_process unknown	molecular_function unknown	S0003371
YNR057C	BIO4	2.485	-0.08	1.203	-0.84	biotin biosynthesis	dethiobiotin synthase activity	S0005340
YPL197C		2.575	-0.191	1.192	-0.159	biological_process unknown	molecular_function unknown	S0006118
YER014W	HEM14	2.519	-0.149	1.185	-0.605	heme biosynthesis	protoporphyrinogen oxidase activity	S0000816
YPL218W	SAR1	2.049	0.32	1.185	-1.62	ER to Golgi transport	SAR small monomeric GTPase activity	S0006139
YMR116C	ASC1	2.134	0.227	1.18	1.067	biological_process unknown	molecular_function unknown	S0004722
YOR184W	SER1	2.334	0.005	1.169	-0.704	serine family amino acid biosynthesis; L-serine biosynthesis; purine base biosynthesis	phosphoserine transaminase activity	S0005710
YOL095C	HMI1	2.469	-0.132	1.169	-0.791	mitochondrial genome maintenance	ATP dependent DNA helicase activity	S0005455
YNL334C	SNO2	2.487	-0.17	1.159	-0.729	pyridoxine metabolism; thiamin biosynthesis	molecular_function unknown	S0005278
YLR292C	SEC72	2.26	0.048	1.154	-0.035	SRP-dependent cotranslational membrane targeting, translocation	protein transporter activity	S0004283
YLR374C		2.364	-0.072	1.146	0.25	biological_process unknown	molecular_function unknown	S0004366
YOL026C	MIM1	2.245	0.039	1.142	-0.791	biological_process unknown	molecular_function unknown	S0005386
YOR208W	PTP2	2.193	0.09	1.142	-1.1	protein amino acid dephosphorylation; signal transduction during conjugation with cellular fusion; osmosensory signaling pathway; inactivation of MAPK during osmolarity sensing	protein-tyrosine-phosphatase activity	S0005734
YOR219C	STE13	2.231	0.039	1.135	0.522	peptide pheromone maturation	aminopeptidase activity	S0005745
YMR146C	TIF34	2.217	0.048	1.133	-1.063	translational initiation	translation initiation factor activity	S0004754
YDR441C	APT2	2.196	0.065	1.13	-0.357	biological_process unknown	adenine phosphoribosyltransferase activity; molecular_function unknown	S0002849
YGR170W	PSD2	2.426	-0.166	1.13	-1.36	phosphatidylcholine biosynthesis	phosphatidylserine decarboxylase activity	S0003402
YCR077C	PAT1	2.442	-0.183	1.129	-0.729	regulation of translational initiation; chromosome segregation	molecular_function unknown	S0000673
YPR060C	ARO7	2.248	-0.004	1.122	0.745	aromatic amino acid family biosynthesis	chorismate mutase activity	S0006264
YOL151W	GRE2	2.301	-0.063	1.119	-0.11	response to stress	oxidoreductase activity; D-lactaldehyde dehydrogenase activity	S0005511
YBR121C	GRS1	2.207	0.03	1.119	-0.097	glycyl-tRNA aminoacylation; transcription termination	glycine-tRNA ligase activity	S0000325
YNL056W	OCA2	2.299	-0.072	1.114	-0.01	biological_process unknown	molecular_function unknown	S0005001
YNL255C	GIS2	1.959	0.261	1.11	0.621	intracellular signaling cascade	transcription factor activity	S0005199
YFR009W	GCN20	2.32	-0.106	1.107	-0.803	regulation of translational elongation	molecular_function unknown	S0001905
YDR189W	SLY1	2.367	-0.166	1.101	-0.753	ER to Golgi transport	SNARE binding	S0002597
YNR032C-A	HUB1	2.375	-0.174	1.1	0.237	protein modification; cellular morphogenesis during conjugation with cellular fusion	protein binding	S0007251
YPR001W	CIT3	2.183	-0.004	1.09	0.064	citrate metabolism; tricarboxylic acid cycle; propionate metabolism	citrate (Si)-synthase activity	S0006205
YOR053W	#N/A	2.058	0.107	1.083	0.794	biological_process unknown	molecular_function unknown	S0005579
YOL122C	SMF1	2.27	-0.106	1.082	0.064	manganese ion transport	manganese ion transporter activity	S0005482
YAL028W	FRT2	2.065	0.082	1.073	0.163	biological_process unknown	molecular_function unknown	S0000026
YBR120C	CBP6	2.166	-0.021	1.073	0.039	protein biosynthesis	molecular_function unknown	S0000324
YCR009C	RVS161	2.337	-0.196	1.071	-0.859	polar budding; response to osmotic stress; endocytosis	cytoskeletal protein binding	S0000602
YPR003C	YPR003C	2.355	-0.225	1.065	-0.63	biological_process unknown	molecular_function unknown	S0006207
YPL244C	HUT1	2.227	-0.097	1.065	0.126	UDP-galactose transport	UDP-galactose transporter activity	S0006165
YPL222W	FMP40	2.166	-0.063	1.051	-0.345	biological_process unknown	molecular_function unknown	S0006143
YKL128C	PMU1	2.077	0.005	1.041	0.398	biological_process unknown	molecular_function unknown	S0001611
YBR055C	PRP6	1.853	0.218	1.035	1.203	nuclear mRNA splicing, via spliceosome	pre-mRNA splicing factor activity	S0000259
YOL079W	#N/A	2.075	-0.029	1.023	-0.778	biological_process unknown	molecular_function unknown	S0005439
YAL034W-A	MTW1	1.792	0.218	1.005	-0.023	chromosome segregation	molecular_function unknown	S0000032
YDL099W	YDL099W	1.978	0.03	1.004	-0.035	biological_process unknown	molecular_function unknown	S0002257
YAL018C	YAL018C	1.987	0.013	1	1.661	biological_process unknown	molecular_function unknown	S0000016
YBR264C	YPT10	0.335	1.659	0.997	0.089	Golgi organization and biogenesis	guanyl nucleotide binding	S0000468
YOR173W	DCS2	2.04	-0.072	0.984	-0.753	biological_process unknown	molecular_function unknown	S0005699
YBR078W	ECM33	2.004	-0.038	0.983	-0.456	cell wall organization and biogenesis	molecular_function unknown	S0000282
YGR260W	TNA1	2.057	-0.106	0.976	-0.196	nicotinamide mononucleotide transport	nicotinamide mononucleotide permease activity	S0003492
YLR248W	RCK2	1.924	0.022	0.973	-0.481	regulation of meiosis; protein amino acid phosphorylation	protein serine/threonine kinase activity	S0004238
YDR251W	PAM1	1.963	-0.055	0.954	0.906	pseudohyphal growth	molecular_function unknown	S0002659
YGL041C		2.028	-0.123	0.953	-0.171	biological_process unknown	molecular_function unknown	S0003009
YPL048W	CAM1	2.031	-0.14	0.946	-1.496	regulation of translational elongation	translation elongation factor activity	S0005969
YOR241W	MET7	1.647	0.244	0.945	-1.162	one-carbon compound metabolism	tetrahydrofolylpolyglutamate synthase activity	S0005767
YDR453C	TSA2	1.747	0.133	0.94	0.126	regulation of cell redox homeostasis	thioredoxin peroxidase activity	S0002861
YOL005C	RPB11	1.84	0.03	0.935	-0.853	transcription from Pol II promoter	DNA-directed RNA polymerase activity	S0005365
YNL234W	YNL234W	2.007	-0.14	0.933	-0.506	response to stress	heme binding	S0005178
YNL210W	MER1	1.928	-0.063	0.932	-0.37	meiosis	pre-mRNA splicing factor activity	S0005154
YGR097W	ASK10	1.837	0.022	0.93	0.336	transcription; response to oxidative stress	transcription regulator activity	S0003329
YNL313C	YNL313C	2.127	-0.268	0.929	-0.877	karyogamy	molecular_function unknown	S0005257
YLL009C	COX17	1.827	0.022	0.924	1.302	intracellular copper ion transport; cytochrome c oxidase biogenesis	copper chaperone activity	S0003932
YOR195W	SLK19	1.836	0.005	0.92	-0.122	mitotic spindle assembly (sensu Saccharomyces); meiosis	molecular_function unknown	S0005721
YDL087C	LUC7	1.813	0.013	0.913	-0.877	mRNA splice site selection	mRNA binding	S0002245
YCL001W-A	YCL001W-A	1.486	0.337	0.912	-0.271	biological_process unknown	molecular_function unknown	S0007221
YKR040C		1.61	0.201	0.906	1.426	biological_process unknown	molecular_function unknown	S0001748
YNL263C	YIF1	1.883	-0.072	0.906	0.2	ER to Golgi transport	molecular_function unknown	S0005207
YDR194C	MSS116	1.949	-0.14	0.905	-0.147	RNA splicing	RNA helicase activity	S0002602
YMR081C	ISF1	1.954	-0.149	0.903	0.2	aerobic respiration	molecular_function unknown	S0004686
YKL146W	AVT3	1.912	-0.114	0.899	-0.122	neutral amino acid transport	neutral amino acid transporter activity	S0001629
YPL133C	RDS2	1.818	-0.021	0.899	-1.224	response to xenobiotic stimulus	transcription factor activity	S0006054
YPL073C		1.804	-0.012	0.896	0.089	biological_process unknown	molecular_function unknown	S0005994
YIR007W	YIR007W	1.99	-0.208	0.891	-1.583	biological_process unknown	molecular_function unknown	S0001446
YHR212W-A	YHR212W-A	1.451	0.329	0.89	1.228	biological_process unknown	molecular_function unknown	S0028650
YAL068C	YAL068C	1.562	0.218	0.89	0.757	biological_process unknown	molecular_function unknown	S0002142
YPR137C-B	YPR137C-B	1.759	0.013	0.886	-0.01	Ty element transposition	protein binding; RNA binding; ribonuclease activity; peptidase activity; RNA-directed DNA polymerase activity; DNA-directed DNA polymerase activity	S0007360
YHR086W	NAM8	0.885	<no data>	0.885	0.25	mRNA splice site selection; nuclear mRNA splicing, via spliceosome	RNA binding; mRNA binding	S0001128
YGR276C	RNH70	1.837	-0.08	0.879	-0.283	RNA processing; DNA replication	3'-5' exonuclease activity; ribonuclease H activity	S0003508
YJL208C	NUC1	1.527	0.227	0.877	-0.06	DNA recombination; RNA catabolism; DNA catabolism	ribonuclease activity; exodeoxyribonuclease activity; endodeoxyribonuclease activity	S0003744
YLR229C	CDC42	1.038	0.713	0.875	-0.308	invasive growth (sensu Saccharomyces); pseudohyphal growth; isotropic bud growth; apical bud growth; establishment of cell polarity (sensu Saccharomyces); Rho protein signal transduction; signal transduction during conjugation with cellular fusion; exocyt	signal transducer activity; Rho small monomeric GTPase activity	S0004219
YMR154C	RIM13	1.677	0.065	0.871	-0.679	protein processing	cysteine-type endopeptidase activity	S0004763
YMR026C	PEX12	1.675	0.065	0.87	-0.072	peroxisome organization and biogenesis	protein binding	S0004628
YMR319C	FET4	1.451	0.261	0.856	1.03	low affinity iron ion transport; intracellular copper ion transport	iron ion transporter activity	S0004938
YPL057C	SUR1	1.875	-0.166	0.855	-0.976	mannose inositol phosphoceramide metabolism; sphingolipid biosynthesis	transferase activity, transferring glycosyl groups; mannosyltransferase activity	S0005978
YDR479C	PEX29	1.751	-0.046	0.852	1.525	peroxisome organization and biogenesis	molecular_function unknown	S0002887
YAL045C		1.725	-0.021	0.852	0.225	biological_process unknown	molecular_function unknown	S0000043
YOR343C		1.827	-0.123	0.852	0.2	biological_process unknown	molecular_function unknown	S0005870
YAL038W	CDC19	1.426	0.278	0.852	-0.134	glycolysis; pyruvate metabolism	pyruvate kinase activity	S0000036
YGR240C	PFK1	1.889	-0.191	0.849	-0.308	glycolysis	6-phosphofructokinase activity	S0003472
YPL023C	MET12	1.775	-0.08	0.847	1.129	methionine metabolism	methylenetetrahydrofolate reductase (NADPH) activity	S0005944
YLR326W	YLR326W	1.812	-0.123	0.844	0.262	biological_process unknown	molecular_function unknown	S0004318
YDR513W	GRX2	1.863	-0.183	0.84	-1.496	regulation of cell redox homeostasis; response to oxidative stress	thiol-disulfide exchange intermediate activity; glutathione transferase activity; glutathione peroxidase activity	S0002921
YLR121C	YPS3	1.716	-0.038	0.839	-0.394	protein metabolism	aspartic-type endopeptidase activity	S0004111
YER012W	PRE1	1.76	-0.089	0.836	-0.159	sporulation (sensu Saccharomyces); response to stress; ubiquitin-dependent protein catabolism	endopeptidase activity	S0000814
YNL199C	GCR2	1.809	-0.14	0.834	1.215	positive regulation of glycolysis; positive regulation of transcription from Pol II promoter	transcriptional activator activity	S0005143
YMR178W	YMR178W	1.638	0.03	0.834	2.367	biological_process unknown	molecular_function unknown	S0004790
YFR026C	YFR026C	1.566	0.082	0.824	0.621	biological_process unknown	molecular_function unknown	S0001922
YPL140C	MKK2	1.795	-0.149	0.823	-0.271	signal transduction; protein amino acid phosphorylation	MAP kinase kinase activity	S0006061
YER072W	VTC1	1.863	-0.217	0.823	0.361	vacuole fusion, non-autophagic	molecular_function unknown	S0000874
YBR176W	ECM31	1.718	-0.072	0.823	-0.283	pantothenate biosynthesis	3-methyl-2-oxobutanoate hydroxymethyltransferase activity	S0000380
YPL042C	SSN3	1.494	0.141	0.818	0.584	protein amino acid phosphorylation; negative regulation of transcription from Pol II promoter; regulation of transcription; meiosis	general RNA polymerase II transcription factor activity; cyclin-dependent protein kinase activity	S0005963
YER063W	THO1	1.813	-0.183	0.815	-0.06	transcription, DNA-dependent	molecular_function unknown	S0000865
YBR201W	DER1	1.725	-0.102	0.811	0.53	ER-associated protein catabolism	molecular_function unknown	S0000405
YPL117C	IDI1	1.48	0.141	0.811	0.51	ergosterol biosynthesis	isopentenyl-diphosphate delta-isomerase activity	S0006038
YOL146W	PSF3	1.659	-0.038	0.811	1.81	DNA dependent DNA replication	DNA binding	S0005506
YJL216C	YJL216C	1.494	0.124	0.809	-0.171	biological_process unknown	hydrolase activity, hydrolyzing O-glycosyl compounds	S0003752
YNL284C-A	#N/A	1.45	0.167	0.808	0.002	Ty element transposition	protein binding; RNA binding	S0007386
YIL014W	MNT3	1.594	0.022	0.808	2.677	O-linked glycosylation	alpha-1,3-mannosyltransferase activity	S0001276
YEL008W		1.636	-0.021	0.808	-0.271	biological_process unknown	molecular_function unknown	S0000734
YKL184W	SPE1	1.659	-0.055	0.802	-0.481	pantothenate biosynthesis	ornithine decarboxylase activity	S0001667
YOR389W	YOR389W	1.658	-0.055	0.802	0.491	biological_process unknown	molecular_function unknown	S0005916
YGL250W	RMR1	1.582	0.013	0.797	-0.84	biological_process unknown	molecular_function unknown	S0003219
YDL223C	HBT1	1.535	0.048	0.791	0.609	cellular morphogenesis during conjugation with cellular fusion	molecular_function unknown	S0002382
YDR308C	SRB7	1.765	-0.183	0.791	-0.506	transcription from Pol II promoter	RNA polymerase II transcription mediator activity	S0002716
YOR187W	TUF1	1.539	0.039	0.789	1.822	translational elongation	translation elongation factor activity	S0005713
YBR035C	PDX3	1.409	0.167	0.788	0.262	fatty acid metabolism	pyridoxamine-phosphate oxidase activity	S0000239
YKR093W	PTR2	1.73	-0.157	0.786	-0.753	peptide transport	peptide transporter activity	S0001801
YLR401C	DUS3	1.459	0.107	0.783	-0.258	tRNA modification	tRNA dihydrouridine synthase activity	S0004393
YLR208W	SEC13	1.541	0.022	0.781	-0.444	vesicle budding; ER to Golgi transport; ER-associated protein catabolism	molecular_function unknown	S0004198
YKL078W	DHR2	1.506	0.048	0.777	0.336	ribosome biogenesis	RNA helicase activity	S0001561
YMR082C		1.666	-0.123	0.772	0.906	biological_process unknown	molecular_function unknown	S0004687
YFL017C	GNA1	1.725	-0.183	0.771	-1.051	UDP-N-acetylglucosamine biosynthesis	glucosamine 6-phosphate N-acetyltransferase activity	S0001877
YIL103W	DPH1	1.628	-0.089	0.77	-0.171	biological_process unknown	molecular_function unknown	S0001365
YNL326C	PFA3	1.509	0.03	0.77	-0.134	biological_process unknown	molecular_function unknown	S0005270
YMR261C	TPS3	1.488	0.048	0.768	1.203	trehalose biosynthesis; response to stress	alpha,alpha-trehalose-phosphate synthase (UDP-forming) activity	S0004874
YPL067C	YPL067C	1.683	-0.149	0.767	-0.37	biological_process unknown	molecular_function unknown	S0005988
YNL252C	MRPL17	1.672	-0.14	0.766	-0.345	protein biosynthesis	structural constituent of ribosome	S0005196
YKR070W	YKR070W	1.456	0.073	0.765	3.432	biological_process unknown	molecular_function unknown	S0001778
YNR056C	BIO5	1.688	-0.166	0.761	-0.271	vitamin/cofactor transport; biotin biosynthesis	permease activity	S0005339
YLR244C	MAP1	1.491	0.022	0.756	-1.274	proteolysis and peptidolysis	methionyl aminopeptidase activity	S0004234
YML008C	ERG6	1.741	-0.234	0.753	-0.233	ergosterol biosynthesis	sterol 24-C-methyltransferase activity	S0004467
YMR123W	PKR1	1.575	-0.072	0.752	-0.803	biological_process unknown	molecular_function unknown	S0004730
YPL121C	MEI5	1.497	-0.004	0.747	-0.394	biological_process unknown	molecular_function unknown	S0006042
YOL117W	RRI2	1.354	0.133	0.744	0.893	protein deneddylation; adaptation to pheromone during conjugation with cellular fusion	molecular_function unknown	S0005477
YOR141C	ARP8	1.456	0.03	0.743	0.274	biological_process unknown	molecular_function unknown	S0005667
YAR075W	#N/A	1.654	-0.174	0.74	0.596	biological_process unknown	molecular_function unknown	S0002145
YHR055C	CUP1-2	1.392	0.082	0.737	0.733	response to copper ion	copper ion binding	S0001097
YOR333C	#N/A	1.553	-0.08	0.736	-0.023	biological_process unknown	molecular_function unknown	S0005860
YOL125W	YOL125W	1.483	-0.012	0.735	-0.394	biological_process unknown	molecular_function unknown	S0005485
YOR258W	HNT3	1.574	-0.106	0.734	1.847	biological_process unknown	molecular_function unknown	S0005784
YLR451W	LEU3	1.432	0.03	0.731	-0.964	regulation of transcription from Pol II promoter; leucine biosynthesis	specific RNA polymerase II transcription factor activity	S0004443
YOR189W	IES4	1.51	-0.063	0.724	1.166	biological_process unknown	molecular_function unknown	S0005715
YLR322W	#N/A	1.374	0.065	0.719	-0.63	biological_process unknown	molecular_function unknown	S0004314
YNL173C	MDG1	1.448	-0.012	0.718	0.014	signal transduction during conjugation with cellular fusion	molecular_function unknown	S0005117
YDL066W	IDP1	1.354	0.082	0.718	0.572	glutamate biosynthesis; isocitrate metabolism	isocitrate dehydrogenase (NADP+) activity	S0002224
YLL011W	SOF1	1.456	-0.021	0.718	0.572	35S primary transcript processing; rRNA modification; processing of 20S pre-rRNA	snoRNA binding	S0003934
YLR305C	STT4	1.454	-0.021	0.717	-0.617	phosphatidylethanolamine biosynthesis; protein secretion; actin cytoskeleton organization and biogenesis; MAPKKK cascade	1-phosphatidylinositol 4-kinase activity	S0004296
YER061C	CEM1	1.401	0.03	0.716	0.98	hexadecanal biosynthesis	3-oxoacyl-[acyl-carrier protein] synthase activity	S0000863
YLL053C	YLL053C	1.374	0.056	0.715	-0.287	biological_process unknown	molecular_function unknown	S0003976
YER034W	YER034W	0.461	0.969	0.715	2.553	biological_process unknown	molecular_function unknown	S0000836
YAL022C	FUN26	1.551	-0.123	0.714	1.463	nucleoside transport	nucleoside transporter activity	S0000020
YDL137W	ARF2	0.884	0.542	0.713	0.572	intra-Golgi transport; ER to Golgi transport	ARF small monomeric GTPase activity	S0002296
YOR037W	CYC2	1.412	0.013	0.713	0.435	mitochondrial intermembrane space protein import; mitochondrial membrane organization and biogenesis; cytochrome c-heme linkage	molecular_function unknown	S0005563
YJL098W	SAP185	1.429	-0.004	0.712	0.745	G1/S transition of mitotic cell cycle	protein serine/threonine phosphatase activity	S0003634
YAR008W	SEN34	1.342	0.082	0.712	0.46	tRNA splicing	tRNA-intron endonuclease activity	S0000066
YOL022C	YOL022C	1.51	-0.089	0.711	-0.394	biological_process unknown	molecular_function unknown	S0005382
YPR128C	ANT1	1.459	-0.038	0.711	-0.394	peroxisome organization and biogenesis; fatty acid beta-oxidation; ATP transport	adenine nucleotide transporter activity	S0006332
YNL073W	MSK1	1.321	0.09	0.706	0.262	lysyl-tRNA aminoacylation	lysine-tRNA ligase activity	S0005017
YKL117W	SBA1	1.397	0.013	0.705	-0.01	protein folding	co-chaperone activity	S0001600
YBR033W	EDS1	1.524	-0.114	0.705	0.324	biological_process unknown	molecular_function unknown	S0000237
YBR038W	CHS2	1.404	0.005	0.705	0.237	response to osmotic stress; cytokinesis	chitin synthase activity	S0000242
YMR041C	ARA2	1.46	-0.055	0.703	-0.221	biological_process unknown	molecular_function unknown	S0004644
YGL051W	MST27	1.332	0.073	0.702	0.472	vesicle organization and biogenesis	protein binding	S0003019
YKL064W	MNR2	1.105	0.295	0.7	0.349	magnesium ion transport	magnesium ion transporter activity	S0001547
YJL029C	VPS53	1.457	-0.063	0.697	0.856	Golgi to vacuole transport; retrograde transport, endosome to Golgi	molecular_function unknown	S0003566
YGL077C	HNM1	1.482	-0.089	0.696	-0.555	choline transport	choline transporter activity	S0003045
YBR061C	TRM7	1.242	0.15	0.696	0.076	protein biosynthesis; tRNA methylation	tRNA methyltransferase activity	S0000265
YNL131W	TOM22	1.25	0.141	0.696	-0.939	mitochondrial matrix protein import	protein transporter activity	S0005075
YDL091C	YDL091C	1.265	0.124	0.695	0.027	biological_process unknown	molecular_function unknown	S0002249
YEL017W	GTT3	1.364	0.022	0.693	-0.605	glutathione metabolism	molecular_function unknown	S0000743
YGL091C	NBP35	1.413	-0.038	0.688	-0.035	biological_process unknown	ATPase activity	S0003059
YDL188C	PPH22	1.421	-0.046	0.687	-0.444	protein biosynthesis; bud growth; mitotic spindle checkpoint; actin filament organization; protein amino acid dephosphorylation; G1/S transition of mitotic cell cycle	protein phosphatase type 2A activity	S0002347
YMR280C	CAT8	1.347	0.022	0.684	1.129	gluconeogenesis; positive regulation of transcription from Pol II promoter	specific RNA polymerase II transcription factor activity	S0004893
YNL055C	POR1	1.421	-0.055	0.683	0.398	aerobic respiration; ion transport; mitochondrion organization and biogenesis	voltage-dependent ion-selective channel activity	S0005000
YJL036W	SNX4	1.318	0.048	0.683	0.299	transport; autophagy	lipid binding	S0003573
YOL023W	IFM1	1.41	-0.046	0.682	-0.159	translational initiation	translation initiation factor activity; GTPase activity; RNA binding	S0005383
YBR102C	EXO84	1.203	0.158	0.681	1.736	establishment of cell polarity (sensu Saccharomyces); polar budding; cytokinesis; vesicle fusion; vesicle docking; Golgi to plasma membrane transport; nuclear mRNA splicing, via spliceosome	molecular_function unknown	S0000306
YLR343W	YLR343W	1.563	-0.217	0.673	-0.382	biological_process unknown	molecular_function unknown	S0004335
YIL055C	YIL055C	1.153	0.193	0.673	-1.397	biological_process unknown	molecular_function unknown	S0001317
YDL070W	BDF2	1.246	0.099	0.672	-0.908	biological_process unknown	molecular_function unknown	S0002228
YDR108W	GSG1	1.413	-0.072	0.671	0.844	ER to Golgi transport; meiosis	molecular_function unknown	S0002515
YJL086C		1.289	0.048	0.668	0.745	biological_process unknown	molecular_function unknown	S0003622
YMR304C-A	#N/A	1.268	0.065	0.666	1.166	biological_process unknown	molecular_function unknown	S0004919
YDR427W	RPN9	1.386	-0.055	0.666	0.287	ubiquitin-dependent protein catabolism	endopeptidase activity	S0002835
YJL027C	YJL027C	1.221	0.107	0.664	-0.543	biological_process unknown	molecular_function unknown	S0003564
YPL283W-A		1.357	-0.029	0.664	0.733
YMR191W	SPG5	1.194	0.133	0.663	-0.667	biological_process unknown	molecular_function unknown	S0004803
YOL018C	TLG2	1.441	-0.114	0.663	-0.741	vesicle fusion	t-SNARE activity; v-SNARE activity	S0005378
YDR502C	SAM2	1.327	-0.004	0.662	-0.778	methionine metabolism	methionine adenosyltransferase activity	S0002910
YDL026W	#N/A	1.427	-0.106	0.661	-1.014	biological_process unknown	molecular_function unknown	S0002184
YMR221C	FMP42	1.297	0.022	0.659	-0.271	biological_process unknown	molecular_function unknown	S0004834
YOR190W	SPR1	1.356	-0.038	0.659	0.241	sporulation (sensu Saccharomyces)	glucan 1,3-beta-glucosidase activity	S0005716
YNL162W	RPL42A	1.261	0.056	0.658	0.064	protein biosynthesis	structural constituent of ribosome	S0005106
YPL279C	YPL279C	1.421	-0.106	0.658	0.132	biological_process unknown	molecular_function unknown	S0006200
YOR078W	BUD21	1.236	0.073	0.655	2.218	processing of 20S pre-rRNA	snoRNA binding	S0005604
YOR151C	RPB2	1.547	-0.242	0.652	0.51	transcription from Pol II promoter	DNA-directed RNA polymerase activity	S0005677
YNR064C	YNR064C	1.35	-0.063	0.643	0.138	biological_process unknown	molecular_function unknown	S0005347
YPR046W	MCM16	1.35	-0.063	0.643	1.525	chromosome segregation	protein binding	S0006250
YGR205W	YGR205W	1.459	-0.183	0.638	-0.444	biological_process unknown	molecular_function unknown	S0003437
YNR012W	URK1	1.476	-0.2	0.638	-0.469	pyrimidine salvage	uridine kinase activity	S0005295
YMR181C	YMR181C	1.429	-0.157	0.636	1.079	biological_process unknown	molecular_function unknown	S0004793
YGR096W	TPC1	1.286	-0.029	0.629	-0.023	transport	transporter activity	S0003328
YKR097W	PCK1	1.158	0.09	0.624	0.361	gluconeogenesis	phosphoenolpyruvate carboxykinase (ATP) activity	S0001805
YKR081C	RPF2	1.441	-0.2	0.62	0.101	ribosomal large subunit assembly and maintenance; processing of 27S pre-rRNA	rRNA binding; 7S RNA binding; 5S rRNA binding	S0001789
YER058W	PET117	1.068	0.167	0.618	0.596	cytochrome c oxidase biogenesis	molecular_function unknown	S0000860
YOL019W	YOL019W	1.186	0.048	0.617	-0.716	biological_process unknown	molecular_function unknown	S0005379
YHR128W	FUR1	1.255	-0.021	0.617	1.835	pyrimidine salvage	uracil phosphoribosyltransferase activity	S0001170
YJL047C	RTT101	1.006	0.227	0.616	-0.382	negative regulation of DNA transposition; regulation of mitosis; ubiquitin-dependent protein catabolism	protein binding; ubiquitin-protein ligase activity	S0003583
YJR018W		1.132	0.099	0.615	0.559	biological_process unknown	molecular_function unknown	S0003779
YDR132C	YDR132C	1.335	-0.106	0.614	-0.233	biological_process unknown	molecular_function unknown	S0002539
YDR099W	BMH2	1.065	0.158	0.612	1.191	glycogen metabolism; signal transduction during filamentous growth; RAS protein signal transduction; sporulation (sensu Saccharomyces); pseudohyphal growth	protein binding; DNA binding	S0002506
YLR452C	SST2	1.208	0.013	0.61	-0.58	adaptation to pheromone during conjugation with cellular fusion; signal transduction	GTPase activator activity	S0004444
YHR072W	ERG7	1.121	0.099	0.61	0.906	ergosterol biosynthesis	lanosterol synthase activity	S0001114
YLR429W	CRN1	1.373	-0.157	0.608	-1.125	microtubule-based process; actin filament organization	microtubule binding; actin cross-linking activity	S0004421
YJL033W	HCA4	1.172	0.043	0.608	-0.481	35S primary transcript processing	ATP dependent RNA helicase activity	S0003570
YMR184W	ADD37	1.112	0.099	0.605	0.039	biological_process unknown	molecular_function unknown	S0004796
YGR011W	#N/A	1.068	0.141	0.605	1.525	biological_process unknown	molecular_function unknown	S0003243
YPR133W-A	TOM5	1.288	-0.08	0.604	0.695	mitochondrial matrix protein import	protein transporter activity	S0006433
YLR344W	RPL26A	1.256	-0.055	0.601	-0.196	protein biosynthesis	RNA binding; structural constituent of ribosome	S0004336
YDR024W	FYV1	1.192	0.005	0.599	-0.258	biological_process unknown	molecular_function unknown	S0002431
YLR132C	YLR132C	1.147	0.048	0.597	0.72	aerobic respiration; nuclear mRNA splicing, via spliceosome	molecular_function unknown	S0004122
YDR344C		1.474	-0.285	0.595	-0.37	biological_process unknown	molecular_function unknown	S0002752
YML064C	TEM1	1.276	-0.089	0.593	1.587	M phase of mitotic cell cycle; signal transduction	protein binding; small monomeric GTPase activity	S0004529
YHL009C	YAP3	1.258	-0.072	0.593	-0.11	regulation of transcription from Pol II promoter	transcription factor activity	S0001001
YGL205W	POX1	1.138	0.048	0.593	0.076	fatty acid beta-oxidation	acyl-CoA oxidase activity	S0003173
YER062C	HOR2	0.906	0.278	0.592	0.299	response to osmotic stress; carbohydrate metabolism; glycerol biosynthesis	glycerol-1-phosphatase activity	S0000864
YGL116W	CDC20	1.014	0.167	0.59	0.683	cyclin catabolism; mitotic chromosome segregation; mitotic metaphase/anaphase transition; ubiquitin-dependent protein catabolism; mitotic spindle elongation	enzyme activator activity	S0003084
YDR391C	YDR391C	1.192	-0.012	0.59	-0.332	biological_process unknown	molecular_function unknown	S0002799
YPL141C	YPL141C	1.256	-0.08	0.588	-1.162	biological_process unknown	protein kinase activity	S0006062
YEL054C	RPL12A	1.139	0.03	0.585	-0.543	ribosomal large subunit assembly and maintenance; protein biosynthesis	structural constituent of ribosome	S0000780
YOR160W	MTR10	1.041	0.124	0.583	0.15	mRNA-binding (hnRNP) protein-nucleus import; protein-nucleus import; RNA localization	nuclear localization sequence binding	S0005686
YJR119C	YJR119C	1.33	-0.166	0.582	-0.654	biological_process unknown	molecular_function unknown	S0003880
YDL096C		1.053	0.107	0.58	-0.543	biological_process unknown	molecular_function unknown	S0002254
YBR058C	UBP14	1.164	-0.004	0.58	0.46	protein deubiquitination; negative regulation of gluconeogenesis	ubiquitin-specific protease activity	S0000262
YPR182W	SMX3	1.158	-0.004	0.577	0.237	nuclear mRNA splicing, via spliceosome	pre-mRNA splicing factor activity	S0006386
YDR268W	MSW1	1.2	-0.046	0.577	-0.617	tryptophanyl-tRNA aminoacylation	tryptophan-tRNA ligase activity	S0002676
YDR207C	UME6	1.105	0.048	0.576	0.522	entry into meiosis; negative regulation of transcription, mitotic	transcription regulator activity; DNA binding	S0002615
YAL009W	SPO7	1.079	0.073	0.576	1.426	sporulation (sensu Saccharomyces); nuclear organization and biogenesis; meiosis	molecular_function unknown	S0000007
YOR054C	VHS3	0.993	0.158	0.575	0.25	coenzyme A biosynthesis; G1/S transition of mitotic cell cycle	phosphopantothenoylcysteine decarboxylase activity	S0005580
YJR082C	EAF6	0.855	0.295	0.575	-0.271	biological_process unknown	molecular_function unknown	S0003842
YJR083C	ACF4	1.314	-0.166	0.574	-1.36	actin cytoskeleton organization and biogenesis	molecular_function unknown	S0003843
YHR116W	COX23	1.032	0.116	0.574	-0.023	aerobic respiration	molecular_function unknown	S0001158
YBL036C	YBL036C	1.029	0.107	0.568	1.847	amino acid metabolism	pyridoxal phosphate binding; alanine racemase activity	S0000132
YMR008C	PLB1	1.08	0.048	0.564	-0.209	glycerophospholipid metabolism	lysophospholipase activity	S0004610
YJR056C	YJR056C	1.191	-0.063	0.564	1.513	biological_process unknown	molecular_function unknown	S0003817
YBL003C	HTA2	1.097	0.03	0.564	0.274	chromatin assembly/disassembly	DNA binding	S0000099
YLR299W	ECM38	1.351	-0.225	0.563	-0.469	cell wall organization and biogenesis; glutathione catabolism	protein-glutamine gamma-glutamyltransferase activity	S0004290
YAL019W	FUN30	1.126	-0.004	0.561	0.163	chromosome organization and biogenesis (sensu Eukarya)	molecular_function unknown	S0000017
YIR039C	YPS6	1.223	-0.106	0.558	1.859	biological_process unknown	aspartic-type endopeptidase activity	S0001478
YPL240C	HSP82	1.132	-0.021	0.556	-0.122	protein folding; response to stress	ATPase activity, coupled	S0006161
YLL033W	GON2	1.158	-0.051	0.554	0.293	biological_process unknown	molecular_function unknown	S0003956
YBR241C	YBR241C	0.988	0.116	0.552	0.113	biological_process unknown	molecular_function unknown	S0000445
YPR135W	CTF4	1.261	-0.157	0.552	-0.06	DNA repair; DNA dependent DNA replication; sister chromatid cohesion; replicative cell aging	DNA binding	S0006339
YPR088C	SRP54	1.318	-0.217	0.551	-0.184	protein-ER targeting	signal sequence binding	S0006292
YGR027W-A	YGR027W-A	1.186	-0.089	0.549	0.893	Ty element transposition	protein binding; RNA binding	S0007405
YLR339C		1.271	-0.174	0.548	-0.741	biological_process unknown	molecular_function unknown	S0004331
YGR038C-B	YGR038C-B	0.959	0.133	0.546	1.971	Ty element transposition	protein binding; RNA binding; peptidase activity; ribonuclease activity; RNA-directed DNA polymerase activity; DNA-directed DNA polymerase activity	S0007408
YJR087W		1.12	-0.029	0.545	0.188	biological_process unknown	molecular_function unknown	S0003847
YBR036C	CSG2	1.186	-0.097	0.544	2.07	calcium ion homeostasis	enzyme regulator activity	S0000240
YER048C	CAJ1	1.08	0.005	0.543	3.395	biological_process unknown	chaperone regulator activity	S0000850
YOR181W	LAS17	1.155	-0.072	0.541	0.931	actin polymerization and/or depolymerization; actin filament organization; polar budding; response to osmotic stress; endocytosis; cytokinesis	cytoskeletal protein binding	S0005707
YMR187C	YMR187C	0.991	0.09	0.541	0.237	biological_process unknown	molecular_function unknown	S0004799
YIR024C	YIR024C	0.988	0.09	0.539	1.166	biological_process unknown	molecular_function unknown	S0001463
YAR023C	YAR023C	1.012	0.065	0.538	1.364	biological_process unknown	molecular_function unknown	S0000074
YGR058W	PEF1	1.164	-0.089	0.537	-0.605	biological_process unknown	molecular_function unknown	S0003290
YHR119W	SET1	1.086	-0.012	0.537	0.299	chromatin silencing at telomere; histone methylation	histone-lysine N-methyltransferase activity	S0001161
YLR279W		1.383	-0.311	0.536	-0.506	biological_process unknown	molecular_function unknown	S0004269
YNL204C	SPS18	1.159	-0.089	0.535	0.163	sporulation	molecular_function unknown	S0005148
YOR232W	MGE1	1.164	-0.097	0.533	-0.233	mitochondrial matrix protein import	chaperone activity	S0005758
YML010W-A		1.211	-0.149	0.531	-0.283	biological_process unknown	molecular_function unknown	S0004471
YDL012C	YDL012C	0.955	0.107	0.531	-0.741	biological_process unknown	molecular_function unknown	S0002170
YDL019C	OSH2	1.056	0.005	0.531	2.491	steroid biosynthesis	oxysterol binding	S0002177
YOL043C	NTG2	1.088	-0.029	0.529	-0.617	base-excision repair, AP site formation; base-excision repair	pyrimidine-specific oxidized base lesion DNA N-glycosylase activity; DNA-(apurinic or apyrimidinic site) lyase activity	S0005403
YHL016C	DUR3	1.147	-0.089	0.529	1.5	urea transport	urea transporter activity	S0001008
YMR130W	YMR130W	1.197	-0.14	0.528	-0.345	biological_process unknown	molecular_function unknown	S0004737
YBR233W	PBP2	1.005	0.052	0.528	0.578	biological_process unknown	molecular_function unknown	S0000437
YPR017C	DSS4	1.093	-0.038	0.527	-0.654	secretory pathway	zinc ion binding; guanyl-nucleotide exchange factor activity	S0006221
YDL084W	SUB2	1.006	0.048	0.527	0.646	U2-type nuclear mRNA branch site recognition; mRNA-nucleus export	pre-mRNA splicing factor activity; ATP dependent RNA helicase activity; protein binding	S0002242
YLL027W	ISA1	1.065	-0.012	0.527	-0.134	iron ion transport	molecular_function unknown	S0003950
YGL122C	NAB2	0.74	0.312	0.526	-0.37	poly(A)+ mRNA-nucleus export; mRNA polyadenylation	poly(A) binding	S0003090
YDR137W	RGP1	1.12	-0.072	0.524	-0.188	intracellular protein transport	guanyl-nucleotide exchange factor activity	S0002544
YLL029W	YLL029W	1.026	0.013	0.52	-0.574	biological_process unknown	molecular_function unknown	S0003952
YJR109C	CPA2	1.094	-0.055	0.52	-0.332	arginine biosynthesis	carbamoyl-phosphate synthase (glutamine-hydrolyzing) activity	S0003870
YDR371W	CTS2	1.179	-0.14	0.519	0.051	biological_process unknown	molecular_function unknown	S0002779
YHR120W	MSH1	0.964	0.073	0.518	2.763	DNA repair	ATP binding	S0001162
YPL268W	PLC1	1.063	-0.029	0.517	0.243	cell growth and/or maintenance; signal transduction; pseudohyphal growth	phosphoinositide phospholipase C activity	S0006189
YLR127C	APC2	1.217	-0.191	0.513	1.067	cyclin catabolism; mitotic chromosome segregation; mitotic metaphase/anaphase transition; ubiquitin-dependent protein catabolism; mitotic spindle elongation	protein binding; ubiquitin-protein ligase activity	S0004117
YNL148C	ALF1	1.093	-0.072	0.51	0.027	alpha-tubulin folding; post-chaperonin tubulin folding pathway	co-chaperone activity	S0005092
YER139C	YER139C	0.964	0.056	0.51	0.126	biological_process unknown	molecular_function unknown	S0000941
YOR266W	PNT1	0.92	0.099	0.509	1.723	inner mitochondrial membrane organization and biogenesis	molecular_function unknown	S0005792
YJL053W	PEP8	1.174	-0.157	0.509	-1.001	retrograde transport, endosome to Golgi; protein-Golgi retention	molecular_function unknown	S0003589
YJL180C	ATP12	1.121	-0.106	0.508	-0.37	protein complex assembly	chaperone activity	S0003716
YOR153W	PDR5	1.061	-0.046	0.507	-0.692	response to drug; drug transport	xenobiotic-transporting ATPase activity	S0005679
YGL034C		0.888	0.124	0.506	-0.382	biological_process unknown	molecular_function unknown	S0003002
YER117W	RPL23B	0.896	0.116	0.506	1.897	protein biosynthesis	structural constituent of ribosome	S0000919
YDR323C	PEP7	1.065	-0.055	0.505	-0.803	vesicle fusion; vesicle docking; Golgi to vacuole transport	molecular_function unknown	S0002731
YBL104C		0.944	0.065	0.504	-0.382	biological_process unknown	not yet annotated	S0000200
YDL023C	#N/A	0.828	0.175	0.501	-1.175	biological_process unknown	molecular_function unknown	S0002181
YDL063C	YDL063C	1.046	-0.046	0.5	0.287	biological_process unknown	molecular_function unknown	S0002221
YNL201C	PSY2	1.118	-0.123	0.498	1.054	biological_process unknown	molecular_function unknown	S0005145
YBL032W	HEK2	0.99	0.005	0.497	-1.088	telomerase-dependent telomere maintenance; mRNA localization, intracellular	mRNA binding	S0000128
YBR108W	YBR108W	0.87	0.124	0.497	2.726	biological_process unknown	molecular_function unknown	S0000312
YPR139C	VPS66	1.192	-0.2	0.496	0.584	protein-vacuolar targeting	molecular_function unknown	S0006343
YJR064W	CCT5	0.996	-0.004	0.496	0.844	cytoskeleton organization and biogenesis; protein folding	chaperone activity	S0003825
YGR210C	YGR210C	0.656	0.32	0.488	0.832	biological_process unknown	molecular_function unknown	S0003442
YFR032C	YFR032C	1.227	-0.251	0.488	-0.37	biological_process unknown	molecular_function unknown	S0001928
YER070W	RNR1	0.817	0.158	0.488	0.893	DNA replication	ribonucleoside-diphosphate reductase activity	S0000872
YDR023W	SES1	0.765	0.21	0.488	-0.122	seryl-tRNA aminoacylation	serine-tRNA ligase activity	S0002430
YKL091C	YKL091C	1.011	-0.038	0.486	-0.853	biological_process unknown	molecular_function unknown	S0001574
YAL016W	TPD3	0.993	-0.021	0.486	0.918	protein biosynthesis; protein amino acid dephosphorylation; bud growth; mitotic spindle checkpoint; actin filament organization	protein phosphatase type 2A activity	S0000014
YMR029C	FAR8	0.954	0.018	0.486	-0.165	cell cycle arrest in response to pheromone	molecular_function unknown	S0004631
YBL002W	HTB2	1.103	-0.132	0.486	0.2	chromatin assembly/disassembly	DNA binding	S0000098
YLR184W		0.847	0.124	0.486	0.373	biological_process unknown	molecular_function unknown	S0004174
YBL065W		0.932	0.039	0.486	-0.555	biological_process unknown	molecular_function unknown	S0000161
YPL126W	NAN1	0.946	0.022	0.484	0.435	processing of 20S pre-rRNA	snoRNA binding	S0006047
YAR003W	SWD1	0.761	0.201	0.481	0.485	chromatin silencing at telomere; histone methylation	transcriptional activator activity; chromatin binding; histone-lysine N-methyltransferase activity	S0000064
YNL084C	END3	1.102	-0.14	0.481	-0.394	polar budding; actin filament organization; endocytosis; actin cortical patch assembly; cytokinesis	protein binding, bridging	S0005028
YGR131W	YGR131W	1.161	-0.2	0.48	1.228	biological_process unknown	molecular_function unknown	S0003363
YOR134W	BAG7	0.973	-0.012	0.48	-0.332	small GTPase mediated signal transduction	Rho GTPase activator activity; signal transducer activity	S0005660
YNL218W	MGS1	0.953	0.005	0.479	-0.592	DNA replication; regulation of DNA replication	helicase activity; ATPase activity	S0005162
YBL067C	UBP13	0.755	0.201	0.478	-0.332	biological_process unknown	ubiquitin-specific protease activity	S0000163
YNL198C	#N/A	1.027	-0.072	0.478	-0.592	biological_process unknown	molecular_function unknown	S0005142
YER119C-A		0.779	0.175	0.477	3.605	biological_process unknown	molecular_function unknown	S0002961
YIL114C	POR2	0.818	0.133	0.476	<no data>	ion transport	voltage-dependent ion-selective channel activity	S0001376
YDL109C	YDL109C	0.971	-0.021	0.475	0.881	lipid metabolism	lipase activity	S0002267
YLR340W	RPP0	0.944	0.005	0.475	-0.184	ribosomal large subunit assembly and maintenance; translational elongation; protein biosynthesis	structural constituent of ribosome	S0004332
YOL135C	MED7	0.858	0.09	0.474	-0.407	transcription from Pol II promoter	RNA polymerase II transcription mediator activity	S0005495
YBR028C	YBR028C	1.077	-0.132	0.473	0.398	biological_process unknown	protein kinase activity	S0000232
YBR118W	TEF2	0.835	0.107	0.471	3.692	translational elongation	translation elongation factor activity	S0000322
YIL082W-A	#N/A	0.204	0.738	0.471	-0.654	Ty element transposition	protein binding; RNA binding; peptidase activity; ribonuclease activity; RNA-directed DNA polymerase activity; DNA-directed DNA polymerase activity	S0003537
YDL061C	RPS29B	0.992	-0.051	0.471	-0.332	protein biosynthesis	structural constituent of ribosome	S0002219
YAL027W	YAL027W	0.888	0.048	0.468	0.435	biological_process unknown	molecular_function unknown	S0000025
YLR405W	DUS4	0.818	0.116	0.467	<no data>	tRNA modification	tRNA dihydrouridine synthase activity	S0004397
YLR238W	FAR10	1.038	-0.106	0.466	-1.212	cell cycle arrest in response to pheromone	molecular_function unknown	S0004228
YKL110C	KTI12	1.012	-0.08	0.466	1.253	carbon utilization; cell growth and/or maintenance	enzyme regulator activity	S0001593
YER128W	YER128W	0.822	0.107	0.465	1.407	biological_process unknown	molecular_function unknown	S0000930
YBL011W	SCT1	0.873	0.056	0.465	-0.37	phospholipid biosynthesis	glycerol-3-phosphate O-acyltransferase activity	S0000107
YER109C	FLO8	0.964	-0.038	0.463	0.311	invasive growth (sensu Saccharomyces); pseudohyphal growth	specific RNA polymerase II transcription factor activity	S0000911
YDL102W	CDC2	1.168	-0.242	0.463	-0.01	postreplication repair; mismatch repair; nucleotide-excision repair; base-excision repair; mutagenesis; lagging strand elongation; leading strand elongation	delta DNA polymerase activity	S0002260
YDL098C	SNU23	0.912	0.013	0.463	-0.295	nuclear mRNA splicing, via spliceosome	pre-mRNA splicing factor activity	S0002256
YJL199C		1.158	-0.234	0.462	0.46	biological_process unknown	molecular_function unknown	S0003735
YER122C	GLO3	0.782	0.141	0.462	-0.283	retrograde transport, Golgi to ER; ER to Golgi transport	ARF GTPase activator activity	S0000924
YBL075C	SSA3	0.688	0.235	0.462	-0.617	SRP-dependent cotranslational membrane targeting, translocation; response to stress; protein folding; protein-mitochondrial targeting	heat shock protein activity	S0000171
YOR364W		1.02	-0.097	0.461	-0.456	biological_process unknown	molecular_function unknown	S0005891
YLR466W	YRF1-4	0.942	-0.021	0.461	-0.089	telomerase-independent telomere maintenance	DNA helicase activity	S0004458
YDR171W	HSP42	0.903	0.018	0.46	-0.363	cytoskeleton organization and biogenesis; response to stress	chaperone activity; heat shock protein activity	S0002578
YPR051W	MAK3	1.077	-0.157	0.46	0.547	host-pathogen interaction; N-terminal protein amino acid acetylation	peptide alpha-N-acetyltransferase activity	S0006255
YPL054W	LEE1	0.564	0.355	0.459	0.708	biological_process unknown	molecular_function unknown	S0005975
YDL237W	YDL237W	0.935	-0.016	0.459	-0.704	biological_process unknown	molecular_function unknown	S0002396
YJL110C	GZF3	0.717	0.201	0.459	-1.15	nitrogen metabolism; negative regulation of transcription from Pol II promoter; regulation of nitrogen utilization	specific RNA polymerase II transcription factor activity	S0003646
YJR019C	TES1	1.056	-0.14	0.458	2.02	fatty acid oxidation	acyl-CoA thioesterase activity	S0003780
YPL207W	TYW1	0.85	0.065	0.457	-0.766	biological_process unknown	molecular_function unknown	S0006128
YDL025C	YDL025C	0.987	-0.072	0.457	0.869	biological_process unknown	protein kinase activity	S0002183
YOR186W	YOR186W	0.884	0.03	0.457	0.918	biological_process unknown	molecular_function unknown	S0005712
YLR220W	CCC1	0.9	0.013	0.457	-0.048	iron ion homeostasis; manganese ion homeostasis; calcium ion homeostasis	molecular_function unknown	S0004210
YIR003W	YIR003W	0.788	0.124	0.456	-0.048	biological_process unknown	molecular_function unknown	S0001442
YML080W	DUS1	0.93	-0.021	0.455	0.163	tRNA modification	tRNA dihydrouridine synthase activity	S0004545
YLR224W	YLR224W	1.152	-0.242	0.455	-0.246	ubiquitin-dependent protein catabolism	protein binding	S0004214
YJR005W	APL1	0.946	-0.038	0.454	3.494	vesicle-mediated transport	molecular_function unknown	S0003765
YLR122C		0.962	-0.055	0.454	0.002	biological_process unknown	molecular_function unknown	S0004112
YLL031C	GPI13	0.832	0.073	0.453	1.649	GPI anchor biosynthesis	phosphoethanolamine N-methyltransferase activity	S0003954
YPL110C	YPL110C	0.887	0.018	0.452	0.441	biological_process unknown	molecular_function unknown	S0006031
YBR031W	RPL4A	0.641	0.261	0.451	-0.679	protein biosynthesis	structural constituent of ribosome	S0000235
YLR213C	CRR1	0.955	-0.055	0.45	-1.509	biological_process unknown	molecular_function unknown	S0004203
YAL030W	SNC1	0.985	-0.089	0.448	1.698	vesicle fusion; endocytosis; Golgi to plasma membrane transport	v-SNARE activity	S0000028
YDL029W	ARP2	0.959	-0.063	0.448	-0.209	actin filament organization	structural constituent of cytoskeleton; actin binding	S0002187
YBR170C	NPL4	0.865	0.03	0.448	1.822	ER-associated protein catabolism	molecular_function unknown	S0000374
YMR153W	NUP53	0.804	0.086	0.445	1.085	protein-nucleus import, docking; nuclear pore organization and biogenesis; protein-nucleus export; ribosomal protein-nucleus import; mRNA-binding (hnRNP) protein-nucleus import; snRNP protein-nucleus import; NLS-bearing substrate-nucleus import; tRNA-nucl	structural molecule activity	S0004762
YJR110W	YMR1	0.643	0.244	0.443	-0.233	biological_process unknown	phosphoric monoester hydrolase activity	S0003871
YKL210W	UBA1	0.853	0.03	0.442	-0.134	ubiquitin cycle	ubiquitin activating enzyme activity	S0001693
YNR061C	YNR061C	0.853	0.03	0.442	0.373	biological_process unknown	molecular_function unknown	S0005344
YAL035W	FUN12	0.971	-0.089	0.441	0.652	translational initiation	translation initiation factor activity; GTPase activity	S0000033
YLR225C	YLR225C	0.749	0.133	0.441	0.547	biological_process unknown	molecular_function unknown	S0004215
YBR034C	HMT1	0.732	0.141	0.437	0.349	mRNA-nucleus export; peptidyl-arginine modification	protein-arginine N-methyltransferase activity	S0000238
YLR276C	DBP9	1.099	-0.225	0.437	0.027	35S primary transcript processing; ribosomal large subunit assembly and maintenance	ATP dependent RNA helicase activity	S0004266
YJL097W	PHS1	0.279	0.593	0.436	-0.419	biological_process unknown	molecular_function unknown	S0003633
YGL043W	DST1	0.97	-0.097	0.436	0.311	meiotic recombination; RNA elongation from Pol II promoter	positive transcription elongation factor activity	S0003011
YER047C	SAP1	0.847	0.022	0.435	0.299	biological_process unknown	molecular_function unknown	S0000849
YKL039W	PTM1	0.753	0.116	0.435	-0.419	biological_process unknown	molecular_function unknown	S0001522
YLR041W	#N/A	1.04	-0.174	0.433	-0.543	biological_process unknown	molecular_function unknown	S0004031
YER142C	MAG1	0.773	0.09	0.432	0.609	DNA dealkylation	alkylbase DNA N-glycosylase activity	S0000944
YNL270C	ALP1	0.653	0.21	0.431	0.658	basic amino acid transport	basic amino acid transporter activity	S0005214
YOR068C	VAM10	0.917	-0.055	0.431	-0.147	vacuole fusion, non-autophagic	molecular_function unknown	S0005594
YPR120C	CLB5	0.891	-0.029	0.431	-0.258	G2/M transition of mitotic cell cycle; G1/S transition of mitotic cell cycle; premeiotic DNA synthesis; regulation of CDK activity	cyclin-dependent protein kinase regulator activity	S0006324
YBR235W	YBR235W	0.903	-0.046	0.428	-0.308	biological_process unknown	ion transporter activity	S0000439
YGR073C		1.005	-0.149	0.428	-0.097	biological_process unknown	molecular_function unknown	S0003305
YOR017W	PET127	1.167	-0.311	0.428	0.77	RNA processing	molecular_function unknown	S0005543
YMR324C		0.815	0.039	0.427	-0.419	biological_process unknown	molecular_function unknown	S0004943
YNR069C	BSC5	0.755	0.099	0.427	0.46	biological_process unknown	molecular_function unknown	S0005352
YAL032C	PRP45	0.746	0.107	0.427	0.051	positive regulation of transcription from Pol II promoter	transcriptional activator activity	S0000030
YOR008C-A	YOR008C-A	0.95	-0.097	0.426	-0.976	biological_process unknown	molecular_function unknown	S0006431
YLR215C	CDC123	0.77	0.082	0.426	0.596	biological_process unknown	molecular_function unknown	S0004205
YLR196W	PWP1	0.744	0.107	0.426	0.064	biological_process unknown	molecular_function unknown	S0004186
YPR024W	YME1	1.049	-0.2	0.424	-1.014	mitochondrion organization and biogenesis	ATP-dependent peptidase activity	S0006228
YBR132C	AGP2	0.852	-0.004	0.424	0.411	fatty acid metabolism; response to osmotic stress	hydrogen:amino acid symporter activity	S0000336
YOR347C	PYK2	0.947	-0.102	0.423	0.157	glycolysis; pyruvate metabolism	pyruvate kinase activity	S0005874
YER135C		1.036	-0.191	0.423	0.819	biological_process unknown	molecular_function unknown	S0000937
YER134C	YER134C	0.658	0.184	0.421	0.955	biological_process unknown	molecular_function unknown	S0000936
YER050C	RSM18	0.818	0.022	0.42	3.556	protein biosynthesis	structural constituent of ribosome	S0000852
YDL092W	SRP14	0.832	0.005	0.418	-0.295	protein-ER targeting	signal sequence binding	S0002250
YNL080C	EOS1	0.993	-0.157	0.418	0.324	biological_process unknown	molecular_function unknown	S0005024
YMR225C	MRPL44	0.97	-0.14	0.415	-0.407	protein biosynthesis	structural constituent of ribosome	S0004838
YER107C	GLE2	0.935	-0.106	0.415	0.819	nuclear pore organization and biogenesis; nuclear membrane organization and biogenesis; protein-nucleus export; ribosomal protein-nucleus import; mRNA-binding (hnRNP) protein-nucleus import; snRNP protein-nucleus import; NLS-bearing substrate-nucleus impo	structural molecule activity	S0000909
YER125W	RSP5	0.712	0.116	0.414	1.562	protein monoubiquitination; protein polyubiquitination; chromatin assembly/disassembly	ubiquitin-protein ligase activity	S0000927
YEL038W	UTR4	0.711	0.116	0.413	1.203	biological_process unknown	molecular_function unknown	S0000764
YOL092W	YOL092W	1.006	-0.183	0.412	1.03	biological_process unknown	molecular_function unknown	S0005452
YCR022C	#N/A	0.706	0.116	0.411	0.733	biological_process unknown	molecular_function unknown	S0000616
YPL019C	VTC3	0.891	-0.072	0.41	-0.382	vacuole fusion, non-autophagic	molecular_function unknown	S0005940
YDR425W	SNX41	0.982	-0.166	0.408	-0.332	protein transport	protein transporter activity	S0002833
YBR212W	NGR1	0.921	-0.106	0.408	2.28	regulation of growth	single-stranded DNA binding; RNA binding	S0000416
YMR180C	CTL1	0.817	-0.004	0.407	0.77	RNA processing	polynucleotide 5'-phosphatase activity	S0004792
YGL225W	VRG4	0.603	0.21	0.407	0.386	lipid glycosylation; N-linked glycosylation; nucleotide-sugar transport	nucleotide-sugar transporter activity	S0003193
YLR329W	REC102	0.97	-0.157	0.406	-0.023	meiotic recombination; meiotic DNA double-strand break formation	DNA binding	S0004321
YLR071C	RGR1	0.862	-0.055	0.404	-1.521	transcription from Pol II promoter	RNA polymerase II transcription mediator activity	S0004061
YLR435W	TSR2	0.879	-0.072	0.404	-0.803	processing of 20S pre-rRNA	molecular_function unknown	S0004427
YDL030W	PRP9	0.98	-0.174	0.403	-1.236	nuclear mRNA splicing, via spliceosome	RNA binding	S0002188
YLR250W	SSP120	0.767	0.039	0.403	1.005	protein secretion	molecular_function unknown	S0004240
YBL049W	MOH1	0.647	0.158	0.403	2.107	biological_process unknown	molecular_function unknown	S0000145
YOL006C	TOP1	0.92	-0.114	0.403	-0.432	nuclear migration; mitotic chromosome condensation; RNA elongation from Pol II promoter; regulation of transcription from Pol II promoter; DNA strand elongation; chromatin assembly/disassembly; regulation of mitotic recombination; DNA topological change	DNA topoisomerase type I activity	S0005366
YER163C	YER163C	0.962	-0.157	0.403	0.138	biological_process unknown	molecular_function unknown	S0000965
YFR011C	YFR011C	0.884	-0.08	0.402	0.844	biological_process unknown	molecular_function unknown	S0001907
YGL186C	TPN1	0.9	-0.097	0.401	-0.072	vitamin/cofactor transport	vitamin/cofactor transporter activity	S0003154
YJL157C	FAR1	0.874	-0.072	0.401	1.104	signal transduction during conjugation with cellular fusion; cell cycle arrest	cyclin-dependent protein kinase inhibitor activity	S0003693
YHL031C	GOS1	0.781	0.022	0.401	1.166	vesicle fusion; intra-Golgi transport	v-SNARE activity	S0001023
YHR090C	YNG2	0.846	-0.046	0.4	-1.113	chromatin modification	enzyme activator activity	S0001132
YDR040C	ENA1	0.87	-0.072	0.399	-0.122	sodium ion transport	ATPase activity, coupled to transmembrane movement of ions, phosphorylative mechanism	S0002447
YOL121C	RPS19A	0.723	0.073	0.398	1.575	protein biosynthesis	structural constituent of ribosome	S0005481
YNR003C	RPC34	0.865	-0.072	0.397	-0.345	transcription from Pol III promoter	DNA-directed RNA polymerase activity	S0005286
YPL181W	CTI6	0.947	-0.157	0.395	-0.196	positive regulation of transcription	transcription factor binding	S0006102
YNR025C		0.828	-0.038	0.395	-0.023	biological_process unknown	molecular_function unknown	S0005308
YIL067C	YIL067C	0.818	-0.029	0.395	1.537	biological_process unknown	molecular_function unknown	S0001329
YAL023C	PMT2	0.793	-0.012	0.39	2.305	O-linked glycosylation	dolichyl-phosphate-mannose-protein mannosyltransferase activity	S0000021
YNR062C	YNR062C	0.799	-0.021	0.389	-0.097	biological_process unknown	molecular_function unknown	S0005345
YJR113C	RSM7	0.703	0.073	0.388	0.311	protein biosynthesis	structural constituent of ribosome	S0003874
YGR282C	BGL2	0.634	0.141	0.388	0.25	cell wall organization and biogenesis	glucan 1,3-beta-glucosidase activity	S0003514
YBL043W	ECM13	0.758	0.013	0.386	2.293	cell wall organization and biogenesis	molecular_function unknown	S0000139
YJL126W	NIT2	0.865	-0.097	0.384	0.423	biological_process unknown	hydrolase activity, acting on carbon-nitrogen (but not peptide) bonds, in other compounds	S0003662
YER066W	YER066W	0.831	-0.063	0.384	-0.122	biological_process unknown	molecular_function unknown	S0000868
YOR209C	NPT1	0.847	-0.08	0.383	-0.221	chromatin silencing at telomere; chromatin silencing at ribosomal DNA; nicotinate nucleotide biosynthesis, salvage pathway	nicotinate phosphoribosyltransferase activity	S0005735
YDL081C	RPP1A	0.666	0.099	0.382	0.559	translational elongation; protein biosynthesis	structural constituent of ribosome	S0002239
YDR018C	YDR018C	0.734	0.03	0.382	-0.097	phospholipid biosynthesis	acyltransferase activity	S0002425
YNL196C	YNL196C	0.807	-0.046	0.38	0.051	biological_process unknown	molecular_function unknown	S0005140
YLR246W	ERF2	0.744	0.013	0.379	0.398	protein-membrane targeting; protein amino acid palmitoylation	palmitoyltransferase activity	S0004236
YLR107W	REX3	0.787	-0.029	0.379	0.287	RNA processing	3'-5' exonuclease activity	S0004097
YHR022C	YHR022C	0.93	-0.174	0.378	1.475	biological_process unknown	molecular_function unknown	S0001064
YNL202W	SPS19	0.902	-0.149	0.377	0.869	fatty acid catabolism; sporulation (sensu Saccharomyces)	2,4-dienoyl-CoA reductase (NADPH) activity	S0005146
YBR221C	PDB1	0.755	-0.004	0.376	1.909	pyruvate metabolism	pyruvate dehydrogenase (acetyl-transferring) activity	S0000425
YIL108W	YIL108W	0.856	-0.106	0.375	2.33	biological_process unknown	molecular_function unknown	S0001370
YDR537C		0.838	-0.089	0.375	-0.419	biological_process unknown	molecular_function unknown	S0002945
YLR431C	ATG23	0.855	-0.106	0.374	-0.902	protein-vacuolar targeting; autophagy	molecular_function unknown	S0004423
YLR222C	UTP13	0.871	-0.123	0.374	-0.952	processing of 20S pre-rRNA	snoRNA binding	S0004212
YGR294W	PAU12	0.947	-0.2	0.374	0.534	biological_process unknown	molecular_function unknown	S0003526
YLL039C	UBI4	0.765	-0.021	0.372	0.497	sporulation (sensu Saccharomyces); response to stress; protein deubiquitination; protein monoubiquitination; protein polyubiquitination	ATP-dependent protein binding	S0003962
YAL034C	FUN19	0.672	0.073	0.372	1.711	biological_process unknown	molecular_function unknown	S0002134
YLR141W	RRN5	0.764	-0.021	0.372	0.547	transcription from Pol I promoter	RNA polymerase I transcription factor activity; ribosomal DNA (rDNA) binding	S0004131
YNR042W		0.832	-0.089	0.372	-0.444	biological_process unknown	molecular_function unknown	S0005325
YJR065C	ARP3	0.736	0.005	0.37	-0.035	actin filament organization	structural constituent of cytoskeleton; actin binding	S0003826
YJR068W	RFC2	0.846	-0.106	0.37	0.832	cell cycle checkpoint; leading strand elongation; mismatch repair; sister chromatid cohesion	purine nucleotide binding; DNA clamp loader activity	S0003829
YLR145W	YLR145W	0.752	-0.012	0.37	0.101	tRNA processing	molecular_function unknown	S0004135
YDR499W	LCD1	0.647	0.09	0.369	-0.072	DNA damage response, signal transduction resulting in cell cycle arrest; establishment of protein localization; telomerase-dependent telomere maintenance	protein binding; damaged DNA binding	S0002907
YIL046W	MET30	0.911	-0.174	0.368	-0.568	cell cycle; ubiquitin-dependent protein catabolism; protein ubiquitination	protein binding	S0001308
YKL026C	GPX1	0.787	-0.055	0.366	-0.122	response to oxidative stress	glutathione peroxidase activity	S0001509
YOL051W	GAL11	0.794	-0.063	0.365	-0.667	transcription from Pol II promoter	RNA polymerase II transcription mediator activity	S0005411
YLR207W	HRD3	0.753	-0.029	0.362	1.785	ER-associated protein catabolism	ubiquitin-protein ligase activity	S0004197
YIL091C	YIL091C	0.796	-0.072	0.362	-0.493	biological_process unknown	RNA helicase activity	S0001353
YLR324W	YLR324W	0.621	0.103	0.362	0.274	biological_process unknown	molecular_function unknown	S0004316
YDR072C	IPT1	0.77	-0.046	0.362	-0.209	mannosyl diphosphorylinositol ceramide metabolism	transferase activity, transferring phosphorus-containing groups	S0002479
YDR008C		0.947	-0.225	0.361	-0.11	biological_process unknown	molecular_function unknown	S0002415
YNL070W	TOM7	0.852	-0.132	0.36	-0.01	mitochondrial outer membrane protein import; mitochondrial matrix protein import	protein transporter activity	S0005014
YHR108W	GGA2	0.706	0.013	0.36	-0.716	Golgi to vacuole transport	molecular_function unknown	S0001150
YOL013C	HRD1	0.885	-0.166	0.36	-0.716	ER-associated protein catabolism	ubiquitin-protein ligase activity	S0005373
YNR050C	LYS9	0.876	-0.157	0.359	0.411	lysine biosynthesis, aminoadipic pathway	saccharopine dehydrogenase (NADP+, L-glutamate-forming) activity	S0005333
YFL057C	AAD16	0.832	-0.114	0.359	1.537	aldehyde metabolism	aryl-alcohol dehydrogenase activity	S0001837
YML078W	CPR3	0.814	-0.097	0.358	-0.209	protein folding	peptidyl-prolyl cis-trans isomerase activity	S0004543
YGR259C		0.557	0.158	0.357	-0.11	biological_process unknown	molecular_function unknown	S0003491
YKR079C	YKR079C	0.803	-0.089	0.357	-0.271	removal of tRNA 3'-trailer sequence	purine nucleotide binding; 3' tRNA processing endoribonuclease activity	S0001787
YLR311C		0.357	<no data>	0.357	-0.568	biological_process unknown	molecular_function unknown	S0004302
YGR075C	PRP38	0.666	0.048	0.357	0.212	nuclear mRNA splicing, via spliceosome	pre-mRNA splicing factor activity	S0003307
YDR432W	NPL3	0.793	-0.08	0.356	-1.1	mRNA-nucleus export	mRNA binding	S0002840
YLR150W	STM1	0.638	0.073	0.356	0.832	anti-apoptosis; telomere maintenance	telomeric DNA binding	S0004140
YMR193W	MRPL24	0.749	-0.038	0.356	0.683	protein biosynthesis	structural constituent of ribosome	S0004806
YOR089C	VPS21	0.74	-0.029	0.355	0.46	protein-vacuolar targeting; endocytosis	RAB small monomeric GTPase activity; GTPase activity	S0005615
YML043C	RRN11	0.628	0.082	0.355	0.51	transcription from Pol I promoter	RNA polymerase I transcription factor activity	S0004507
YGL095C	VPS45	0.549	0.158	0.354	0.943	osmoregulation; Golgi to vacuole transport; vacuole organization and biogenesis; protein complex assembly	chaperone activity	S0003063
YOR060C	YOR060C	0.844	-0.14	0.352	0.819	biological_process unknown	molecular_function unknown	S0005586
YKL114C	APN1	0.732	-0.029	0.351	-0.914	DNA repair; base-excision repair	DNA-(apurinic or apyrimidinic site) lyase activity	S0001597
YJL136C	RPS21B	0.655	0.048	0.351	0.596	protein biosynthesis	structural constituent of ribosome	S0003672
YML051W	GAL80	0.62	0.082	0.351	0.25	regulation of transcription, DNA-dependent; galactose metabolism	transcription corepressor activity	S0004515
YNL179C		0.779	-0.08	0.349	0.324	biological_process unknown	molecular_function unknown	S0005123
YER066C-A		0.702	-0.004	0.349	3.841	biological_process unknown	molecular_function unknown	S0002959
YOR379C		0.684	0.013	0.349	0.98	biological_process unknown	molecular_function unknown	S0005906
YPL062W		0.837	-0.14	0.348	0.411	biological_process unknown	molecular_function unknown	S0005983
YGL124C	MON1	0.811	-0.114	0.348	-0.853	protein-vacuolar targeting; autophagy	molecular_function unknown	S0003092
YPR162C	ORC4	0.793	-0.097	0.348	1.562	chromatin silencing at HML and HMR (sensu Saccharomyces); DNA replication initiation; pre-replicative complex formation and maintenance	DNA replication origin binding	S0006366
YMR210W	YMR210W	0.647	0.048	0.347	-0.493	biological_process unknown	molecular_function unknown	S0004823
YPL008W	CHL1	0.279	0.414	0.347	-0.592	chromosome segregation	DNA helicase activity	S0005929
YNL227C	JJJ1	0.867	-0.174	0.346	-1.236	endocytosis	molecular_function unknown	S0005171
YDR456W	NHX1	0.9	-0.208	0.346	0.039	monovalent inorganic cation homeostasis; vacuolar acidification; monovalent inorganic cation transport; endosome transport	monovalent inorganic cation transporter activity	S0002864
YLR216C	CPR6	0.635	0.056	0.346	<no data>	protein folding	chaperone activity; peptidyl-prolyl cis-trans isomerase activity	S0004206
YNL112W	DBP2	0.507	0.184	0.345	-0.382	mRNA catabolism, nonsense-mediated	RNA helicase activity	S0005056
YGR192C	TDH3	0.871	-0.183	0.344	0.15	glycolysis; gluconeogenesis	glyceraldehyde-3-phosphate dehydrogenase (phosphorylating) activity	S0003424
YJR120W	YJR120W	0.776	-0.089	0.344	0.918	mitochondrion organization and biogenesis; cellular respiration	molecular_function unknown	S0003881
YLR218C	YLR218C	0.502	0.184	0.343	0.646	biological_process unknown	molecular_function unknown	S0004208
YOR250C	CLP1	0.613	0.073	0.343	0.683	mRNA polyadenylation; mRNA cleavage	cleavage/polyadenylation specificity factor activity	S0005776
YEL018W	EAF5	0.775	-0.089	0.343	0.671	biological_process unknown	molecular_function unknown	S0000744
YBR094W	PBY1	0.79	-0.106	0.342	0.46	biological_process unknown	molecular_function unknown	S0000298
YNL033W	YNL033W	0.703	-0.021	0.341	-0.06	biological_process unknown	molecular_function unknown	S0004978
YJR125C	ENT3	0.737	-0.055	0.341	-1.249	actin filament organization; endocytosis; actin cortical patch assembly; Golgi to endosome transport	protein binding	S0003886
YBL062W		0.684	-0.004	0.34	1.773	biological_process unknown	molecular_function unknown	S0000158
YNL184C	#N/A	0.794	-0.114	0.34	0.188	biological_process unknown	molecular_function unknown	S0005128
YGR032W	GSC2	0.529	0.15	0.34	1.463	cell wall organization and biogenesis; beta-1,3 glucan biosynthesis	1,3-beta-glucan synthase activity	S0003264
YBL061C	SKT5	0.912	-0.234	0.339	1.364	response to osmotic stress; cytokinesis; cell wall chitin biosynthesis	enzyme activator activity	S0000157
YFL007W	BLM10	1.023	-0.345	0.339	0.931	biological_process unknown	molecular_function unknown	S0001887
YJL106W	IME2	0.69	-0.012	0.339	-0.456	regulation of meiosis; protein amino acid phosphorylation	protein kinase activity	S0003642
YLR202C	#N/A	0.702	-0.026	0.338	-0.2	biological_process unknown	molecular_function unknown	S0004192
YML030W	YML030W	<no data>	0.337	0.337	-0.357	biological_process unknown	molecular_function unknown	S0004492
YNL054W	VAC7	0.719	-0.046	0.336	-0.332	vacuole inheritance; phospholipid metabolism	enzyme regulator activity	S0004999
YOL044W	PEX15	0.513	0.158	0.336	0.225	peroxisome organization and biogenesis; protein-peroxisome targeting	molecular_function unknown	S0005404
YPL275W	FDH2	0.784	-0.114	0.335	-0.097	formate catabolism	formate dehydrogenase activity	S0006196
YJR118C	ILM1	0.646	0.022	0.334	-0.06	biological_process unknown	molecular_function unknown	S0003879
YKL166C	TPK3	0.662	0.005	0.334	0.708	pseudohyphal growth; protein amino acid phosphorylation	cAMP-dependent protein kinase activity; protein serine/threonine kinase activity	S0001649
YJR116W	YJR116W	0.611	0.056	0.334	0.931	biological_process unknown	molecular_function unknown	S0003877
YLR201C	COQ9	0.653	0.013	0.333	-0.543	biological_process unknown	molecular_function unknown	S0004191
YHR109W	CTM1	0.499	0.167	0.333	0.485	protein modification	[cytochrome c]-lysine N-methyltransferase activity	S0001151
YJL070C	YJL070C	0.676	-0.012	0.332	<no data>	biological_process unknown	molecular_function unknown	S0003606
YIL074C	SER33	0.7	-0.038	0.331	0.336	serine family amino acid biosynthesis	phosphoglycerate dehydrogenase activity	S0001336
YPR113W	PIS1	0.835	-0.174	0.33	-0.419	phosphatidylinositol biosynthesis	CDP-diacylglycerol-inositol 3-phosphatidyltransferase activity	S0006317
YMR138W	CIN4	0.696	-0.038	0.329	-1.088	microtubule-based process	GTP binding	S0004746
YFR007W	YFR007W	0.55	0.107	0.329	1.921	biological_process unknown	molecular_function unknown	S0001903
YLR003C	YLR003C	0.659	-0.004	0.328	-0.11	regulation of DNA replication	molecular_function unknown	S0003993
YBL060W	YBL060W	0.641	0.013	0.327	1.909	biological_process unknown	molecular_function unknown	S0000156
YHL006C	SHU1	0.675	-0.021	0.327	-0.32	biological_process unknown	molecular_function unknown	S0000998
YLR251W	SYM1	0.743	-0.089	0.327	-0.741	biological_process unknown	molecular_function unknown	S0004241
YJR048W	CYC1	0.767	-0.114	0.326	0.522	electron transport	electron carrier activity	S0003809
YBR138C	YBR138C	0.8	-0.149	0.326	0.423	biological_process unknown	molecular_function unknown	S0000342
YDL083C	RPS16B	0.706	-0.055	0.326	0.893	protein biosynthesis	structural constituent of ribosome	S0002241
YLR023C	IZH3	0.756	-0.106	0.325	1.129	biological_process unknown	molecular_function unknown	S0004013
YDL110C	TMA17	0.72	-0.072	0.324	-1.125	biological_process unknown	molecular_function unknown	S0002268
YLR438W	CAR2	0.704	-0.059	0.323	0.937	arginine catabolism	ornithine-oxo-acid transaminase activity	S0004430
YER127W	LCP5	0.563	0.082	0.322	2.875	35S primary transcript processing; rRNA modification	RNA binding	S0000929
YNR018W	YNR018W	0.526	0.116	0.321	-1.521	biological_process unknown	molecular_function unknown	S0005301
YDL194W	SNF3	0.747	-0.106	0.321	0.064	signal transduction; response to glucose stimulus	glucose transporter activity; glucose binding; receptor activity	S0002353
YDL204W	RTN2	0.815	-0.174	0.321	1.116	biological_process unknown	molecular_function unknown	S0002363
YDR394W	RPT3	0.849	-0.208	0.32	-0.37	ubiquitin-dependent protein catabolism	endopeptidase activity; ATPase activity	S0002802
YLR195C	NMT1	0.567	0.073	0.32	0.002	N-terminal peptidyl-glycine N-myristoylation	glycylpeptide N-tetradecanoyltransferase activity	S0004185
YER042W	MXR1	0.396	0.244	0.32	1.562	response to oxidative stress	protein-methionine-S-oxide reductase activity	S0000844
YOR256C	TRE2	0.805	-0.166	0.32	0.671	biological_process unknown	molecular_function unknown	S0005782
YAL041W	CDC24	0.685	-0.046	0.319	1.736	signal transduction during conjugation with cellular fusion; cellular morphogenesis during conjugation with cellular fusion; invasive growth (sensu Saccharomyces); pseudohyphal growth; isotropic bud growth; apical bud growth; chitin localization; establis	Rho guanyl-nucleotide exchange factor activity; signal transducer activity	S0000039
YHR114W	BZZ1	0.659	-0.021	0.319	0.361	salinity response; actin filament organization	molecular_function unknown	S0001156
YBL039C	URA7	0.65	-0.012	0.319	1.698	phospholipid biosynthesis; pyrimidine base biosynthesis; CTP biosynthesis	CTP synthase activity	S0000135
YJR093C	FIP1	0.709	-0.072	0.319	0.175	mRNA cleavage; mRNA polyadenylation	cleavage/polyadenylation specificity factor activity	S0003853
YNL213C	YNL213C	0.75	-0.114	0.318	0.955	mitochondrion organization and biogenesis	molecular_function unknown	S0005157
YDL027C	YDL027C	0.579	0.056	0.318	-0.555	biological_process unknown	molecular_function unknown	S0002185
YER078C	YER078C	0.616	0.018	0.317	0.318	biological_process unknown	X-Pro aminopeptidase activity	S0000880
YER121W		0.576	0.056	0.316	2.788	biological_process unknown	molecular_function unknown	S0000923
YER048W-A	ISD11	0.619	0.013	0.316	1.513	biological_process unknown	molecular_function unknown	S0007237
YOR027W	STI1	0.687	-0.055	0.316	0.906	protein folding	chaperone activity; enzyme inhibitor activity	S0005553
YNR046W	TRM112	0.762	-0.132	0.315	-0.506	biological_process unknown	molecular_function unknown	S0005329
YLR228C	ECM22	0.643	-0.012	0.315	0.819	sterol biosynthesis	RNA polymerase II transcription factor activity	S0004218
YPL056C	YPL056C	0.655	-0.025	0.315	0.076	biological_process unknown	molecular_function unknown	S0005977
YIR027C	DAL1	0.573	0.056	0.315	-1.137	allantoin catabolism	allantoinase activity	S0001466
YJL218W	YJL218W	0.452	0.175	0.314	1.352	biological_process unknown	acetyltransferase activity	S0003754
YIL090W	ICE2	0.613	0.013	0.313	1.748	biological_process unknown	molecular_function unknown	S0001352
YBR037C	SCO1	0.603	0.022	0.313	2.887	protein complex assembly; copper ion transport	molecular_function unknown	S0000241
YLR399C	BDF1	0.534	0.09	0.312	-0.63	sporulation (sensu Saccharomyces)	transcription regulator activity	S0004391
YAL043C	PTA1	0.455	0.167	0.311	1.079	tRNA processing; mRNA polyadenylation; mRNA cleavage; transcription termination from Pol II promoter, poly(A) independent; transcription termination from Pol II promoter, poly(A) coupled	cleavage/polyadenylation specificity factor activity	S0000041
YER064C	YER064C	0.582	0.039	0.311	2.615	biological_process unknown	molecular_function unknown	S0000866
YHR106W	TRR2	0.616	0.005	0.31	0.646	response to oxidative stress	thioredoxin-disulfide reductase activity	S0001148
YDR273W	DON1	0.658	-0.038	0.31	-0.456	meiosis; spore wall assembly (sensu Saccharomyces)	molecular_function unknown	S0002681
YBR142W	MAK5	0.588	0.03	0.309	0.002	rRNA processing; ribosomal large subunit assembly and maintenance	ATP dependent RNA helicase activity	S0000346
YPR119W	CLB2	0.611	0.005	0.308	0.101	G2/M transition of mitotic cell cycle; regulation of CDK activity	cyclin-dependent protein kinase regulator activity	S0006323
YBR206W	#N/A	0.617	-0.004	0.307	2.677	biological_process unknown	molecular_function unknown	S0000410
YGL207W	SPT16	0.505	0.107	0.306	0.163	regulation of global transcription from Pol II promoter; chromatin remodeling; RNA elongation from Pol II promoter	transcriptional elongation regulator activity; Pol II transcription elongation factor activity	S0003175
YLR114C	AVL9	0.59	0.022	0.306	-0.147	biological_process unknown	molecular_function unknown	S0004104
YIL078W	THS1	0.675	-0.063	0.306	0.893	protein biosynthesis	threonine-tRNA ligase activity	S0001340
YAL046C	YAL046C	0.623	-0.012	0.305	-1.051	biological_process unknown	molecular_function unknown	S0000044
YDR259C	YAP6	0.706	-0.097	0.304	-0.01	positive regulation of transcription from Pol II promoter	RNA polymerase II transcription factor activity	S0002667
YLR199C	PBA1	0.629	-0.021	0.304	-0.085	biological_process unknown	molecular_function unknown	S0004189
YPL144W	YPL144W	0.584	0.022	0.303	-1.274	biological_process unknown	molecular_function unknown	S0006065
YJR070C	LIA1	0.711	-0.106	0.302	-0.221	biological_process unknown	protein binding	S0003831
YBR080C	SEC18	0.744	-0.14	0.302	-1.435	ER to Golgi transport; vacuole inheritance	ATPase activity	S0000284
YOR180C	DCI1	0.65	-0.046	0.302	-0.332	fatty acid beta-oxidation	dodecenoyl-CoA delta-isomerase activity	S0005706
YJR085C	YJR085C	0.454	0.15	0.302	0.274	biological_process unknown	molecular_function unknown	S0003845
YPR197C		0.725	-0.123	0.301	-0.555	biological_process unknown	molecular_function unknown	S0006401
YOL086C	ADH1	0.443	0.158	0.301	2.33	fermentation	alcohol dehydrogenase activity	S0005446
YBR200W	BEM1	0.434	0.167	0.3	0.274	cellular morphogenesis during conjugation with cellular fusion; establishment of cell polarity (sensu Saccharomyces)	protein binding	S0000404
YML013W	SEL1	0.638	-0.038	0.3	0.299	protein secretion	molecular_function unknown	S0004475
YIL160C	POT1	0.706	-0.106	0.3	-0.642	fatty acid beta-oxidation	acetyl-CoA C-acyltransferase activity	S0001422
YOL039W	RPP2A	0.749	-0.149	0.3	-0.617	translational elongation; protein biosynthesis	structural constituent of ribosome	S0005399
YOR273C	TPO4	0.535	0.065	0.3	-0.246	polyamine transport	spermidine transporter activity; spermine transporter activity	S0005799
YER059W	PCL6	0.653	-0.055	0.299	2.33	regulation of glycogen catabolism; regulation of glycogen biosynthesis	cyclin-dependent protein kinase regulator activity	S0000861
YJR115W	YJR115W	0.534	0.065	0.299	0.757	biological_process unknown	molecular_function unknown	S0003876
YNL045W	YNL045W	0.479	0.116	0.298	-0.209	lipid metabolism; protein catabolism	leukotriene-A4 hydrolase activity; epoxide hydrolase activity; aminopeptidase activity	S0004990
YGR214W	RPS0A	0.594	0.001	0.297	-0.308	ribosomal small subunit assembly and maintenance; protein biosynthesis	structural constituent of ribosome	S0003446
YBL050W	SEC17	0.597	-0.004	0.297	2.776	ER to Golgi transport	soluble NSF attachment protein activity	S0000146
YDL088C	ASM4	0.776	-0.183	0.297	0.2	protein-nucleus import, docking; nuclear pore organization and biogenesis; protein-nucleus export; ribosomal protein-nucleus import; mRNA-binding (hnRNP) protein-nucleus import; snRNP protein-nucleus import; NLS-bearing substrate-nucleus import; snRNA-nuc	structural molecule activity	S0002246
YBL026W	LSM2	0.646	-0.055	0.296	1.674	nuclear mRNA splicing, via spliceosome; rRNA processing	pre-mRNA splicing factor activity	S0000122
YIL131C	FKH1	0.712	-0.123	0.295	-0.753	pseudohyphal growth; chromatin silencing at HML and HMR (sensu Saccharomyces); regulation of cell cycle	transcription factor activity	S0001393
YLR050C	YLR050C	0.379	0.21	0.294	0.621	biological_process unknown	molecular_function unknown	S0004040
YHR030C	SLT2	0.772	-0.183	0.294	1.24	signal transduction; protein amino acid phosphorylation; cell wall organization and biogenesis	MAP kinase activity	S0001072
YOL118C		0.685	-0.097	0.294	2.169	biological_process unknown	molecular_function unknown	S0005478
YNL194C	YNL194C	0.608	-0.021	0.294	1.661	biological_process unknown	molecular_function unknown	S0005138
YCR027C	RHB1	0.65	-0.063	0.294	0.695	L-lysine transport; L-arginine transport	RHEB small monomeric GTPase activity	S0000622
YDR212W	TCP1	0.496	0.09	0.293	-0.394	cytoskeleton organization and biogenesis; protein folding	chaperone activity	S0002620
YBR236C	ABD1	0.487	0.099	0.293	0.98	mRNA capping	mRNA (guanine-N7-)-methyltransferase activity	S0000440
YNL165W	YNL165W	0.853	-0.268	0.293	-0.394	biological_process unknown	molecular_function unknown	S0005109
YGR102C	YGR102C	0.734	-0.149	0.293	0.609	biological_process unknown	molecular_function unknown	S0003334
YPL010W	RET3	0.656	-0.072	0.292	0.188	retrograde transport, Golgi to ER	protein binding	S0005931
YIL035C	CKA1	0.715	-0.132	0.292	-0.493	establishment of cell polarity (sensu Saccharomyces); G2/M transition of mitotic cell cycle; G1/S transition of mitotic cell cycle; cell ion homeostasis; protein amino acid phosphorylation; flocculation; response to DNA damage stimulus; regulation of tran	protein kinase CK2 activity	S0001297
YKL079W	SMY1	0.434	0.15	0.292	0.175	exocytosis	motor activity	S0001562
YNL074C	MLF3	0.706	-0.123	0.292	-1.311	response to drug	molecular_function unknown	S0005018
YGL081W	YGL081W	0.519	0.065	0.292	1.797	biological_process unknown	molecular_function unknown	S0003049
YBR069C	TAT1	0.261	0.32	0.291	-0.308	amino acid transport	amino acid transporter activity	S0000273
YJR058C	APS2	0.525	0.056	0.29	0.794	vesicle-mediated transport	molecular_function unknown	S0003819
YDL011C		0.661	-0.08	0.29	0.671	biological_process unknown	molecular_function unknown	S0002169
YER029C	SMB1	0.599	-0.021	0.289	-0.531	nuclear mRNA splicing, via spliceosome	pre-mRNA splicing factor activity	S0000831
YKL099C	UTP11	0.581	-0.004	0.289	-0.469	processing of 20S pre-rRNA	snoRNA binding	S0001582
YBR027C	#N/A	0.691	-0.114	0.288	-0.753	biological_process unknown	molecular_function unknown	S0000231
YIL033C	BCY1	0.828	-0.251	0.288	-0.432	response to heat; signal transduction; response to stress; pseudohyphal growth	cAMP-dependent protein kinase inhibitor activity	S0001295
YER057C	HMF1	0.572	0.005	0.288	1.067	biological_process unknown	molecular_function unknown	S0000859
YBR002C	RER2	0.642	-0.068	0.287	-0.766	protein amino acid glycosylation; dolichol biosynthesis	prenyltransferase activity	S0000206
YGR135W	PRE9	0.637	-0.063	0.287	0.72	ubiquitin-dependent protein catabolism	endopeptidase activity	S0003367
YKL048C	ELM1	0.361	0.21	0.285	-0.506	axial budding; response to osmotic stress; cytokinesis; pseudohyphal growth; protein amino acid phosphorylation; bud growth	protein kinase activity; protein serine/threonine kinase activity	S0001531
YDL086W	YDL086W	0.496	0.073	0.285	0.621	biological_process unknown	carboxymethylenebutenolidase activity	S0002244
YER056C-A	RPL34A	0.879	-0.311	0.284	0.15	protein biosynthesis	structural constituent of ribosome	S0002135
YEL013W	VAC8	0.485	0.082	0.283	-1.199	vacuole inheritance; protein-vacuolar targeting; homotypic vacuole fusion, non-autophagic; microautophagy	protein binding	S0000739
YNL186W	UBP10	0.561	0.005	0.283	1.079	protein deubiquitination	ubiquitin-specific protease activity	S0005130
YJR013W	GPI14	0.429	0.133	0.281	-0.085	GPI anchor biosynthesis	mannosyltransferase activity	S0003774
YPR124W	CTR1	0.65	-0.089	0.281	-0.382	copper ion import	copper uptake transporter activity	S0006328
YPR195C		0.599	-0.038	0.281	-0.085	biological_process unknown	molecular_function unknown	S0006399
YBL014C	RRN6	0.419	0.141	0.28	-0.704	transcription from Pol I promoter	RNA polymerase I transcription factor activity	S0000110
YML074C	FPR3	0.57	-0.012	0.279	0.15	biological_process unknown	peptidyl-prolyl cis-trans isomerase activity	S0004539
YHR083W	SAM35	0.451	0.107	0.279	-0.159	biological_process unknown	molecular_function unknown	S0001125
YLR358C		0.526	0.03	0.278	-0.704	biological_process unknown	molecular_function unknown	S0004350
YNL225C	CNM67	0.475	0.082	0.278	2.342	microtubule nucleation	structural constituent of cytoskeleton	S0005169
YGL219C	MDM34	0.705	-0.149	0.278	-0.716	mitochondrion organization and biogenesis	molecular_function unknown	S0003187
YML133C	YML133C	0.491	0.065	0.278	2.058	biological_process unknown	molecular_function unknown	S0004602
YCR021C	HSP30	0.712	-0.157	0.278	-0.122	response to stress; protein folding	heat shock protein activity	S0000615
YOL102C	TPT1	0.431	0.124	0.278	0.423	tRNA splicing	tRNA 2'-phosphotransferase activity	S0005462
YEL062W	NPR2	0.584	-0.029	0.277	1.711	L-proline transport; urea transport	molecular_function unknown	S0000788
YFR040W	SAP155	0.555	-0.004	0.276	0.547	G1/S transition of mitotic cell cycle	protein serine/threonine phosphatase activity	S0001936
YNL024C	YNL024C	0.537	0.013	0.275	-0.246	biological_process unknown	S-adenosylmethionine-dependent methyltransferase activity; molecular_function unknown	S0004969
YHR100C	YHR100C	0.578	-0.029	0.274	0.596	biological_process unknown	molecular_function unknown	S0001142
YLL044W		0.5	0.048	0.274	1.711	biological_process unknown	molecular_function unknown	S0003967
YKL178C	STE3	0.567	-0.021	0.273	-0.617	signal transduction during conjugation with cellular fusion	mating-type a-factor pheromone receptor activity	S0001661
YAL040C	CLN3	0.626	-0.08	0.273	-0.716	regulation of CDK activity; G1/S transition of mitotic cell cycle	cyclin-dependent protein kinase regulator activity	S0000038
YNL223W	ATG4	0.694	-0.149	0.273	-1.075	autophagy; protein-vacuolar targeting	microtubule binding	S0005167
YOL001W	PHO80	0.514	0.03	0.272	0.076	regulation of phosphate metabolism	cyclin-dependent protein kinase regulator activity	S0005361
YKL223W		0.555	-0.012	0.271	-0.048	biological_process unknown	molecular_function unknown	S0001706
YBL072C	RPS8A	0.469	0.073	0.271	0.058	protein biosynthesis	structural constituent of ribosome	S0000168
YBL090W	MRP21	0.572	-0.029	0.271	1.537	translational initiation; protein biosynthesis	structural constituent of ribosome	S0000186
YNL185C	MRPL19	0.572	-0.029	0.271	1.253	protein biosynthesis	structural constituent of ribosome	S0005129
YAR030C		0.535	0.005	0.27	1.847	biological_process unknown	molecular_function unknown	S0001821
YDL001W	RMD1	0.635	-0.097	0.269	0.113	biological_process unknown	molecular_function unknown	S0002159
YDL094C		0.541	-0.004	0.269	-0.06	biological_process unknown	molecular_function unknown	S0002252
YIL140W	AXL2	0.864	-0.328	0.268	-0.753	bud site selection; axial budding	molecular_function unknown	S0001402
YGR203W	YGR203W	0.419	0.116	0.267	0.064	biological_process unknown	phosphoric monoester hydrolase activity; protein-tyrosine-phosphatase activity	S0003435
YLR458W		0.426	0.107	0.267	0.287	biological_process unknown	molecular_function unknown	S0004450
YDR230W		0.451	0.082	0.266	1.017	biological_process unknown	molecular_function unknown	S0002638
YJL183W	MNN11	0.519	0.013	0.266	-0.221	protein amino acid glycosylation	alpha-1,6-mannosyltransferase activity	S0003719
YLR130C	ZRT2	0.619	-0.089	0.265	-0.679	low-affinity zinc ion transport	low-affinity zinc ion transporter activity	S0004120
YBL037W	APL3	0.49	0.039	0.264	1.03	vesicle-mediated transport	molecular_function unknown	S0000133
YNL136W	EAF7	0.183	0.346	0.264	-0.654	biological_process unknown	molecular_function unknown	S0005080
YKL051W	SFK1	0.566	-0.038	0.264	0.448	phosphatidylethanolamine biosynthesis; vacuole organization and biogenesis; actin cytoskeleton organization and biogenesis	molecular_function unknown	S0001534
YLR257W	YLR257W	0.419	0.107	0.263	-0.766	biological_process unknown	molecular_function unknown	S0004247
YLR100W	ERG27	0.581	-0.055	0.263	0.336	ergosterol biosynthesis	3-keto sterol reductase activity	S0004090
YNR001C	CIT1	0.623	-0.097	0.263	-0.171	glutamate biosynthesis; citrate metabolism; tricarboxylic acid cycle	citrate (Si)-synthase activity	S0005284
YGR216C	GPI1	0.529	-0.004	0.262	-0.202	GPI anchor biosynthesis	molecular_function unknown	S0003448
YDL031W	DBP10	0.491	0.03	0.261	-0.828	ribosomal large subunit assembly and maintenance; 35S primary transcript processing	ATP dependent RNA helicase activity	S0002189
YLR367W	RPS22B	0.628	-0.106	0.261	0.064	protein biosynthesis	structural constituent of ribosome	S0004359
YGL256W	ADH4	0.643	-0.123	0.26	-0.271	fermentation	alcohol dehydrogenase activity, zinc-dependent	S0003225
YKR082W	NUP133	0.523	-0.004	0.26	0.596	nuclear pore organization and biogenesis; protein-nucleus export; ribosomal protein-nucleus import; mRNA-binding (hnRNP) protein-nucleus import; snRNP protein-nucleus import; NLS-bearing substrate-nucleus import; tRNA-nucleus export; snRNA-nucleus export;	structural molecule activity	S0001790
YDR204W	COQ4	0.385	0.133	0.259	0.25	ubiquinone metabolism	molecular_function unknown	S0002612
YIL166C	YIL166C	0.443	0.073	0.258	0.745	transport	transporter activity	S0001428
YMR158C-B		0.323	0.193	0.258	0.757	biological_process unknown	molecular_function unknown	S0007249
YDL085W	NDE2	0.408	0.107	0.258	0.534	ethanol fermentation; NADH oxidation	NADH dehydrogenase activity	S0002243
YAL042W	ERV46	0.348	0.167	0.257	-0.642	ER to Golgi transport	molecular_function unknown	S0000040
YOL038W	PRE6	0.491	0.022	0.257	-1.137	ubiquitin-dependent protein catabolism	endopeptidase activity	S0005398
YLR177W	YLR177W	0.6	-0.089	0.256	-0.642	biological_process unknown	molecular_function unknown	S0004167
YBL046W	PSY4	0.455	0.056	0.256	2.119	biological_process unknown	molecular_function unknown	S0000142
YBR204C	YBR204C	0.411	0.099	0.255	1.686	biological_process unknown	molecular_function unknown	S0000408
YER027C	GAL83	0.444	0.065	0.255	1.723	signal transduction; protein amino acid phosphorylation; filamentous growth; cell adhesion	SNF1A/AMP-activated protein kinase activity	S0000829
YDR346C	SVF1	0.666	-0.157	0.254	-0.667	biological_process unknown	molecular_function unknown	S0002754
YHR122W	YHR122W	0.579	-0.072	0.254	-0.035	transcription	molecular_function unknown	S0001164
YEL036C	ANP1	0.46	0.048	0.254	0.733	N-linked glycosylation	mannosyltransferase activity	S0000762
YLL037W		0.382	0.124	0.253	0.497	biological_process unknown	molecular_function unknown	S0003960
YBL048W		0.425	0.082	0.253	2.553	biological_process unknown	molecular_function unknown	S0000144
YKR018C	YKR018C	0.603	-0.097	0.253	0.014	biological_process unknown	molecular_function unknown	S0001726
YGR017W	YGR017W	0.458	0.048	0.253	-0.432	biological_process unknown	molecular_function unknown	S0003249
YNL266W		0.449	0.056	0.253	-0.394	biological_process unknown	molecular_function unknown	S0005210
YOL096C	COQ3	0.413	0.09	0.251	1.562	ubiquinone biosynthesis; ubiquinone metabolism	hexaprenyldihydroxybenzoate methyltransferase activity	S0005456
YBR247C	ENP1	0.463	0.039	0.251	-0.351	cell growth and/or maintenance; rRNA processing; processing of 20S pre-rRNA	snoRNA binding	S0000451
YER113C	TMN3	0.511	-0.012	0.249	0.361	biological_process unknown	molecular_function unknown	S0000915
YPR054W	SMK1	0.741	-0.242	0.249	-1.732	spore wall assembly (sensu Saccharomyces); protein amino acid phosphorylation	MAP kinase activity	S0006258
YPR048W	TAH18	0.493	0.005	0.249	1.067	biological_process unknown	molecular_function unknown	S0006252
YPL078C	ATP4	0.475	0.022	0.248	1.228	ATP synthesis coupled proton transport	structural molecule activity; hydrogen-transporting ATP synthase activity, rotational mechanism	S0005999
YPL251W	#N/A	0.543	-0.046	0.248	0.423	biological_process unknown	molecular_function unknown	S0006172
YKL104C	GFA1	0.611	-0.114	0.248	0.262	cell wall chitin biosynthesis	glutamine-fructose-6-phosphate transaminase (isomerizing) activity	S0001587
YHR137W	ARO9	0.643	-0.149	0.247	-0.407	aromatic amino acid family metabolism	aromatic-amino-acid transaminase activity	S0001179
YGL088W	#N/A	0.523	-0.029	0.247	-0.357	biological_process unknown	molecular_function unknown	S0003056
YML012W	ERV25	0.369	0.124	0.247	-0.159	ER to Golgi transport	molecular_function unknown	S0004473
YPR158W	YPR158W	0.632	-0.14	0.246	1.178	biological_process unknown; Ty element transposition	molecular_function unknown; protein binding; RNA binding; peptidase activity; ribonuclease activity; RNA-directed DNA polymerase activity; DNA-directed DNA polymerase activity	S0006362
YKL080W	VMA5	0.555	-0.063	0.246	3.865	vacuolar acidification	hydrogen-transporting ATPase activity, rotational mechanism	S0001563
YDL008W	APC11	0.529	-0.038	0.246	0.299	cyclin catabolism; mitotic chromosome segregation; mitotic metaphase/anaphase transition; ubiquitin-dependent protein catabolism; mitotic spindle elongation	ubiquitin-protein ligase activity; protein binding	S0002166
YHL004W	MRP4	0.734	-0.242	0.246	-1.657	protein biosynthesis	tRNA binding; structural constituent of ribosome	S0000996
YOR276W	CAF20	0.528	-0.038	0.245	0.262	negative regulation of translation	translation regulator activity	S0005802
YML010W	SPT5	0.594	-0.106	0.244	2.454	regulation of transcription, DNA-dependent; establishment and/or maintenance of chromatin architecture; RNA elongation from Pol II promoter	Pol II transcription elongation factor activity	S0004470
YGR099W	TEL2	0.372	0.116	0.244	0.968	telomerase-dependent telomere maintenance	telomeric DNA binding	S0003331
YBR224W		0.695	-0.208	0.243	0.485	biological_process unknown	molecular_function unknown	S0000428
YEL058W	PCM1	0.357	0.129	0.243	0.138	N-acetylglucosamine biosynthesis	phosphoacetylglucosamine mutase activity	S0000784
YHR078W	YHR078W	0.634	-0.149	0.243	-0.134	biological_process unknown	molecular_function unknown	S0001120
YDL211C	YDL211C	0.332	0.15	0.241	1.042	biological_process unknown	molecular_function unknown	S0002370
YCR073W-A	SOL2	0.425	0.056	0.24	-0.506	tRNA processing	6-phosphogluconolactonase activity	S0000718
YFR017C	YFR017C	0.578	-0.097	0.24	0.311	biological_process unknown	molecular_function unknown	S0001913
YLL026W	HSP104	0.594	-0.114	0.24	-0.605	response to stress; protein folding	heat shock protein activity; co-chaperone activity; ATPase activity, coupled	S0003949
YDL172C		0.534	-0.055	0.24	0.064	biological_process unknown	molecular_function unknown	S0002331
YPL250C	ICY2	0.576	-0.097	0.239	0.807	biological_process unknown	molecular_function unknown	S0006171
YBR159W	IFA38	0.295	0.184	0.239	0.225	fatty acid elongation	ketoreductase activity	S0000363
YNL191W	DUG3	0.525	-0.046	0.239	<no data>	biological_process unknown	molecular_function unknown	S0005135
YDL074C	BRE1	0.494	-0.016	0.239	-0.394	histone methylation; histone ubiquitination; protein monoubiquitination; chromatin silencing at telomere	ubiquitin-protein ligase activity	S0002232
YDL034W		0.507	-0.029	0.239	-1.051	biological_process unknown	molecular_function unknown	S0002192
YKL220C	FRE2	0.588	-0.11	0.239	-0.227	iron ion transport; copper ion import	ferric-chelate reductase activity	S0001703
YCR043C	YCR043C	0.223	0.252	0.238	0.782	biological_process unknown	molecular_function unknown	S0000639
YIL164C	NIT1	0.606	-0.132	0.237	1.822	biological_process unknown	molecular_function unknown	S0001426
YMR071C	TVP18	0.588	-0.114	0.237	-0.419	biological_process unknown	molecular_function unknown	S0004675
YGL215W	CLG1	0.494	-0.021	0.237	0.633	cell cycle	cyclin-dependent protein kinase regulator activity	S0003183
YIL124W	AYR1	0.484	-0.012	0.236	2.194	phosphatidic acid biosynthesis	acylglycerone-phosphate reductase activity	S0001386
YHR156C	LIN1	0.475	-0.004	0.236	-0.01	biological_process unknown	protein binding	S0001199
YNL086W	YNL086W	0.626	-0.157	0.235	0.72	biological_process unknown	molecular_function unknown	S0005030
YER046W	SPO73	0.613	-0.144	0.234	1.884	sporulation (sensu Saccharomyces)	molecular_function unknown	S0000848
YER131W	RPS26B	0.6	-0.132	0.234	0.51	protein biosynthesis	structural constituent of ribosome	S0000933
YOR072W		0.737	-0.268	0.234	0.324	biological_process unknown	molecular_function unknown	S0005598
YLL018C	DPS1	0.139	0.329	0.234	1.76	protein biosynthesis	aspartate-tRNA ligase activity	S0003941
YLR038C	COX12	0.496	-0.029	0.233	0.881	cytochrome c oxidase biogenesis	cytochrome-c oxidase activity	S0004028
YOR093C	YOR093C	0.579	-0.114	0.232	1.228	biological_process unknown	molecular_function unknown	S0005619
YIL102C	YIL102C	0.485	-0.021	0.232	-0.58	biological_process unknown	molecular_function unknown	S0001364
YGL027C	CWH41	0.391	0.073	0.232	0.485	cell wall organization and biogenesis	mannosyl-oligosaccharide glucosidase activity	S0002995
YHL043W	ECM34	0.289	0.175	0.232	0.77	cell wall organization and biogenesis	molecular_function unknown	S0001035
YAL007C	ERP2	0.425	0.039	0.232	1.228	ER to Golgi transport	molecular_function unknown	S0000005
YHL012W	YHL012W	0.254	0.21	0.232	-0.11	biological_process unknown	molecular_function unknown	S0001004
YHR139C-A		0.202	0.261	0.231	1.166	biological_process unknown	molecular_function unknown	S0003533
YPR036W	VMA13	0.481	-0.021	0.23	1.488	vacuolar acidification	hydrogen-transporting ATPase activity, rotational mechanism	S0006240
YDR145W	TAF12	0.608	-0.149	0.23	-0.357	protein amino acid acetylation; establishment and/or maintenance of chromatin architecture; G1-specific transcription in mitotic cell cycle; transcription initiation from Pol II promoter; histone acetylation; chromatin modification	general RNA polymerase II transcription factor activity	S0002552
YPR126C		0.531	-0.072	0.229	-0.493	biological_process unknown	molecular_function unknown	S0006330
YPR059C		0.614	-0.157	0.228	1.395	biological_process unknown	molecular_function unknown	S0006263
YNL321W	YNL321W	0.46	-0.004	0.228	-0.877	biological_process unknown	molecular_function unknown	S0005265
YHR168W	YHR168W	0.467	-0.012	0.228	-0.345	biological_process unknown	molecular_function unknown	S0001211
YDL166C	FAP7	0.373	0.082	0.227	-0.89	response to oxidative stress; processing of 20S pre-rRNA	molecular_function unknown	S0002325
YLR056W	ERG3	0.603	-0.149	0.227	0.299	ergosterol biosynthesis	C-5 sterol desaturase activity	S0004046
YAL020C	ATS1	0.416	0.039	0.227	2.169	microtubule-based process; bud growth; microtubule cytoskeleton organization and biogenesis	molecular_function unknown	S0000018
YKL197C	PEX1	0.569	-0.114	0.227	0.993	peroxisome organization and biogenesis	ATPase activity	S0001680
YBR226C		0.355	0.099	0.227	1.686	biological_process unknown	molecular_function unknown	S0000430
YFR036W	CDC26	0.431	0.022	0.226	-0.506	cyclin catabolism; mitotic chromosome segregation; mitotic metaphase/anaphase transition; ubiquitin-dependent protein catabolism; mitotic spindle elongation	protein binding; ubiquitin-protein ligase activity	S0001932
YOL056W	GPM3	0.345	0.107	0.226	-0.877	glycolysis; gluconeogenesis	phosphoglycerate mutase activity	S0005417
YER054C	GIP2	0.404	0.048	0.226	3.432	protein amino acid dephosphorylation	protein phosphatase regulator activity	S0000856
YJL030W	MAD2	0.608	-0.157	0.225	1.475	mitotic spindle checkpoint	molecular_function unknown	S0003567
YNL048W	ALG11	0.352	0.099	0.225	0.089	protein amino acid glycosylation	alpha-1,2-mannosyltransferase activity	S0004993
YOR010C	TIR2	0.411	0.039	0.225	0.014	response to stress	molecular_function unknown	S0005536
YEL006W	YEA6	0.564	-0.114	0.225	-0.456	transport	transporter activity	S0000732
YBR207W	FTH1	0.419	0.03	0.225	1.364	endocytosis	molecular_function unknown	S0000411
YGR263C	SAY1	0.478	-0.029	0.224	-0.283	biological_process unknown	molecular_function unknown	S0003495
YHR216W	IMD2	0.392	0.056	0.224	0.169	GTP biosynthesis	IMP dehydrogenase activity	S0001259
YBL009W	YBL009W	0.563	-0.114	0.224	-0.11	meiosis	protein serine/threonine kinase activity	S0000105
YOR316C	COT1	0.46	-0.012	0.224	-0.481	zinc ion transport; zinc ion homeostasis; cobalt ion transport	zinc ion transporter activity; cobalt ion transporter activity; di-, tri-valent inorganic cation transporter activity	S0005843
YKL033W	FMP47	0.348	0.099	0.223	-0.63	biological_process unknown	molecular_function unknown	S0001516
YBR300C	#N/A	0.342	0.104	0.223	1.736	biological_process unknown	molecular_function unknown	S0000504
YHR015W	MIP6	0.55	-0.106	0.222	2.119	mRNA-nucleus export	RNA binding	S0001057
YOL032W	OPI10	0.472	-0.029	0.221	-0.729	biological_process unknown	molecular_function unknown	S0005392
YER073W	ALD5	0.557	-0.114	0.221	-0.184	electron transport	aldehyde dehydrogenase activity	S0000875
YHR012W	VPS29	0.641	-0.2	0.221	-0.32	retrograde transport, endosome to Golgi	molecular_function unknown	S0001054
YKL022C	CDC16	0.487	-0.046	0.22	0.064	cyclin catabolism; mitotic chromosome segregation; mitotic metaphase/anaphase transition; ubiquitin-dependent protein catabolism; mitotic spindle elongation	protein binding; ubiquitin-protein ligase activity	S0001505
YIL143C	SSL2	0.529	-0.089	0.22	-1.274	negative regulation of transcription from Pol II promoter, mitotic; transcription initiation from Pol II promoter; nucleotide-excision repair, DNA duplex unwinding	DNA helicase activity; general RNA polymerase II transcription factor activity	S0001405
YNL187W	YNL187W	0.435	0.005	0.22	0.745	biological_process unknown	molecular_function unknown	S0005131
YNL206C	RTT106	0.426	0.013	0.22	1.017	negative regulation of DNA transposition	molecular_function unknown	S0005150
YGR106C	YGR106C	0.69	-0.251	0.219	0.522	biological_process unknown	molecular_function unknown	S0003338
YKL023W	YKL023W	0.276	0.158	0.217	0.014	biological_process unknown	molecular_function unknown	S0001506
YDL076C	RXT3	0.326	0.107	0.217	0.435	chromatin silencing	histone deacetylase activity	S0002234
YLR221C	RSA3	0.317	0.116	0.217	-1.199	biological_process unknown	molecular_function unknown	S0004211
YIL015C-A		0.616	-0.183	0.216	-0.339	biological_process unknown	molecular_function unknown	S0003536
YBR229C	ROT2	0.402	0.03	0.216	0.931	cell wall biosynthesis (sensu Fungi)	alpha-glucosidase activity	S0000433
YCR028C	FEN2	0.461	-0.029	0.216	0.411	pantothenate transport	pantothenate transporter activity	S0000623
YLR403W	SFP1	0.349	0.082	0.215	1.513	regulation of cell size	transcription factor activity	S0004395
YKL098W	YKL098W	0.467	-0.038	0.215	-0.815	biological_process unknown	molecular_function unknown	S0001581
YPL146C	NOP53	0.423	0.005	0.214	-1.063	biological_process unknown	molecular_function unknown	S0006067
YCR031C	RPS14A	0.09	0.337	0.214	-0.84	protein biosynthesis; ribosomal small subunit assembly and maintenance	RNA binding; structural constituent of ribosome	S0000627
YLR206W	ENT2	0.514	-0.089	0.213	0.497	actin filament organization; endocytosis; actin cortical patch assembly	clathrin binding	S0004196
YDR376W	ARH1	0.522	-0.097	0.212	0.98	iron ion homeostasis; heme a biosynthesis	NADPH-adrenodoxin reductase activity	S0002784
YML090W	#N/A	0.614	-0.191	0.211	-0.692	biological_process unknown	molecular_function unknown	S0004555
YHR018C	ARG4	0.494	-0.072	0.211	1.859	arginine biosynthesis	argininosuccinate lyase activity	S0001060
YKL044W	#N/A	0.485	-0.063	0.211	-0.394	biological_process unknown	molecular_function unknown	S0001527
YML066C	SMA2	0.502	-0.08	0.211	0.72	spore wall assembly (sensu Saccharomyces)	molecular_function unknown	S0004531
YJR049C	UTR1	0.638	-0.217	0.211	-0.964	iron ion homeostasis; nicotinamide adenine dinucleotide phosphorylation and dephosphorylation	NAD+ kinase activity	S0003810
YBL058W	SHP1	0.467	-0.046	0.21	0.832	sporulation (sensu Saccharomyces); glycogen metabolism	molecular_function unknown	S0000154
YPL074W	YTA6	0.364	0.056	0.21	-0.382	biological_process unknown	ATPase activity	S0005995
YKL006W	RPL14A	0.363	0.056	0.209	0.274	protein biosynthesis	RNA binding; structural constituent of ribosome	S0001489
YIL135C	VHS2	0.429	-0.012	0.209	0.646	G1/S transition of mitotic cell cycle	molecular_function unknown	S0001397
YPR076W		0.242	0.175	0.209	-0.481	biological_process unknown	molecular_function unknown	S0006280
YDR021W	FAL1	0.378	0.039	0.208	0.237	35S primary transcript processing	ATP dependent RNA helicase activity	S0002428
YIL134W	FLX1	0.463	-0.046	0.208	3.94	flavin-adenine dinucleotide transport	flavin-adenine dinucleotide transporter activity	S0001396
YCR024C	YCR024C	0.428	-0.012	0.208	1.116	protein biosynthesis; biological_process unknown	asparagine-tRNA ligase activity; molecular_function unknown	S0000618
YDR414C	ERD1	0.18	0.235	0.207	-1.236	protein-ER retention	molecular_function unknown	S0002822
YBR067C	TIP1	0.391	0.022	0.207	0.497	cell wall organization and biogenesis	structural constituent of cell wall; lipase activity	S0000271
YBR154C	RPB5	0.528	-0.114	0.207	1.921	transcription from Pol II promoter; transcription from Pol I promoter; transcription from Pol III promoter	DNA-directed RNA polymerase activity	S0000358
YGL145W	TIP20	0.39	0.022	0.206	1.438	retrograde transport, Golgi to ER	molecular_function unknown	S0003113
YMR103C	YMR103C	-0.011	0.423	0.206	1.178	biological_process unknown	molecular_function unknown	S0004709
YPL246C	RBD2	0.55	-0.14	0.205	-0.506	biological_process unknown	molecular_function unknown	S0006167
YGR074W	SMD1	0.472	-0.063	0.204	1.005	nuclear mRNA splicing, via spliceosome	pre-mRNA splicing factor activity; mRNA binding	S0003306
YCR034W	FEN1	0.317	0.09	0.204	0.262	vesicle-mediated transport; sphingolipid biosynthesis; fatty acid elongation	fatty acid elongase activity	S0000630
YMR304W	UBP15	0.367	0.039	0.203	0.089	protein deubiquitination	ubiquitin-specific protease activity	S0004920
YEL066W	HPA3	0.332	0.073	0.203	1.636	histone acetylation	histone acetyltransferase activity	S0000792
YLR128W	YLR128W	0.239	0.167	0.203	-0.964	biological_process unknown	molecular_function unknown	S0004118
YBR239C	YBR239C	0.229	0.175	0.202	0.918	biological_process unknown	molecular_function unknown	S0000443
YPR053C	#N/A	0.391	0.013	0.202	-0.493	biological_process unknown	molecular_function unknown	S0006257
YLR209C	PNP1	0.596	-0.191	0.202	0.844	purine nucleoside catabolism	purine-nucleoside phosphorylase activity	S0004199
YFL055W	AGP3	0.289	0.116	0.202	0.683	amino acid transport	amino acid transporter activity	S0001839
YGR181W	TIM13	0.338	0.065	0.202	0.621	mitochondrial inner membrane protein import	protein transporter activity	S0003413
YDR415C	YDR415C	<no data>	0.201	0.201	0.25	biological_process unknown	molecular_function unknown	S0002823
YIL104C	SHQ1	0.328	0.073	0.201	-0.023	snoRNA metabolism	molecular_function unknown	S0001366
YHL046C	YHL046C	0.19	0.21	0.2	0.794	biological_process unknown	molecular_function unknown	S0001038
YOL002C	IZH2	0.505	-0.106	0.2	-0.803	biological_process unknown	molecular_function unknown	S0005362
YNL115C	YNL115C	0.494	-0.097	0.198	1.129	biological_process unknown	molecular_function unknown	S0005059
YAL026C	DRS2	0.441	-0.046	0.198	1.079	post-Golgi transport; intracellular protein transport; processing of 20S pre-rRNA	ATPase activity; phospholipid-translocating ATPase activity	S0000024
YBR237W	PRP5	0.269	0.124	0.197	1.748	U2-type nuclear mRNA branch site recognition	pre-mRNA splicing factor activity; ATP dependent RNA helicase activity	S0000441
YDL113C	ATG20	0.49	-0.097	0.196	-0.184	protein-vacuolar targeting; autophagy	lipid binding	S0002271
YJL107C	YJL107C	0.464	-0.072	0.196	1.797	biological_process unknown	molecular_function unknown	S0003643
YOR216C	RUD3	0.122	0.269	0.196	-0.06	ER to Golgi transport	molecular_function unknown	S0005742
YJL002C	OST1	0.308	0.082	0.195	1.958	N-linked glycosylation via asparagine; N-linked glycosylation	dolichyl-diphosphooligosaccharide-protein glycotransferase activity	S0003539
YLR364W	YLR364W	0.572	-0.183	0.194	-0.444	biological_process unknown	molecular_function unknown	S0004356
YHR082C	KSP1	0.475	-0.089	0.193	0.361	protein amino acid phosphorylation	protein serine/threonine kinase activity	S0001124
YHR074W	QNS1	0.543	-0.157	0.193	0.646	biological_process unknown	NAD+ synthase (glutamine-hydrolyzing) activity; hydrolase activity, acting on carbon-nitrogen (but not peptide) bonds, in linear amides	S0001116
YPL123C	RNY1	0.36	0.022	0.191	-1.335	cellular morphogenesis	endoribonuclease activity	S0006044
YPR155C	NCA2	0.563	-0.183	0.19	-0.06	mRNA metabolism; aerobic respiration	molecular_function unknown	S0006359
YDR002W	YRB1	0.485	-0.106	0.19	-0.704	RNA-nucleus export; protein-nucleus import; G1/S transition of mitotic cell cycle; ubiquitin-dependent protein catabolism	RAN protein binding	S0002409
YBR057C	MUM2	0.151	0.227	0.189	0.782	premeiotic DNA synthesis	molecular_function unknown	S0000261
YGR006W	PRP18	0.543	-0.166	0.189	-0.32	nuclear mRNA splicing, via spliceosome	protein binding; pre-mRNA splicing factor activity	S0003238
YOR366W		0.575	-0.2	0.187	-0.976	biological_process unknown	molecular_function unknown	S0005893
YMR294W	JNM1	0.566	-0.191	0.187	-0.865	mitotic anaphase B	structural constituent of cytoskeleton	S0004908
YKR047W		0.284	0.09	0.187	1.797	biological_process unknown	molecular_function unknown	S0001755
YOR334W	MRS2	0.292	0.082	0.187	1.315	mitochondrial magnesium ion transport; Group II intron splicing	magnesium ion transporter activity	S0005861
YAR028W	YAR028W	0.428	-0.055	0.187	0.98	biological_process unknown	molecular_function unknown	S0000076
YDR280W	RRP45	0.393	-0.021	0.186	-0.568	mRNA catabolism; 35S primary transcript processing	3'-5' exoribonuclease activity	S0002688
YGR287C	YGR287C	0.435	-0.063	0.186	0.955	biological_process unknown	hydrolase activity, hydrolyzing O-glycosyl compounds	S0003519
YLL008W	DRS1	0.248	0.124	0.186	1.748	35S primary transcript processing; ribosomal large subunit assembly and maintenance	ATP dependent RNA helicase activity	S0003931
YLR211C	YLR211C	0.426	-0.055	0.186	-0.444	biological_process unknown	molecular_function unknown	S0004201
YBR148W	YSW1	0.401	-0.029	0.186	-0.778	biological_process unknown	molecular_function unknown	S0000352
YPL081W	RPS9A	0.451	-0.08	0.185	1.253	regulation of translational fidelity; protein biosynthesis	structural constituent of ribosome	S0006002
YML127W	RSC9	0.348	0.022	0.185	-0.097	rRNA transcription; regulation of transcription from Pol II promoter; chromatin remodeling	chromatin binding	S0004596
YPL059W	GRX5	0.398	-0.029	0.184	1.463	response to oxidative stress; response to osmotic stress	thiol-disulfide exchange intermediate activity	S0005980
YBR064W		<no data>	0.184	0.184	0.027	biological_process unknown	molecular_function unknown	S0000268
YML027W	YOX1	<no data>	0.184	0.184	0.163	regulation of mitotic cell cycle; negative regulation of transcription from Pol II promoter, mitotic	DNA binding; specific transcriptional repressor activity	S0004489
YDL004W	ATP16	0.516	-0.149	0.184	0.336	ATP synthesis coupled proton transport	hydrogen-transporting ATP synthase activity, rotational mechanism	S0002162
YAR027W	UIP3	0.361	0.005	0.183	2.045	biological_process unknown	molecular_function unknown	S0000075
YOL152W	FRE7	0.216	0.15	0.183	0.027	biological_process unknown	ferric-chelate reductase activity	S0005512
YKL201C	MNN4	0.326	0.039	0.183	0.993	N-linked glycosylation; O-linked glycosylation; response to stress	molecular_function unknown	S0001684
YIL077C	YIL077C	0.496	-0.132	0.182	0.361	biological_process unknown	molecular_function unknown	S0001339
YBR139W	YBR139W	0.401	-0.038	0.181	0.2	biological_process unknown	carboxypeptidase C activity	S0000343
YDL178W	DLD2	0.204	0.158	0.181	-1.088	biological_process unknown	D-lactate dehydrogenase (cytochrome) activity	S0002337
YOL093W	TRM10	0.272	0.09	0.181	2.095	tRNA methylation	tRNA (guanine) methyltransferase activity	S0005453
YBR210W	ERV15	0.289	0.073	0.181	1.277	axial budding	molecular_function unknown	S0000414
YOR198C	BFR1	0.287	0.073	0.18	0.101	meiosis; bud growth; regulation of mitosis; spindle assembly; cytokinesis	RNA binding	S0005724
YPL079W	RPL21B	0.466	-0.106	0.18	-1.15	protein biosynthesis	structural constituent of ribosome	S0006000
YDL090C	RAM1	0.479	-0.123	0.178	-0.444	protein amino acid farnesylation	protein farnesyltransferase activity	S0002248
YIR012W	SQT1	0.36	-0.004	0.178	-0.072	ribosomal large subunit assembly and maintenance	molecular_function unknown	S0001451
YNL211C	YNL211C	0.334	0.022	0.178	0.411	biological_process unknown	molecular_function unknown	S0005155
YOR092W	ECM3	0.564	-0.208	0.178	-1.001	cell wall organization and biogenesis	ATPase activity	S0005618
YCL036W	GFD2	0.119	0.235	0.177	1.475	biological_process unknown	molecular_function unknown	S0000541
YBL013W	FMT1	0.298	0.056	0.177	0.782	methionyl-tRNA aminoacylation; translational initiation	methionyl-tRNA formyltransferase activity	S0000109
YML081C-A	ATP18	0.408	-0.055	0.177	-0.233	ATP synthesis coupled proton transport	hydrogen-transporting ATP synthase activity, rotational mechanism	S0007247
YDR190C	RVB1	0.441	-0.089	0.176	0.07	regulation of transcription from Pol II promoter	ATPase activity	S0002598
YNL035C	YNL035C	0.398	-0.046	0.176	0.051	biological_process unknown	molecular_function unknown	S0004980
YOL133W	HRT1	0.534	-0.183	0.176	-0.233	G2/M transition of mitotic cell cycle; G1/S transition of mitotic cell cycle; ubiquitin-dependent protein catabolism	ubiquitin-protein ligase activity; protein binding	S0005493
YER119C	AVT6	0.414	-0.063	0.175	2.999	amino acid transport	amino acid transporter activity	S0000921
YKL106W	AAT1	0.457	-0.106	0.175	-0.654	aspartate catabolism; aspartate biosynthesis; asparagine biosynthesis from oxaloacetate	aspartate transaminase activity	S0001589
YDR247W	VHS1	0.617	-0.268	0.175	-0.493	G1/S transition of mitotic cell cycle; protein amino acid phosphorylation	protein kinase activity; protein serine/threonine kinase activity	S0002655
YGL094C	PAN2	0.301	0.048	0.174	2.627	mRNA processing; postreplication repair	poly(A)-specific ribonuclease activity	S0003062
YFR004W	RPN11	0.36	-0.012	0.174	-0.778	ubiquitin-dependent protein catabolism	endopeptidase activity	S0001900
YBL073W		0.478	-0.132	0.173	1.092	biological_process unknown	molecular_function unknown	S0000169
YFR020W	#N/A	0.452	-0.106	0.173	0.175	biological_process unknown	molecular_function unknown	S0001916
YKL125W	RRN3	0.298	0.048	0.173	0.113	transcription from Pol I promoter	RNA polymerase I transcription factor activity	S0001608
YGR283C	YGR283C	0.46	-0.114	0.173	-0.023	biological_process unknown	molecular_function unknown	S0003515
YFR005C	SAD1	0.408	-0.063	0.172	-0.171	nuclear mRNA splicing, via spliceosome	pre-mRNA splicing factor activity	S0001901
YPR038W		0.57	-0.225	0.172	1.909	biological_process unknown	molecular_function unknown	S0006242
YKL017C	HCS1	0.382	-0.038	0.172	-0.518	lagging strand elongation	DNA helicase activity	S0001500
YPL220W	RPL1A	0.425	-0.08	0.172	0.646	protein biosynthesis	structural constituent of ribosome	S0006141
YHL045W	#N/A	0.285	0.056	0.171	1.215	biological_process unknown	molecular_function unknown	S0001037
YEL027W	CUP5	0.345	-0.004	0.17	-0.357	vacuole organization and biogenesis; endocytosis; protein-vacuolar targeting; iron ion homeostasis; copper ion homeostasis; vacuolar acidification; proton transport	hydrogen ion transporter activity	S0000753
YKL133C	YKL133C	0.507	-0.166	0.17	0.15	biological_process unknown	molecular_function unknown	S0001616
YOR028C	CIN5	0.267	0.073	0.17	1.835	salinity response; response to drug; regulation of transcription from Pol II promoter	RNA polymerase II transcription factor activity	S0005554
YLR204W	QRI5	0.395	-0.055	0.17	0.733	biological_process unknown	molecular_function unknown	S0004194
YAL013W	DEP1	0.155	0.184	0.17	0.757	regulation of transcription from Pol II promoter; phospholipid metabolism	molecular_function unknown	S0000011
YNR060W	FRE4	0.632	-0.294	0.169	-0.023	iron-siderochrome transport	ferric-chelate reductase activity	S0005343
YMR155W	YMR155W	0.231	0.107	0.169	1.736	biological_process unknown	molecular_function unknown	S0004764
YHR105W	YPT35	0.393	-0.055	0.169	-1.014	biological_process unknown	molecular_function unknown	S0001147
YGR082W	TOM20	0.504	-0.166	0.169	0.311	mitochondrial matrix protein import	protein transporter activity	S0003314
YLR300W	EXG1	0.447	-0.11	0.169	-0.215	glucan metabolism; cell wall organization and biogenesis	glucan 1,3-beta-glucosidase activity	S0004291
YOR199W		0.631	-0.294	0.169	0.101	biological_process unknown	molecular_function unknown	S0005725
YHR127W	YHR127W	0.366	-0.029	0.168	0.138	biological_process unknown	molecular_function unknown	S0001169
YGR165W	MRPS35	0.237	0.099	0.168	0.609	aerobic respiration; protein biosynthesis	structural constituent of ribosome	S0003397
YNL167C	SKO1	0.228	0.107	0.168	0.646	negative regulation of transcription from Pol II promoter	RNA polymerase II transcription factor activity	S0005111
YBL033C	RIB1	0.458	-0.123	0.168	0.15	vitamin B2 biosynthesis	cyclohydrolase activity	S0000129
YGR196C	FYV8	0.338	-0.004	0.167	1.599	biological_process unknown	molecular_function unknown	S0003428
YGR174C	CBP4	0.346	-0.012	0.167	0.311	protein complex assembly	molecular_function unknown	S0003406
YHR094C	HXT1	<no data>	0.167	0.167	0.609	hexose transport	fructose transporter activity; mannose transporter activity; galactose transporter activity; glucose transporter activity	S0001136
YHL033C	RPL8A	0.32	0.013	0.167	1.946	protein biosynthesis	structural constituent of ribosome	S0001025
YBR053C	YBR053C	0.285	0.048	0.167	1.067	biological_process unknown	molecular_function unknown	S0000257
YEL057C	YEL057C	0.37	-0.038	0.166	0.584	biological_process unknown	molecular_function unknown	S0000783
YDL220C	CDC13	0.07	0.261	0.166	-1.001	telomere maintenance; telomere capping	single-stranded DNA binding	S0002379
YHR056C	RSC30	0.395	-0.063	0.166	1.587	regulation of transcription, DNA-dependent	DNA binding	S0001098
YGL172W	NUP49	0.343	-0.012	0.165	0.212	ribosomal large subunit-nucleus export; tRNA splicing; nuclear pore organization and biogenesis; protein-nucleus export; ribosomal protein-nucleus import; mRNA-binding (hnRNP) protein-nucleus import; snRNP protein-nucleus import; NLS-bearing substrate-nuc	structural molecule activity	S0003140
YLR319C	BUD6	0.292	0.039	0.165	-0.283	polar budding; response to osmotic stress; cytokinesis; establishment of cell polarity (sensu Saccharomyces); bud site selection; Rho protein signal transduction; actin filament organization	cytoskeletal regulatory protein binding	S0004311
YBL078C	ATG8	0.316	0.013	0.165	1.624	autophagy; protein-vacuolar targeting	microtubule binding	S0000174
YLR314C	CDC3	0.399	-0.072	0.164	-0.159	establishment of cell polarity (sensu Saccharomyces); cell wall organization and biogenesis; cytokinesis; cellular morphogenesis; axial budding	structural constituent of cytoskeleton; phosphatidylinositol binding	S0004306
YPL101W	ELP4	0.441	-0.114	0.163	0.906	regulation of transcription from Pol II promoter	Pol II transcription elongation factor activity	S0006022
YGR008C	STF2	0.508	-0.183	0.163	1.178	ATP synthesis coupled proton transport; response to dessication	molecular_function unknown	S0003240
YOL029C	YOL029C	0.326	-0.004	0.161	-0.345	biological_process unknown	molecular_function unknown	S0005389
YHR073W	OSH3	0.301	0.022	0.161	0.869	steroid biosynthesis	oxysterol binding	S0001115
YJL124C	LSM1	0.496	-0.174	0.161	0.411	mRNA catabolism, deadenylation-dependent; deadenylation-dependent decapping; rRNA processing	RNA cap binding	S0003660
YMR164C	MSS11	0.375	-0.055	0.16	0.448	pseudohyphal growth; starch catabolism; positive regulation of transcription from Pol II promoter	specific RNA polymerase II transcription factor activity	S0004774
YLR231C	BNA5	0.366	-0.046	0.16	0.572	nicotinamide adenine dinucleotide biosynthesis	kynureninase activity	S0004221
YBR225W	YBR225W	0.279	0.039	0.159	1.748	biological_process unknown	molecular_function unknown	S0000429
YGL143C	MRF1	0.296	0.022	0.159	-1.261	translational termination; protein biosynthesis	translation release factor activity	S0003111
YMR175W	SIP18	0.219	0.099	0.159	0.027	response to osmotic stress; response to dessication	phospholipid binding	S0004787
YHR126C	YHR126C	0.56	-0.242	0.159	0.448	biological_process unknown	molecular_function unknown	S0001168
YPR002W	PDH1	<no data>	0.158	0.158	1.178	propionate metabolism	molecular_function unknown	S0006206
YGR215W	RSM27	0.363	-0.046	0.158	-1.608	protein biosynthesis	structural constituent of ribosome	S0003447
YNR015W	SMM1	0.516	-0.2	0.158	-0.605	tRNA processing; tRNA modification	tRNA dihydrouridine synthase activity	S0005298
YGL169W	SUA5	0.37	-0.055	0.158	1.03	cell growth and/or maintenance	molecular_function unknown	S0003137
YOL030W	GAS5	0.413	-0.097	0.158	0.572	biological_process unknown	molecular_function unknown	S0005390
YMR318C	ADH6	0.472	-0.157	0.157	0.454	alcohol metabolism; aldehyde metabolism	alcohol dehydrogenase (NADP+) activity	S0004937
YLR443W	ECM7	0.582	-0.268	0.157	-0.729	cell wall organization and biogenesis	molecular_function unknown	S0004435
YGL144C	ROG1	0.275	0.039	0.157	3.222	lipid metabolism	lipase activity	S0003112
YLL024C	SSA2	0.437	-0.123	0.157	-1.125	protein folding; SRP-dependent cotranslational membrane targeting, translocation	heat shock protein activity	S0003947
YIL047C	SYG1	0.411	-0.097	0.157	0.955	signal transduction	molecular_function unknown	S0001309
YBR282W	MRPL27	0.419	-0.106	0.156	1.141	protein biosynthesis	structural constituent of ribosome	S0000486
YGL083W	SCY1	0.312	0.001	0.156	0.596	biological_process unknown	molecular_function unknown	S0003051
YHR014W	SPO13	0.366	-0.055	0.155	0.435	positive regulation of sister chromatid cohesion	protein binding	S0001056
YJL116C	NCA3	0.388	-0.08	0.154	1.401	mitochondrion organization and biogenesis	molecular_function unknown	S0003652
YKL173W	SNU114	0.337	-0.029	0.154	0.522	nuclear mRNA splicing, via spliceosome	pre-mRNA splicing factor activity; ATP dependent RNA helicase activity	S0001656
YPR082C	DIB1	0.499	-0.191	0.154	-0.568	nuclear mRNA splicing, via spliceosome	pre-mRNA splicing factor activity	S0006286
YFL031W	HAC1	0.396	-0.089	0.154	1.376	unfolded protein response, target gene transcriptional activation; phospholipid metabolism; regulation of transcription from Pol II promoter	specific RNA polymerase II transcription factor activity	S0001863
YDR203W		0.242	0.065	0.153	-1.063	biological_process unknown	molecular_function unknown	S0002611
YBR048W	RPS11B	0.258	0.048	0.153	-1.088	regulation of translational fidelity; ribosomal small subunit assembly and maintenance; protein biosynthesis	structural constituent of ribosome	S0000252
YOR016C	ERP4	0.326	-0.021	0.153	1.475	secretory pathway	molecular_function unknown	S0005542
YHR008C	SOD2	0.282	0.022	0.152	-0.32	oxygen and reactive oxygen species metabolism	manganese superoxide dismutase activity	S0001050
YGL062W	PYC1	0.342	-0.038	0.152	0.287	gluconeogenesis; NADPH regeneration	pyruvate carboxylase activity	S0003030
YKL036C		0.34	-0.038	0.151	1.253	biological_process unknown	molecular_function unknown	S0001519
YIL156W	UBP7	0.441	-0.14	0.151	1.364	protein deubiquitination	ubiquitin-specific protease activity	S0001418
YBL089W	AVT5	0.416	-0.114	0.151	-0.456	transport	transporter activity	S0000185
YPR028W	YOP1	0.057	0.244	0.15	0.262	membrane organization and biogenesis	molecular_function unknown	S0006232
YEL039C	CYC7	0.26	0.039	0.149	2.652	electron transport	electron carrier activity	S0000765
YPR142C		0.345	-0.046	0.149	1.092	biological_process unknown	molecular_function unknown	S0006346
YHR117W	TOM71	0.335	-0.038	0.149	0.237	biological_process unknown	protein transporter activity	S0001159
YBR044C	TCM62	0.054	0.244	0.149	0.832	protein complex assembly	chaperone activity	S0000248
YGR279C	SCW4	0.424	-0.127	0.148	-0.041	conjugation with cellular fusion	glucosidase activity	S0003511
YJL108C	PRM10	0.376	-0.08	0.148	-0.902	conjugation with cellular fusion	molecular_function unknown	S0003644
YPL109C	YPL109C	0.239	0.056	0.147	1.475	biological_process unknown	molecular_function unknown	S0006030
YMR229C	RRP5	0.46	-0.166	0.147	-1.063	rRNA processing; processing of 20S pre-rRNA	RNA binding; snoRNA binding	S0004842
YGR249W	MGA1	0.366	-0.072	0.147	0.027	filamentous growth	molecular_function unknown	S0003481
YBR005W	RCR1	0.357	-0.063	0.147	-0.58	biological_process unknown	molecular_function unknown	S0000209
YML050W	YML050W	0.357	-0.063	0.147	-0.283	biological_process unknown	molecular_function unknown	S0004514
YIL021W	RPB3	0.348	-0.055	0.146	-1.472	transcription from Pol II promoter	DNA-directed RNA polymerase activity	S0001283
YOL110W	SHR5	0.219	0.073	0.146	1.859	protein localization; RAS protein signal transduction; protein amino acid palmitoylation	palmitoyltransferase activity	S0005470
YHR005C-A	MRS11	0.37	-0.08	0.145	0.98	mitochondrial inner membrane protein import	protein transporter activity; chaperone activity	S0003530
YIL019W	FAF1	0.276	0.013	0.145	0.225	biological_process unknown	molecular_function unknown	S0001281
YOR319W	HSH49	0.242	0.048	0.145	1.03	nuclear mRNA splicing, via spliceosome	RNA binding	S0005846
YPL187W	MF(ALPHA)1	0.514	-0.225	0.144	0.398	response to pheromone during conjugation with cellular fusion	pheromone activity	S0006108
YFL032W		0.232	0.056	0.144	-0.518	biological_process unknown	molecular_function unknown	S0001862
YBR244W	GPX2	0.308	-0.021	0.144	1.451	response to oxidative stress	glutathione peroxidase activity	S0000448
YHR033W	YHR033W	0.255	0.03	0.143	0.46	biological_process unknown	molecular_function unknown	S0001075
YML031W	NDC1	0.366	-0.08	0.143	-0.035	spindle pole body duplication (sensu Saccharomyces); microtubule nucleation; protein-nucleus import; RNA-nucleus export	structural constituent of cytoskeleton	S0004493
YJL119C	#N/A	0.331	-0.046	0.142	-0.927	biological_process unknown	molecular_function unknown	S0003655
YER150W	SPI1	0.467	-0.183	0.142	-0.493	biological_process unknown	molecular_function unknown	S0000952
YKR025W	RPC37	0.304	-0.021	0.141	-0.456	transcription from Pol III promoter	DNA-directed RNA polymerase activity	S0001733
YKL034W	TUL1	0.32	-0.038	0.141	0.324	protein transport	ligase activity	S0001517
YPR114W	YPR114W	0.328	-0.046	0.141	0.089	biological_process unknown	molecular_function unknown	S0006318
YKL142W	MRP8	0.19	0.09	0.14	-0.394	protein biosynthesis	structural constituent of ribosome	S0001625
YHR103W	SBE22	0.437	-0.157	0.14	0.138	cell wall organization and biogenesis	molecular_function unknown	S0001145
YER082C	UTP7	0.198	0.082	0.14	1.141	processing of 20S pre-rRNA	snoRNA binding	S0000884
YBL059W	YBL059W	0.163	0.116	0.139	1.215	biological_process unknown	molecular_function unknown	S0000155
YEL040W	UTR2	0.294	-0.016	0.139	1.921	cell wall organization and biogenesis	molecular_function unknown	S0000766
YDR249C	YDR249C	0.417	-0.14	0.139	-0.729	biological_process unknown	molecular_function unknown	S0002657
YIL041W	GVP36	0.272	0.005	0.138	0.448	biological_process unknown	molecular_function unknown	S0001303
YNL265C	IST1	0.322	-0.046	0.138	-1.162	protein biosynthesis	translation initiation factor activity	S0005209
YGL227W	VID30	0.402	-0.127	0.137	0.906	regulation of nitrogen utilization; negative regulation of gluconeogenesis	molecular_function unknown	S0003196
YDL179W	PCL9	0.146	0.124	0.135	1.154	cell cycle	cyclin-dependent protein kinase regulator activity	S0002338
YOL123W	HRP1	0.257	0.013	0.135	-1.298	mRNA polyadenylation; mRNA cleavage	cleavage/polyadenylation specificity factor activity	S0005483
YKL052C	ASK1	0.299	-0.029	0.135	-0.32	mitotic spindle assembly (sensu Saccharomyces)	structural constituent of cytoskeleton	S0001535
YOL143C	RIB4	0.213	0.056	0.134	-0.592	vitamin B2 biosynthesis	6,7-dimethyl-8-ribityllumazine synthase activity	S0005503
YIL054W	FYV2	0.186	0.082	0.134	0.856	biological_process unknown	molecular_function unknown	S0001316
YDR003W	RCR2	0.092	0.175	0.134	0.609	biological_process unknown	molecular_function unknown	S0002410
YOR002W	ALG6	<no data>	0.133	0.133	-0.791	protein amino acid glycosylation; dolichol-linked oligosaccharide biosynthesis	transferase activity, transferring hexosyl groups	S0005528
YKL042W	SPC42	0.133	<no data>	0.133	-0.444	spindle pole body duplication (sensu Saccharomyces); microtubule nucleation	structural constituent of cytoskeleton	S0001525
YGR087C	PDC6	0.243	0.022	0.133	0.46	ethanol metabolism	pyruvate decarboxylase activity	S0003319
YAR047C	#N/A	0.198	0.065	0.131	0.745	biological_process unknown	molecular_function unknown	S0000083
YPL257W	YPL257W	0.198	0.065	0.131	-0.233	biological_process unknown; Ty element transposition	molecular_function unknown; protein binding; RNA binding; ribonuclease activity; peptidase activity; RNA-directed DNA polymerase activity; DNA-directed DNA polymerase activity	S0006178
YPL271W	ATP15	0.266	-0.004	0.131	-0.444	ATP synthesis coupled proton transport	hydrogen-transporting ATP synthase activity, rotational mechanism	S0006192
YDR370C	YDR370C	0.469	-0.208	0.13	1.166	biological_process unknown	molecular_function unknown	S0002778
YFL022C	FRS2	0.469	-0.208	0.13	-0.493	phenylalanyl-tRNA aminoacylation	phenylalanine-tRNA ligase activity	S0001872
YPL151C	PRP46	0.255	0.005	0.13	0.633	nuclear mRNA splicing, via spliceosome	molecular_function unknown	S0006072
YPL150W	YPL150W	0.399	-0.14	0.129	0.089	biological_process unknown	protein kinase activity	S0006071
YBL069W	AST1	0.322	-0.063	0.129	0.906	protein-membrane targeting	molecular_function unknown	S0000165
YJL056C	ZAP1	0.219	0.039	0.129	0.931	zinc ion homeostasis; regulation of transcription from Pol II promoter	specific RNA polymerase II transcription factor activity; DNA binding	S0003592
YJL084C	ALY2	0.26	-0.004	0.128	0.671	biological_process unknown	cyclin binding	S0003620
YPR007C	SPO69	0.258	-0.004	0.127	0.287	meiosis; sister chromatid cohesion	binding	S0006211
YLR243W	YLR243W	0.411	-0.157	0.127	0.225	biological_process unknown	signal sequence binding	S0004233
YNL066W	SUN4	0.214	0.039	0.127	-0.456	mitochondrion organization and biogenesis	glucosidase activity	S0005010
YDR374C	YDR374C	0.12	0.133	0.127	0.039	biological_process unknown	molecular_function unknown	S0002782
YJR135W-A	TIM8	0.205	0.048	0.126	-0.419	mitochondrial inner membrane protein import	protein transporter activity	S0007348
YDL107W	MSS2	0.382	-0.132	0.125	-0.803	protein complex assembly; protein stabilization	protein translocase activity	S0002265
YOR046C	DBP5	0.195	0.056	0.125	-0.11	mRNA-nucleus export	RNA helicase activity	S0005572
YFR034C	PHO4	0.27	-0.021	0.125	0.212	phosphate metabolism; cellular response to phosphate starvation	transcription factor activity	S0001930
YFL015C		0.304	-0.055	0.124	1.352	biological_process unknown	molecular_function unknown	S0001879
YCR016W	YCR016W	0.234	0.013	0.124	0.547	biological_process unknown	molecular_function unknown	S0000609
YGL181W	GTS1	0.429	-0.183	0.123	0.25	multidrug transport; chronological cell aging; sporulation (sensu Saccharomyces); regulation of cell cycle; cellular morphogenesis; ultradian rhythm	molecular_function unknown	S0003149
YNL145W	MFA2	0.19	0.056	0.123	-0.159	signal transduction during conjugation with cellular fusion	pheromone activity	S0005089
YGL245W	GUS1	0.24	0.005	0.122	2.342	glutamyl-tRNA aminoacylation	glutamate-tRNA ligase activity	S0003214
YBL007C	SLA1	0.257	-0.012	0.122	0.25	polar budding; cell wall organization and biogenesis; actin filament organization; actin cortical patch assembly; endocytosis	cytoskeletal protein binding; protein binding, bridging	S0000103
YDR058C	TGL2	0.299	-0.055	0.122	1.154	lipid metabolism	triacylglycerol lipase activity	S0002465
YOR260W	GCD1	0.401	-0.157	0.122	-1.286	translational initiation	translation initiation factor activity	S0005786
YLR140W		0.213	0.03	0.122	0.113	biological_process unknown	molecular_function unknown	S0004130
YDL202W	MRPL11	0.178	0.065	0.121	-1.001	protein biosynthesis	structural constituent of ribosome	S0002361
YDR428C	YDR428C	0.357	-0.114	0.121	-0.171	biological_process unknown	molecular_function unknown	S0002836
YNL259C	ATX1	0.202	0.039	0.121	1.067	response to oxidative stress; copper ion transport; high affinity iron ion transport	copper chaperone activity	S0005203
YPL276W	YPL276W	0.125	0.116	0.12	-0.308	biological_process unknown	molecular_function unknown	S0006197
YKL053C-A	MDM35	0.379	-0.14	0.12	-0.877	mitochondrion organization and biogenesis	molecular_function unknown	S0007243
YPL241C	CIN2	0.123	0.116	0.12	-0.58	microtubule-based process	molecular_function unknown	S0006162
YLR264W	RPS28B	0.225	0.013	0.119	-0.407	protein biosynthesis	structural constituent of ribosome	S0004254
YAR002W	NUP60	0.293	-0.055	0.119	0.646	protein-nucleus import, docking; nucleocytoplasmic transport	structural constituent of nuclear pore	S0000063
YKL024C	URA6	0.232	0.005	0.119	-0.023	nucleobase, nucleoside, nucleotide and nucleic acid metabolism	uridine kinase activity	S0001507
YIL096C	YIL096C	0.282	-0.046	0.118	1.302	biological_process unknown	molecular_function unknown	S0001358
YIL008W	URM1	0.305	-0.072	0.117	-0.147	protein modification	protein binding	S0001270
YBR071W	YBR071W	0.117	0.116	0.117	-0.048	biological_process unknown	molecular_function unknown	S0000275
YPL232W	SSO1	0.092	0.141	0.117	-0.63	vesicle fusion; Golgi to plasma membrane transport	t-SNARE activity	S0006153
YDR279W	RNH202	0.398	-0.166	0.116	0.188	biological_process unknown	molecular_function unknown	S0002687
YBR103W	SIF2	<no data>	0.116	0.116	-1.187	chromatin silencing at telomere; histone deacetylation; negative regulation of transcription from Pol II promoter; negative regulation of meiosis	NAD-dependent histone deacetylase activity; NAD-independent histone deacetylase activity	S0000307
YFL001W	DEG1	0.201	0.03	0.116	1.451	RNA processing	pseudouridylate synthase activity	S0001895
YDL002C	NHP10	0.175	0.056	0.116	-0.716	chromatin remodeling	molecular_function unknown	S0002160
YGR292W	MAL12	0.285	-0.055	0.115	-0.295	maltose catabolism	alpha-glucosidase activity	S0003524
YLR274W	CDC46	0.225	0.005	0.115	0.584	pre-replicative complex formation and maintenance; DNA replication initiation; DNA unwinding; establishment of chromatin silencing	chromatin binding; ATP dependent DNA helicase activity	S0004264
YOR086C	TCB1	0.131	0.099	0.115	-0.048	biological_process unknown	molecular_function unknown	S0005612
YDL130W-A	STF1	0.292	-0.063	0.114	-1.038	ATP synthesis coupled proton transport	molecular_function unknown	S0007232
YMR013C	SEC59	0.198	0.03	0.114	0.299	protein amino acid glycosylation; protein-ER targeting	dolichol kinase activity	S0004615
YDR505C	PSP1	0.367	-0.14	0.114	0.237	biological_process unknown	molecular_function unknown	S0002913
YOL104C	NDJ1	0.342	-0.114	0.114	0.745	synapsis; telomere clustering	telomeric DNA binding	S0005464
YEL043W	YEL043W	0.375	-0.149	0.113	-0.209	biological_process unknown	molecular_function unknown	S0000769
YGR266W	YGR266W	0.281	-0.055	0.113	<no data>	biological_process unknown	molecular_function unknown	S0003498
YMR028W	TAP42	0.152	0.073	0.113	0.25	cell growth and/or maintenance; signal transduction	protein binding	S0004630
YHR025W	THR1	0.381	-0.157	0.112	-0.481	homoserine metabolism; isoleucine metabolism; methionine metabolism; threonine metabolism	homoserine kinase activity	S0001067
YHR036W	BRL1	0.44	-0.217	0.112	-0.444	biological_process unknown	molecular_function unknown	S0001078
YAR018C	KIN3	0.08	0.141	0.11	1.909	chromosome segregation	protein kinase activity	S0000071
YOL129W	VPS68	0.258	-0.038	0.11	1.636	protein-vacuolar targeting	molecular_function unknown	S0005489
YIL142W	CCT2	0.207	0.013	0.11	0.856	cytoskeleton organization and biogenesis; protein folding	chaperone activity	S0001404
YER185W	YER185W	0.385	-0.166	0.11	1.104	biological_process unknown	molecular_function unknown	S0000987
YDL173W	YDL173W	0.214	0.005	0.11	-0.877	biological_process unknown	molecular_function unknown	S0002332
YPL052W	OAZ1	0.163	0.056	0.109	1.042	biological_process unknown	molecular_function unknown	S0005973
YNL193W	YNL193W	0.546	-0.328	0.109	2.008	biological_process unknown	molecular_function unknown	S0005137
YGR187C	HGH1	0.213	0.005	0.109	1.067	biological_process unknown	molecular_function unknown	S0003419
YHR002W	LEU5	0.211	0.005	0.108	2.912	coenzyme A transport	coenzyme A transporter activity	S0001044
YIL075C	RPN2	0.407	-0.191	0.108	0.695	ubiquitin-dependent protein catabolism	endopeptidase activity; receptor activity	S0001337
YEL060C	PRB1	0.048	0.167	0.107	0.572	sporulation; cellular response to starvation; vacuolar protein catabolism	serine-type endopeptidase activity	S0000786
YIL111W	COX5B	0.243	-0.029	0.107	-0.32	anaerobic respiration	cytochrome-c oxidase activity	S0001373
YJL111W	CCT7	0.354	-0.14	0.107	-1.063	cytoskeleton organization and biogenesis; protein folding	chaperone activity	S0003647
YBL057C	PTH2	0.063	0.15	0.106	0.968	protein biosynthesis	aminoacyl-tRNA hydrolase activity	S0000153
YAL043C-A	KRE23	0.293	-0.08	0.106	-0.692	biological_process unknown	molecular_function unknown	S0002138
YOL134C		0.242	-0.029	0.106	2.887	biological_process unknown	molecular_function unknown	S0005494
YOL107W	YOL107W	0.275	-0.063	0.106	1.067	biological_process unknown	molecular_function unknown	S0005467
YJR010W	MET3	0.043	0.167	0.105	0.807	methionine metabolism; sulfate assimilation	sulfate adenylyltransferase (ATP) activity	S0003771
YNL178W	RPS3	0.248	-0.038	0.105	0.77	protein biosynthesis; response to DNA damage stimulus	structural constituent of ribosome	S0005122
YOR156C	NFI1	0.26	-0.051	0.105	-0.233	chromosome condensation	molecular_function unknown	S0005682
YBR056W	YBR056W	0.11	0.099	0.104	0.695	biological_process unknown	molecular_function unknown	S0000260
YOL097C	WRS1	0.331	-0.123	0.104	0.993	tryptophanyl-tRNA aminoacylation	tryptophan-tRNA ligase activity	S0005457
YGR209C	TRX2	0.305	-0.097	0.104	-1.546	DNA dependent DNA replication; vacuole fusion, non-autophagic; vacuole inheritance; response to oxidative stress; regulation of cell redox homeostasis	thiol-disulfide exchange intermediate activity	S0003441
YBR107C	IML3	0.211	-0.004	0.104	0.25	chromosome segregation	molecular_function unknown	S0000311
YCL042W	YCL042W	0.254	-0.046	0.104	-0.493	biological_process unknown	molecular_function unknown	S0000547
YMR143W	RPS16A	0.201	0.005	0.103	3.011	protein biosynthesis	structural constituent of ribosome	S0004751
YDR292C	SRP101	0.269	-0.063	0.103	-0.258	protein-ER targeting	signal recognition particle binding	S0002700
YBR253W	SRB6	0.081	0.124	0.103	-0.481	transcription from Pol II promoter	RNA polymerase II transcription mediator activity	S0000457
YKL113C	RAD27	0.405	-0.2	0.103	0.163	DNA repair; DNA replication; DNA repair synthesis; replicative cell aging	5' flap endonuclease activity	S0001596
YGL014W	PUF4	0.055	0.15	0.103	-0.271	loss of chromatin silencing during replicative cell aging; protein targeting; mRNA catabolism, deadenylation-dependent	mRNA binding	S0002982
YKL126W	YPK1	0.379	-0.174	0.103	0.15	sphingolipid metabolism; protein amino acid phosphorylation; endocytosis	protein serine/threonine kinase activity	S0001609
YBR050C	REG2	0.301	-0.097	0.102	-1.435	negative regulation of transcription from Pol II promoter; cell growth and/or maintenance	protein phosphatase type 1 activity	S0000254
YKL050C	YKL050C	0.223	-0.021	0.101	0.299	biological_process unknown	molecular_function unknown	S0001533
YEL059C-A	SOM1	0.24	-0.038	0.101	0.274	proteolysis and peptidolysis	molecular_function unknown	S0002954
YGL074C	#N/A	0.095	0.107	0.101	1.376	biological_process unknown	molecular_function unknown	S0003042
YDR543C		0.393	-0.191	0.101	0.188	biological_process unknown	molecular_function unknown	S0002951
YDL009C		0.375	-0.174	0.1	0.819	biological_process unknown	molecular_function unknown	S0002167
YLR036C	YLR036C	0.255	-0.055	0.1	-0.407	biological_process unknown	molecular_function unknown	S0004026
YPR032W	SRO7	0.298	-0.097	0.1	-1.026	Golgi to plasma membrane transport; exocytosis	molecular_function unknown	S0006236
YJL149W	YJL149W	0.46	-0.259	0.1	-0.233	biological_process unknown	molecular_function unknown	S0003685
YHL005C		0.228	-0.029	0.099	-1.36	biological_process unknown	molecular_function unknown	S0000997
YHR026W	PPA1	0.364	-0.166	0.099	1.649	vacuolar acidification	hydrogen-transporting ATPase activity, rotational mechanism	S0001068
YBR155W	CNS1	0.313	-0.114	0.099	0.757	protein folding	chaperone activity	S0000359
YPL219W	PCL8	0.287	-0.089	0.099	1.797	regulation of glycogen biosynthesis; regulation of glycogen catabolism	cyclin-dependent protein kinase regulator activity	S0006140
YBL106C	SRO77	<no data>	0.099	0.099	1.315	Golgi to plasma membrane transport; exocytosis	molecular_function unknown	S0000202
YFR041C	ERJ5	<no data>	0.099	0.099	-0.518	biological_process unknown	molecular_function unknown	S0001937
YOR170W		<no data>	0.099	0.099	0.188	biological_process unknown	molecular_function unknown	S0005696
YNL232W	CSL4	0.243	-0.046	0.098	-0.976	mRNA catabolism; 35S primary transcript processing	3'-5' exoribonuclease activity	S0005176
YPR140W	TAZ1	0.139	0.056	0.097	0.039	phospholipid biosynthesis	acyltransferase activity	S0006344
YCR036W	RBK1	0.334	-0.14	0.097	1.123	D-ribose metabolism	ATP binding; ribokinase activity	S0000632
YDR480W	DIG2	0.384	-0.191	0.096	-1.298	invasive growth (sensu Saccharomyces)	transcription factor binding	S0002888
YKL020C	SPT23	0.289	-0.097	0.096	-0.766	fatty acid metabolism; positive regulation of transcription from Pol II promoter; response to cold	transcriptional activator activity	S0001503
YBR168W	PEX32	0.117	0.073	0.095	1.958	biological_process unknown	molecular_function unknown	S0000372
YAR029W	YAR029W	0.364	-0.174	0.095	0.373	biological_process unknown	molecular_function unknown	S0000077
YDR530C	APA2	0.355	-0.166	0.095	-1.1	nucleotide metabolism	bis(5'-nucleosyl)-tetraphosphatase (asymmetrical) activity; bis(5'-nucleosyl)-tetraphosphatase activity	S0002938
YMR267W	PPA2	0.074	0.116	0.095	-0.605	aerobic respiration	inorganic diphosphatase activity	S0004880
YLR438C-A	LSM3	0.346	-0.157	0.094	-0.63	nuclear mRNA splicing, via spliceosome; rRNA processing	U6 snRNA binding	S0006434
YGL180W	ATG1	0.123	0.065	0.094	2.181	autophagy	protein serine/threonine kinase activity	S0003148
YGL030W	RPL30	0.293	-0.106	0.094	1.277	negative regulation of translation; negative regulation of nuclear mRNA splicing, via spliceosome; rRNA processing; protein biosynthesis	structural constituent of ribosome	S0002998
YOR281C	PLP2	-0.016	0.201	0.093	-0.159	positive regulation of transcription from Pol II promoter by pheromones	GTPase inhibitor activity	S0005807
YJR105W	ADO1	0.086	0.099	0.092	0.423	purine base metabolism	adenosine kinase activity	S0003866
YEL048C	YEL048C	0.06	0.124	0.092	0.163	biological_process unknown	molecular_function unknown	S0000774
YLR043C	TRX1	0.196	-0.012	0.092	1.748	DNA dependent DNA replication; vacuole fusion, non-autophagic; vacuole inheritance; response to oxidative stress; regulation of cell redox homeostasis	thiol-disulfide exchange intermediate activity	S0004033
YDL043C	PRP11	0.145	0.039	0.092	-1.175	spliceosome assembly	RNA binding	S0002201
YBR018C	GAL7	<no data>	0.09	0.09	-1.051	galactose metabolism	UTP-hexose-1-phosphate uridylyltransferase activity	S0000222
YPR203W	YPR203W	0.252	-0.072	0.09	-0.592	biological_process unknown	molecular_function unknown	S0006407
YNL261W	ORC5	0.123	0.056	0.09	0.547	chromatin silencing at HML and HMR (sensu Saccharomyces); DNA replication initiation; pre-replicative complex formation and maintenance	ATPase activity; DNA replication origin binding	S0005205
YOR351C	MEK1	0.173	0.005	0.089	0.51	protein amino acid phosphorylation; meiosis	protein serine/threonine kinase activity	S0005878
YLL041C	SDH2	0.08	0.099	0.089	0.609	mitochondrial electron transport, succinate to ubiquinone; tricarboxylic acid cycle	succinate dehydrogenase (ubiquinone) activity	S0003964
YLR255C	#N/A	0.369	-0.191	0.089	-1.125	biological_process unknown	molecular_function unknown	S0004245
YDR294C	DPL1	0.343	-0.166	0.089	0.113	cellular response to starvation; sphingolipid metabolism; calcium-mediated signaling	sphinganine-1-phosphate aldolase activity	S0002702
YLR354C	TAL1	0.146	0.03	0.088	-0.791	pentose-phosphate shunt	transaldolase activity	S0004346
YNL219C	ALG9	0.222	-0.046	0.088	0.918	protein amino acid glycosylation; dolichol-linked oligosaccharide biosynthesis	mannosyltransferase activity	S0005163
YGR053C	YGR053C	0.157	0.018	0.087	0.039	biological_process unknown	molecular_function unknown	S0003285
YBL070C	#N/A	0.263	-0.089	0.087	1.067	biological_process unknown	molecular_function unknown	S0000166
YBR223C	TDP1	0.237	-0.063	0.087	1.104	DNA repair	tyrosyl-DNA phosophodiesterase activity	S0000427
YKL152C	GPM1	0.176	-0.004	0.086	-1.558	glycolysis; gluconeogenesis	phosphoglycerate mutase activity	S0001635
YJR010C-A	SPC1	0.158	0.013	0.086	-0.271	signal peptide processing	molecular_function unknown	S0003770
YDL142C	CRD1	0.039	0.133	0.086	0.163	lipid biosynthesis; mitochondrial membrane organization and biogenesis	cardiolipin synthase activity	S0002301
YLR258W	GSY2	0.148	0.022	0.085	0.076	glycogen metabolism	glycogen (starch) synthase activity	S0004248
YCL017C	NFS1	0.002	0.167	0.085	0.423	iron-sulfur cluster assembly; iron ion homeostasis	cysteine desulfhydrase activity	S0000522
YKL122C	SRP21	0.139	0.03	0.085	-0.171	protein-ER targeting	signal sequence binding	S0001605
YOL089C	HAL9	0.437	-0.268	0.084	0.039	transcription initiation from Pol II promoter; salinity response	specific RNA polymerase II transcription factor activity	S0005449
YDR244W	PEX5	0.036	0.133	0.084	-0.493	protein-peroxisome targeting; peroxisome organization and biogenesis	peroxisome targeting signal-1 receptor activity; peroxisome targeting sequence binding; peroxisome targeting signal receptor activity	S0002652
YDR262W	YDR262W	0.198	-0.029	0.084	1.414	biological_process unknown	molecular_function unknown	S0002670
YGR101W	PCP1	0.128	0.039	0.084	-0.184	mitochondrion organization and biogenesis; mitochondrial intermembrane space protein import	peptidase activity	S0003333
YER079W	YER079W	0.042	0.124	0.083	1.909	biological_process unknown	molecular_function unknown	S0000881
YKR069W	MET1	0.169	-0.004	0.083	0.126	siroheme biosynthesis; uroporphyrinogen III biosynthesis; sulfate assimilation; methionine metabolism	uroporphyrin-III C-methyltransferase activity	S0001777
YOL014W	YOL014W	0.279	-0.114	0.082	-0.06	biological_process unknown	molecular_function unknown	S0005374
YDR423C	CAD1	0.296	-0.132	0.082	0.163	response to cadmium ion; positive regulation of transcription from Pol II promoter	RNA polymerase II transcription factor activity	S0002831
YLR450W	HMG2	0.202	-0.038	0.082	0.559	ergosterol biosynthesis	hydroxymethylglutaryl-CoA reductase (NADPH) activity	S0004442
YLR415C	YLR415C	0.338	-0.174	0.082	-1.051	biological_process unknown	molecular_function unknown	S0004407
YHR013C	ARD1	0.407	-0.242	0.082	1.513	protein amino acid acetylation	peptide alpha-N-acetyltransferase activity	S0001055
YBR129C	OPY1	0.304	-0.14	0.082	0.633	conjugation with cellular fusion	molecular_function unknown	S0000333
YBR022W	POA1	<no data>	0.082	0.082	-1.026	biological_process unknown	hydrolase activity	S0000226
YHR210C	YHR210C	<no data>	0.082	0.082	-0.481	biological_process unknown	molecular_function unknown	S0001253
YNL085W	MKT1	<no data>	0.082	0.082	<no data>	viral life cycle	molecular_function unknown	S0005029
YDR013W	PSF1	0.226	-0.063	0.082	-0.041	DNA dependent DNA replication	DNA binding	S0002420
YPR083W	MDM36	0.131	0.03	0.081	0.918	mitochondrion organization and biogenesis	molecular_function unknown	S0006287
YBL066C	SEF1	0.037	0.124	0.081	0.757	biological_process unknown	molecular_function unknown	S0000162
YJR130C	STR2	0.199	-0.038	0.081	1.463	sulfur metabolism	cystathionine gamma-synthase activity	S0003891
YAL003W	EFB1	0.207	-0.046	0.08	1.228	translational elongation	translation elongation factor activity	S0000003
YLR444C		0.043	0.116	0.079	2.479	biological_process unknown	molecular_function unknown	S0004436
YGR191W	HIP1	0.248	-0.089	0.079	1.475	L-histidine transport; manganese ion transport	L-histidine transporter activity	S0003423
YJR069C	HAM1	0.145	0.013	0.079	-1.323	DNA repair	molecular_function unknown	S0003830
YDL132W	CDC53	0.187	-0.029	0.079	-0.11	G2/M transition of mitotic cell cycle; G1/S transition of mitotic cell cycle; ubiquitin-dependent protein catabolism	structural molecule activity; ubiquitin-protein ligase activity	S0002290
YGL230C	YGL230C	0.161	-0.004	0.079	-0.295	biological_process unknown	molecular_function unknown	S0003199
YNL059C	ARP5	0.366	-0.208	0.079	0.609	protein-vacuolar targeting	molecular_function unknown	S0005004
YOR292C	YOR292C	0.151	0.005	0.078	1.649	biological_process unknown	molecular_function unknown	S0005818
YJR062C	NTA1	0.193	-0.038	0.078	0.621	protein catabolism; protein modification	protein N-terminal asparagine amidohydrolase activity	S0003823
YKL013C	ARC19	0.193	-0.038	0.078	0.658	actin cortical patch assembly	structural molecule activity	S0001496
YDL101C	DUN1	0.275	-0.123	0.076	-0.531	cell cycle checkpoint; DNA damage response, signal transduction resulting in cell cycle arrest; protein amino acid phosphorylation	protein kinase activity	S0002259
YJR035W	RAD26	0.223	-0.072	0.076	1.859	nucleotide-excision repair; transcription-coupled nucleotide-excision repair	DNA dependent ATPase activity	S0003796
YKL065C	YET1	0.334	-0.183	0.076	1.686	biological_process unknown	molecular_function unknown	S0001548
YGR179C	OKP1	0.307	-0.157	0.075	1.426	chromosome segregation	protein binding	S0003411
YGR172C	YIP1	0.161	-0.012	0.075	0.497	vesicle-mediated transport	molecular_function unknown	S0003404
YIL004C	BET1	0.245	-0.097	0.074	0.398	ER to Golgi transport; retrograde transport, Golgi to ER	v-SNARE activity	S0001266
YHR172W	SPC97	0.061	0.082	0.072	1.154	microtubule nucleation	structural constituent of cytoskeleton	S0001215
YKL135C	APL2	0.257	-0.114	0.071	0.881	vesicle-mediated transport	clathrin binding	S0001618
YCR025C		0.154	-0.012	0.071	0.844	biological_process unknown	molecular_function unknown	S0000620
YFL017W-A	SMX2	0.06	0.082	0.071	0.349	nuclear mRNA splicing, via spliceosome	pre-mRNA splicing factor activity	S0002965
YDL100C	GET3	0.128	0.013	0.071	0.411	response to heat; response to metal ion	ATPase activity	S0002258
YKL123W		0.196	-0.055	0.071	0.621	biological_process unknown	molecular_function unknown	S0001606
YHR095W		0.187	-0.046	0.07	-0.592	biological_process unknown	molecular_function unknown	S0001137
YPR092W		0.476	-0.336	0.07	-1.212	biological_process unknown	molecular_function unknown	S0006296
YBR074W	YBR074W	-0.096	0.235	0.07	0.089	biological_process unknown	molecular_function unknown	S0000278
YLR109W	AHP1	0.423	-0.285	0.069	-1.125	regulation of cell redox homeostasis; response to metal ion	thioredoxin peroxidase activity	S0004099
YAL008W	FUN14	0.133	0.005	0.069	0.869	biological_process unknown	molecular_function unknown	S0000006
YOL088C	MPD2	0.149	-0.012	0.069	0.485	protein folding	protein disulfide isomerase activity	S0005448
YFR014C	CMK1	0.166	-0.029	0.068	1.575	protein amino acid phosphorylation; signal transduction	calmodulin-dependent protein kinase I activity	S0001910
YJL131C	YJL131C	0.276	-0.14	0.068	-0.345	biological_process unknown	molecular_function unknown	S0003667
YLL028W	TPO1	0.104	0.03	0.067	1.228	polyamine transport	spermidine transporter activity; spermine transporter activity	S0003951
YNL315C	ATP11	0.214	-0.08	0.067	1.253	protein complex assembly	chaperone activity	S0005259
YGR207C	YGR207C	0.095	0.039	0.067	1.079	biological_process unknown	molecular_function unknown	S0003439
YPR123C		0.154	-0.021	0.067	0.633	biological_process unknown	molecular_function unknown	S0006327
YPR035W	GLN1	0.102	0.03	0.066	0.064	nitrogen metabolism; glutamine biosynthesis	glutamate-ammonia ligase activity	S0006239
YIL119C	RPI1	0.263	-0.132	0.066	-0.171	thiamin biosynthesis; RAS protein signal transduction	small GTPase regulatory/interacting protein activity	S0001381
YLL014W	YLL014W	-0.002	0.133	0.065	0.993	biological_process unknown	molecular_function unknown	S0003937
YOR045W	TOM6	0.16	-0.029	0.065	-0.209	mitochondrial matrix protein import	protein transporter activity	S0005571
YGR222W	PET54	-0.011	0.141	0.065	1.525	Group I intron splicing; protein biosynthesis	RNA binding; translation regulator activity	S0003454
YMR322C	SNO4	0.159	-0.029	0.065	-0.128	pyridoxine metabolism	molecular_function unknown	S0004941
YOL103W	ITR2	0.278	-0.149	0.065	1.141	myo-inositol transport	myo-inositol transporter activity	S0005463
YDR064W	RPS13	<no data>	0.065	0.065	-1.051	protein biosynthesis	structural constituent of ribosome	S0002471
YER152C	YER152C	<no data>	0.065	0.065	-0.295	biological_process unknown	molecular_function unknown	S0000954
YKR084C	HBS1	<no data>	0.065	0.065	-0.667	protein biosynthesis	molecular_function unknown	S0001792
YOL033W	MSE1	0.252	-0.123	0.065	-0.122	protein biosynthesis; glutamyl-tRNA aminoacylation	glutamate-tRNA ligase activity	S0005393
YER141W	COX15	0.064	0.065	0.065	0.77	cytochrome c oxidase biogenesis; heme a biosynthesis	molecular_function unknown	S0000943
YGR028W	MSP1	0.175	-0.046	0.064	-0.345	protein-mitochondrial targeting	ATPase activity	S0003260
YHR084W	STE12	0.149	-0.021	0.064	-0.654	positive regulation of transcription from Pol II promoter by pheromones; invasive growth (sensu Saccharomyces); conjugation with cellular fusion; pseudohyphal growth	transcription factor activity	S0001126
YBR059C	AKL1	0.166	-0.038	0.064	0.683	biological_process unknown	protein kinase activity	S0000263
YPL239W	YAR1	0.104	0.022	0.063	0.733	biological_process unknown	molecular_function unknown	S0006160
YAL033W	POP5	0.008	0.116	0.062	<no data>	tRNA processing; rRNA processing	ribonuclease P activity; ribonuclease MRP activity	S0000031
YJR108W	ABM1	0.187	-0.063	0.062	-0.134	microtubule cytoskeleton organization and biogenesis	molecular_function unknown	S0003869
YGR005C	TFG2	0.136	-0.012	0.062	1.302	transcription initiation from Pol II promoter	general RNA polymerase II transcription factor activity	S0003237
YKL131W		0.169	-0.046	0.061	0.931	biological_process unknown	molecular_function unknown	S0001614
YBR165W	UBS1	0.049	0.073	0.061	<no data>	protein-nucleus export; protein ubiquitination	molecular_function unknown	S0000369
YER077C	YER077C	0.228	-0.106	0.061	-0.072	biological_process unknown	molecular_function unknown	S0000879
YMR275C	BUL1	0.228	-0.106	0.061	-0.048	protein monoubiquitination; protein polyubiquitination; mitochondrion inheritance	protein binding	S0004888
YBR246W	YBR246W	0.27	-0.149	0.061	1.092	biological_process unknown	molecular_function unknown	S0000450
YGL142C	GPI10	0.193	-0.072	0.061	1.525	GPI anchor biosynthesis	molecular_function unknown	S0003110
YCR081W	SRB8	0.099	0.022	0.061	0.869	negative regulation of transcription from Pol II promoter	RNA polymerase II transcription mediator activity	S0000677
YDL171C	GLT1	0.236	-0.114	0.061	1.736	glutamate biosynthesis	glutamate synthase (NADH) activity	S0002330
YGR221C	TOS2	0.184	-0.063	0.06	-1.843	biological_process unknown	molecular_function unknown	S0003453
YGR275W	RTT102	0.149	-0.029	0.06	1.129	biological_process unknown	molecular_function unknown	S0003507
YDR153C	ENT5	-0.005	0.124	0.06	-0.32	Golgi to endosome transport	clathrin binding	S0002560
YGL131C	SNT2	-0.005	0.124	0.06	0.169	biological_process unknown	molecular_function unknown	S0003099
YHR003C	YHR003C	0.225	-0.106	0.059	1.698	biological_process unknown	molecular_function unknown	S0001045
YER071C	YER071C	0.164	-0.046	0.059	2.763	biological_process unknown	molecular_function unknown	S0000873
YPR029C	APL4	-0.093	0.21	0.058	0.349	vesicle-mediated transport	clathrin binding	S0006233
YCR023C	YCR023C	-0.025	0.141	0.058	1.674	biological_process unknown	molecular_function unknown	S0000617
YMR279C	YMR279C	0.18	-0.063	0.058	1.414	biological_process unknown	molecular_function unknown	S0004892
YLR346C	YLR346C	0.034	0.082	0.058	1.773	biological_process unknown	molecular_function unknown	S0004338
YMR021C	MAC1	0.178	-0.063	0.057	0.448	positive regulation of transcription from Pol II promoter; cadmium ion homeostasis; regulation of protein catabolism	specific RNA polymerase II transcription factor activity	S0004623
YNL096C	RPS7B	0.178	-0.063	0.057	0.832	protein biosynthesis	structural constituent of ribosome	S0005040
YOR318C		0.211	-0.097	0.057	-0.432	biological_process unknown	molecular_function unknown	S0005845
YDR486C	VPS60	0.236	-0.123	0.056	1.884	biological_process unknown	molecular_function unknown	S0002894
YNL228W		0.304	-0.191	0.056	0.646	biological_process unknown	molecular_function unknown	S0005172
YLR417W	VPS36	0.21	-0.097	0.056	0.819	protein-Golgi retention; negative regulation of transcription by glucose; protein-vacuolar targeting	regulator of G-protein signaling activity	S0004409
YHR213W	YHR213W	<no data>	0.056	0.056	-0.654	biological_process unknown	molecular_function unknown	S0001256
YOR286W	FMP31	<no data>	0.056	0.056	1.104	biological_process unknown	molecular_function unknown	S0005812
YPL118W	MRP51	0.158	-0.046	0.056	1.599	translational initiation; protein biosynthesis	structural constituent of ribosome	S0006039
YER120W	SCS2	0.039	0.073	0.056	3.296	myo-inositol metabolism; chromatin silencing at telomere; protein-ER targeting	protein binding	S0000922
YKL007W	CAP1	0.149	-0.038	0.056	1.042	cell wall organization and biogenesis; response to osmotic stress; endocytosis; actin filament organization	F-actin capping activity	S0001490
YDL021W	GPM2	0.208	-0.097	0.055	-0.778	glycolysis; gluconeogenesis	phosphoglycerate mutase activity	S0002179
YLR313C	SPH1	0.208	-0.097	0.055	0.522	polar budding; pseudohyphal growth; establishment of cell polarity (sensu Saccharomyces); Rho protein signal transduction; actin filament organization	cytoskeletal regulatory protein binding	S0004305
YLR136C	TIS11	0.361	-0.251	0.055	-0.592	biological_process unknown	molecular_function unknown	S0004126
YPR087W	VPS69	0.232	-0.123	0.055	1.674	biological_process unknown	molecular_function unknown	S0006291
YCL033C	YCL033C	-0.194	0.303	0.054	1.24	response to oxidative stress	protein-methionine-R-oxide reductase activity	S0000538
YDL039C	PRM7	0.146	-0.038	0.054	-1.063	conjugation with cellular fusion	molecular_function unknown	S0002197
YNL079C	TPM1	0.478	-0.37	0.054	-1.311	establishment of cell polarity (sensu Saccharomyces); mRNA localization, intracellular; actin polymerization and/or depolymerization; isotropic bud growth; apical bud growth; actin filament organization; exocytosis; mitochondrion inheritance; vesicle-medi	actin lateral binding	S0005023
YBR032W		0.196	-0.089	0.054	-0.134	biological_process unknown	molecular_function unknown	S0000236
YOL139C	CDC33	0.272	-0.166	0.053	-0.432	translational initiation; regulation of cell cycle	translation initiation factor activity	S0005499
YFL018C	LPD1	0.22	-0.114	0.053	2.218	valine catabolism; leucine catabolism; isoleucine catabolism; L-serine biosynthesis; glycine catabolism; acetyl-CoA biosynthesis from pyruvate	dihydrolipoyl dehydrogenase activity	S0001876
YHL047C	ARN2	0.101	0.005	0.053	-0.791	iron-siderochrome transport; iron ion homeostasis; siderochrome metabolism	siderochrome-iron transporter activity	S0001039
YCL008C	STP22	0.007	0.099	0.053	2.318	protein-vacuolar targeting; protein-membrane targeting	protein binding	S0000514
YDR529C	QCR7	0.27	-0.166	0.052	-0.345	mitochondrial electron transport, ubiquinol to cytochrome c; aerobic respiration; cytochrome bc(1) complex biogenesis	ubiquinol-cytochrome-c reductase activity	S0002937
YCL029C	BIK1	0.031	0.073	0.052	1.475	mitotic spindle assembly (sensu Saccharomyces); mitotic anaphase B	microtubule binding	S0000534
YOR288C	MPD1	0.133	-0.029	0.052	1.364	protein folding	protein disulfide isomerase activity	S0005814
YIL034C	CAP2	0.039	0.065	0.052	0.782	cell wall organization and biogenesis; response to osmotic stress; endocytosis; actin filament organization	F-actin capping activity	S0001296
YFL004W	VTC2	0.046	0.056	0.051	2.218	protein localization; vacuole fusion, non-autophagic	molecular_function unknown	S0001890
YGL105W	ARC1	0.046	0.056	0.051	0.943	tRNA aminoacylation for protein translation; tRNA-nucleus export	tRNA binding	S0003073
YBR169C	SSE2	0.08	0.022	0.051	0.559	protein folding	heat shock protein activity	S0000373
YPL189W	GUP2	0.096	0.005	0.051	0.782	biological_process unknown	molecular_function unknown	S0006110
YDL149W	ATG9	0.172	-0.072	0.05	-0.209	autophagy; protein-vacuolar targeting; autophagic vacuole formation	molecular_function unknown	S0002308
YJL001W	PRE3	-0.042	0.141	0.05	-0.023	sporulation (sensu Saccharomyces); response to stress; ubiquitin-dependent protein catabolism	endopeptidase activity	S0003538
YDL163W		-0.01	0.107	0.049	1.599	biological_process unknown	molecular_function unknown	S0002322
YIL109C	SEC24	0.22	-0.123	0.049	-0.432	ER to Golgi transport; autophagy	protein binding	S0001371
YNL280C	ERG24	0.22	-0.123	0.049	0.497	ergosterol biosynthesis	C-14 sterol reductase activity	S0005224
YPL254W	HFI1	0.263	-0.166	0.049	0.076	transcription from Pol II promoter; histone acetylation; chromatin modification	transcription cofactor activity	S0006175
YLR161W	YLR161W	0.117	-0.021	0.048	-0.299	biological_process unknown	molecular_function unknown	S0004151
YJR009C	TDH2	0.083	0.013	0.048	-0.283	glycolysis; gluconeogenesis	glyceraldehyde-3-phosphate dehydrogenase (phosphorylating) activity	S0003769
YHR031C	RRM3	<no data>	0.048	0.048	0.113	DNA replication	DNA helicase activity; ATP dependent DNA helicase activity	S0001073
YMR113W	FOL3	<no data>	0.048	0.048	-1.038	folic acid and derivative biosynthesis	dihydrofolate synthase activity	S0004719
YKL049C	CSE4	0.055	0.039	0.047	1.104	mitotic chromosome segregation	centromeric DNA binding	S0001532
YLR047C	YLR047C	0.055	0.039	0.047	-1.41	biological_process unknown	oxidoreductase activity, oxidizing metal ions	S0004037
YJL099W	CHS6	0.19	-0.097	0.046	1.426	cell wall chitin biosynthesis; Golgi to plasma membrane transport	molecular_function unknown	S0003635
YBR042C	CST26	-0.416	0.508	0.046	1.228	phospholipid biosynthesis	acyltransferase activity	S0000246
YEL020W-A	TIM9	0.113	-0.021	0.046	0.708	mitochondrial inner membrane protein import	protein transporter activity; chaperone activity	S0007256
YOR097C	YOR097C	0.01	0.082	0.046	0.497	biological_process unknown	molecular_function unknown	S0005623
YPR115W	YPR115W	0.027	0.065	0.046	0.064	biological_process unknown	molecular_function unknown	S0006319
YDL135C	RDI1	0.069	0.022	0.045	0.572	actin filament organization; small GTPase mediated signal transduction	Rho GDP-dissociation inhibitor activity; signal transducer activity	S0002294
YIL032C		0.205	-0.114	0.045	0.027	biological_process unknown	molecular_function unknown	S0001294
YPR136C	FYV15	0.213	-0.123	0.045	-0.444	biological_process unknown	molecular_function unknown	S0006340
YAL039C	CYC3	0.119	-0.029	0.045	1.686	cytochrome c-heme linkage	holocytochrome-c synthase activity	S0000037
YLR350W	ORM2	0.331	-0.242	0.044	0.646	response to unfolded protein	molecular_function unknown	S0004342
YIL006W	YIA6	0.075	0.013	0.044	0.25	transport; mitochondrial pyruvate transport	transporter activity; pyruvate carrier activity	S0001268
YJR017C	ESS1	0.031	0.056	0.044	-0.332	mRNA processing; negative regulation of phosphorylation; transcription termination from Pol II promoter; negative regulation of transcription from Pol II promoter	peptidyl-prolyl cis-trans isomerase activity; transcriptional elongation regulator activity	S0003778
YKL219W	COS9	-0.02	0.107	0.043	0.336	biological_process unknown	molecular_function unknown	S0001702
YKR002W	PAP1	-0.029	0.116	0.043	0.299	mRNA polyadenylation	polynucleotide adenylyltransferase activity	S0001710
YFR037C	RSC8	0.311	-0.225	0.043	0.361	chromatin remodeling	molecular_function unknown	S0001933
YKL212W	SAC1	-0.107	0.193	0.043	0.745	phosphoinositide metabolism; dephosphorylation	inositol/phosphatidylinositol phosphatase activity	S0001695
YKL006C-A	SFT1	0.055	0.03	0.043	1.005	intra-Golgi transport	v-SNARE activity	S0002101
YDL079C	MRK1	0.08	0.005	0.042	1.327	proteolysis and peptidolysis; protein amino acid phosphorylation; response to stress	glycogen synthase kinase 3 activity	S0002237
YOR331C		0.155	-0.072	0.042	0.361	biological_process unknown	molecular_function unknown	S0005858
YHR048W	YHR048W	0.214	-0.132	0.041	0.027	drug transport	drug transporter activity	S0001090
YBL095W	YBL095W	-0.042	0.124	0.041	0.745	biological_process unknown	molecular_function unknown	S0000191
YBR161W	CSH1	0.095	-0.012	0.041	0.448	sphingolipid biosynthesis	transferase activity, transferring glycosyl groups; mannosyltransferase activity	S0000365
YFL028C	CAF16	0.111	-0.029	0.041	-0.444	regulation of transcription, DNA-dependent	ATP-binding cassette (ABC) transporter activity	S0001866
YLR054C	OSW2	0.085	-0.004	0.041	0.621	biological_process unknown	molecular_function unknown	S0004044
YHR068W	DYS1	0.11	-0.029	0.04	1.129	hypusine biosynthesis from peptidyl-lysine	deoxyhypusine synthase activity	S0001110
YNL128W	TEP1	0.033	0.048	0.04	-0.481	spore wall assembly (sensu Saccharomyces)	inositol/phosphatidylinositol phosphatase activity	S0005072
YGL214W		0.092	-0.012	0.04	2.578	biological_process unknown	molecular_function unknown	S0003182
YDR443C	SSN2	0.202	-0.123	0.04	0.299	negative regulation of transcription from Pol II promoter	general RNA polymerase II transcription factor activity	S0002851
YPL258C	THI21	-0.105	0.184	0.039	-0.382	thiamin biosynthesis	phosphomethylpyrimidine kinase activity	S0006179
YJL215C		0.057	0.022	0.039	1.537	biological_process unknown	molecular_function unknown	S0003751
YDL224C	WHI4	<no data>	0.039	0.039	-0.976	regulation of cell size	RNA binding	S0002383
YKL136W		0.32	-0.242	0.039	0.076	biological_process unknown	molecular_function unknown	S0001619
YOL157C	YOL157C	0.039	0.039	0.039	0.683	biological_process unknown	molecular_function unknown	S0005517
YKR011C	YKR011C	0.039	<no data>	0.039	-1.125	biological_process unknown	molecular_function unknown	S0001719
YOL101C	IZH4	0.03	0.048	0.039	1.649	biological_process unknown	molecular_function unknown	S0005461
YJR146W		0.004	0.073	0.038	1.909	biological_process unknown	molecular_function unknown	S0003907
YNL102W	POL1	0.037	0.039	0.038	2.293	DNA repair synthesis; lagging strand elongation; DNA replication initiation; DNA replication, priming	alpha DNA polymerase activity	S0005046
YER083C	GET2	-0.049	0.124	0.038	-0.32	cell wall organization and biogenesis	molecular_function unknown	S0000885
YGR109W-B	YGR109W-B	0.181	-0.106	0.038	-1.249	Ty element transposition	protein binding; RNA binding; peptidase activity; ribonuclease activity; RNA-directed DNA polymerase activity; DNA-directed DNA polymerase activity	S0007347
YHR039C-A	VMA10	0.069	0.005	0.037	-0.407	vacuolar acidification; glycogen metabolism	hydrogen-transporting ATPase activity, rotational mechanism	S0002100
YHR183W	GND1	0.231	-0.157	0.037	1.092	glucose metabolism	phosphogluconate dehydrogenase (decarboxylating) activity	S0001226
YHR005C	GPA1	0.299	-0.225	0.037	2.305	signal transduction during conjugation with cellular fusion	heterotrimeric G-protein GTPase activity	S0001047
YDR439W	LRS4	0.273	-0.2	0.037	1.612	chromatin silencing at ribosomal DNA; meiosis I, chromosome segregation	molecular_function unknown	S0002847
YJR099W	YUH1	0.342	-0.268	0.037	1.116	protein deubiquitination	ubiquitin-specific protease activity	S0003860
YBR151W	APD1	-0.102	0.175	0.037	0.423	biological_process unknown	molecular_function unknown	S0000355
YML045W-A	#N/A	0.128	-0.055	0.037	-0.704
YPL149W	ATG5	0.025	0.048	0.036	-0.853	protein-vacuolar targeting; autophagy	molecular_function unknown	S0006070
YNL229C	URE2	-0.026	0.099	0.036	-0.085	regulation of nitrogen utilization	transcription corepressor activity	S0005173
YOR042W	CUE5	-0.052	0.124	0.036	0.225	biological_process unknown	molecular_function unknown	S0005568
YPL088W	YPL088W	0.263	-0.191	0.036	1.339	aldehyde metabolism	aryl-alcohol dehydrogenase activity	S0006009
YBR109C	CMD1	0.169	-0.097	0.036	<no data>	budding; cytoskeleton organization and biogenesis; mitosis	calcium ion binding	S0000313
YNL181W	YNL181W	-0.045	0.116	0.036	-0.32	biological_process unknown	oxidoreductase activity, acting on CH2 groups, NAD or NADP as acceptor; oxidoreductase activity	S0005125
YPR058W	YMC1	-0.002	0.073	0.035	1.228	transport	transporter activity	S0006262
YKL127W	PGM1	-0.096	0.167	0.035	0.906	glucose 6-phosphate utilization; glucose 1-phosphate utilization	phosphoglucomutase activity	S0001610
YAL049C	YAL049C	0.304	-0.234	0.035	-0.815	biological_process unknown	molecular_function unknown	S0000047
YIR031C	DAL7	0.158	-0.089	0.035	-0.308	allantoin catabolism	malate synthase activity	S0001470
YGR090W	UTP22	0.072	-0.004	0.034	-0.295	processing of 20S pre-rRNA	snoRNA binding	S0003322
YPL037C	EGD1	0.011	0.056	0.034	0.014	nascent polypeptide association	chaperone activity	S0005958
YLR445W	YLR445W	0.054	0.013	0.034	-0.679	biological_process unknown	molecular_function unknown	S0004437
YPR079W	MRL1	0.113	-0.046	0.033	3.742	vacuolar transport	receptor activity	S0006283
YDL115C	IWR1	0.275	-0.208	0.033	-0.877	meiosis	molecular_function unknown	S0002273
YJR153W	PGU1	0.087	-0.021	0.033	0.832	pectin catabolism; pseudohyphal growth	polygalacturonase activity	S0003914
YIL172C	YIL172C	0.12	-0.055	0.033	-0.524	biological_process unknown	glucosidase activity	S0001434
YMR277W	FCP1	0.111	-0.046	0.033	-1.051	transcription; protein amino acid dephosphorylation	phosphoric monoester hydrolase activity; phosphoprotein phosphatase activity	S0004890
YMR228W	MTF1	0.093	-0.029	0.032	-0.283	transcription from mitochondrial promoter	transcription cofactor activity; S-adenosylmethionine-dependent methyltransferase activity	S0004841
YGL231C	YGL231C	0.229	-0.166	0.032	1.525	biological_process unknown	molecular_function unknown	S0003200
YER036C	ARB1	0.016	0.048	0.032	1.352	biological_process unknown	ATP-binding cassette (ABC) transporter activity	S0000838
YPL025C	#N/A	0.178	-0.114	0.032	1.847	biological_process unknown	molecular_function unknown	S0005946
YHR011W	DIA4	0.058	0.005	0.032	1.797	invasive growth (sensu Saccharomyces); pseudohyphal growth; aerobic respiration; seryl-tRNA aminoacylation	serine-tRNA ligase activity	S0001053
YBR117C	TKL2	0.075	-0.012	0.031	0.361	pentose-phosphate shunt	transketolase activity	S0000321
YLL030C		0.19	-0.127	0.031	0.25	biological_process unknown	molecular_function unknown	S0003953
YOR069W	VPS5	0.014	0.048	0.031	0.918	retrograde transport, endosome to Golgi; protein-Golgi retention	protein transporter activity	S0005595
YHR046C	INM1	0.074	-0.012	0.031	-0.704	myo-inositol metabolism	inositol-1(or 4)-monophosphatase activity	S0001088
YNL222W	SSU72	0.236	-0.174	0.031	0.881	transcription initiation from Pol II promoter; snoRNA transcription; transcription termination from Pol II promoter; 35S primary transcript processing; transcription termination from Pol II promoter, poly(A) coupled; transcription termination from Pol II	phosphoprotein phosphatase activity; phosphoric ester hydrolase activity; protein-tyrosine-phosphatase activity	S0005166
YMR202W	ERG2	0.107	-0.046	0.03	-0.271	ergosterol biosynthesis	C-8 sterol isomerase activity	S0004815
YFR015C	GSY1	0.175	-0.114	0.03	-0.085	glycogen metabolism	glycogen (starch) synthase activity	S0001911
YBR231C	SWC5	0.098	-0.038	0.03	-1.187	biological_process unknown	molecular_function unknown	S0000435
YOR158W	PET123	-0.048	0.107	0.03	1.079	protein biosynthesis	structural constituent of ribosome	S0005684
YLR123C	#N/A	0.335	-0.277	0.029	1.339	biological_process unknown	molecular_function unknown	S0004113
YBR100W	YBR100W	0.08	-0.021	0.029	-1.113	biological_process unknown	molecular_function unknown	S0000304
YNL212W	VID27	0.07	-0.012	0.029	0.361	biological_process unknown	molecular_function unknown	S0005156
YPL100W	ATG21	0.13	-0.072	0.029	-0.085	vacuolar protein processing/maturation	molecular_function unknown	S0006021
YFL041W	FET5	-0.297	0.355	0.029	-0.902	iron ion transport	ferroxidase activity	S0001853
YJL123C	YJL123C	0.095	-0.038	0.028	1.054	biological_process unknown	molecular_function unknown	S0003659
YHL048W	COS8	0.111	-0.055	0.028	1.327	response to unfolded protein	molecular_function unknown	S0001040
YOL131W	YOL131W	0.067	-0.012	0.028	2.095	biological_process unknown	molecular_function unknown	S0005491
YDR007W	TRP1	0.246	-0.191	0.027	-0.283	tryptophan biosynthesis; amino acid metabolism	phosphoribosylanthranilate isomerase activity	S0002414
YDL013W	HEX3	0.04	0.013	0.027	-0.679	DNA recombination; response to DNA damage stimulus; sporulation (sensu Saccharomyces)	DNA binding	S0002171
YGR229C	SMI1	0.108	-0.055	0.027	0.225	cell wall organization and biogenesis; beta-1,3 glucan biosynthesis	molecular_function unknown	S0003461
YNR047W	YNR047W	-0.011	0.065	0.027	-1.026	response to pheromone	protein kinase activity	S0005330
YML056C	IMD4	0.057	-0.004	0.027	0.51	biological_process unknown	IMP dehydrogenase activity	S0004520
YDR263C	DIN7	-0.004	0.056	0.026	-0.01	DNA repair	nuclease activity	S0002671
YPR084W	YPR084W	0.158	-0.106	0.026	-0.568	biological_process unknown	molecular_function unknown	S0006288
YNL272C	SEC2	0.098	-0.046	0.026	-0.023	exocytosis	guanyl-nucleotide exchange factor activity	S0005216
YDL042C	SIR2	0.166	-0.114	0.026	0.336	double-strand break repair via nonhomologous end-joining; chromatin silencing at telomere; chromatin silencing at ribosomal DNA; loss of chromatin silencing during replicative cell aging; chromatin assembly/disassembly; chromatin silencing at HML and HMR	histone deacetylase activity; histone binding	S0002200
YKL008C	LAC1	0.122	-0.072	0.025	1.116	aging; ceramide biosynthesis	protein transporter activity	S0001491
YHL008C	YHL008C	-0.084	0.133	0.024	0.757	biological_process unknown	transporter activity	S0001000
YJL185C	YJL185C	0.095	-0.046	0.024	1.513	biological_process unknown	molecular_function unknown	S0003721
YPR127W	YPR127W	0.069	-0.021	0.024	1.451	biological_process unknown	molecular_function unknown	S0006331
YIL113W	SDP1	0.196	-0.149	0.024	0.014	MAPKKK cascade during cell wall biogenesis	MAP kinase phosphatase activity	S0001375
YOR171C	LCB4	0.024	<no data>	0.024	0.101	sphingolipid metabolism; calcium-mediated signaling	D-erythro-sphingosine kinase activity	S0005697
YHR115C	DMA1	-0.019	0.065	0.023	1.5	biological_process unknown	molecular_function unknown	S0001157
YPL065W	VPS28	0.143	-0.097	0.023	1.822	protein-vacuolar targeting; protein-membrane targeting	molecular_function unknown	S0005986
YCR053W	THR4	-0.31	0.355	0.022	0.311	threonine metabolism	threonine synthase activity	S0000649
YGR015C	YGR015C	0.236	-0.191	0.022	0.534	biological_process unknown	molecular_function unknown	S0003247
YDR518W	EUG1	<no data>	0.022	0.022	-1.014	protein folding	protein disulfide isomerase activity	S0002926
YKL015W	PUT3	<no data>	0.022	0.022	-0.308	positive regulation of transcription from Pol II promoter; proline catabolism	specific RNA polymerase II transcription factor activity	S0001498
YCR045C	YCR045C	-0.098	0.141	0.022	0.497	biological_process unknown	serine-type peptidase activity	S0000641
YBR254C	TRS20	0.175	-0.132	0.022	1.277	ER to Golgi transport	molecular_function unknown	S0000458
YGR116W	SPT6	-0.039	0.082	0.022	1.154	nucleosome assembly; regulation of transcription, DNA-dependent; establishment and/or maintenance of chromatin architecture; RNA elongation from Pol II promoter	Pol II transcription elongation factor activity	S0003348
YOR029W		0.085	-0.042	0.021	-0.308	biological_process unknown	molecular_function unknown	S0005555
YHR123W	EPT1	-0.022	0.065	0.021	0.572	phosphatidylethanolamine biosynthesis	ethanolaminephosphotransferase activity	S0001165
YMR009W	ADI1	0.14	-0.097	0.021	0.299	biological_process unknown	molecular_function unknown	S0004611
YBL016W	FUS3	-0.099	0.141	0.021	-1.063	signal transduction during conjugation with cellular fusion; protein amino acid phosphorylation; cell cycle arrest	MAP kinase activity	S0000112
YGL226C-A	OST5	0.242	-0.2	0.021	-0.196	N-linked glycosylation	dolichyl-diphosphooligosaccharide-protein glycotransferase activity	S0003194
YOR309C	#N/A	0.096	-0.055	0.021	0.757	biological_process unknown	molecular_function unknown	S0005836
YNL063W	MTQ1	0.087	-0.046	0.02	0.398	biological_process unknown	S-adenosylmethionine-dependent methyltransferase activity	S0005007
YMR182C	RGM1	-0.016	0.056	0.02	1.339	negative regulation of transcription from Pol II promoter	RNA polymerase II transcription factor activity	S0004794
YDR389W	SAC7	0.069	-0.029	0.02	-0.531	cell cycle dependent actin filament reorganization; small GTPase mediated signal transduction	Rho GTPase activator activity; signal transducer activity	S0002797
YBR232C	#N/A	-0.076	0.116	0.02	-0.605	biological_process unknown	molecular_function unknown	S0000436
YHR104W	GRE3	-0.085	0.124	0.019	-0.345	response to stress; arabinose metabolism; D-xylose metabolism	aldehyde reductase activity; aldo-keto reductase activity	S0001146
YKR074W	YKR074W	0.019	<no data>	0.019	2.8	biological_process unknown	molecular_function unknown	S0001782
YGR161C	RTS3	0.101	-0.063	0.019	0.906	protein amino acid dephosphorylation	protein phosphatase type 2A activity	S0003393
YGL184C	STR3	0.331	-0.294	0.019	-1.249	methionine biosynthesis	cystathionine beta-lyase activity	S0003152
YMR281W	GPI12	0.04	-0.004	0.018	0.633	GPI anchor biosynthesis	N-acetylglucosaminylphosphatidylinositol deacetylase activity	S0004894
YOR103C	OST2	-0.054	0.09	0.018	1.525	N-linked glycosylation	dolichyl-diphosphooligosaccharide-protein glycotransferase activity	S0005629
YGR002C	SWC4	0.151	-0.114	0.018	-0.493	chromatin modification; histone acetylation	DNA binding	S0003234
YAL012W	CYS3	0.057	-0.021	0.018	-0.283	cysteine metabolism; sulfur amino acid metabolism; transsulfuration	cystathionine gamma-lyase activity	S0000010
YBR063C	YBR063C	0.005	0.03	0.018	0.113	biological_process unknown	molecular_function unknown	S0000267
YLR434C		0.005	0.03	0.018	1.141	biological_process unknown	molecular_function unknown	S0004426
YBL096C		-0.088	0.124	0.018	1.414	biological_process unknown	molecular_function unknown	S0000192
YOR120W	GCY1	-0.114	0.15	0.018	0.336	salinity response; D-xylose metabolism; arabinose metabolism	aldo-keto reductase activity	S0005646
YBR188C	NTC20	0.064	-0.029	0.018	-1.459	nuclear mRNA splicing, via spliceosome	pre-mRNA splicing factor activity	S0000392
YDL177C	YDL177C	0.133	-0.097	0.018	-0.097	biological_process unknown	molecular_function unknown	S0002336
YLR097C	HRT3	0.046	-0.012	0.017	-0.667	ubiquitin-dependent protein catabolism	ubiquitin-protein ligase activity	S0004087
YGR158C	MTR3	0.199	-0.166	0.017	<no data>	mRNA catabolism; 35S primary transcript processing	3'-5' exoribonuclease activity	S0003390
YKL181W	PRS1	0.105	-0.072	0.017	1.537	'de novo' pyrimidine base biosynthesis; 'de novo' IMP biosynthesis; purine salvage; tryptophan biosynthesis; histidine biosynthesis	ribose-phosphate diphosphokinase activity	S0001664
YDR515W	SLF1	0.011	0.022	0.017	1.339	regulation of translation; copper ion homeostasis	RNA binding	S0002923
YBR146W	MRPS9	-0.066	0.099	0.016	0.819	protein biosynthesis	structural constituent of ribosome	S0000350
YDL022W	GPD1	0.207	-0.174	0.016	-0.122	intracellular accumulation of glycerol	glycerol-3-phosphate dehydrogenase (NAD+) activity	S0002180
YPR067W	ISA2	0.087	-0.055	0.016	1.698	iron ion transport	molecular_function unknown	S0006271
YOR145C	PNO1	0.027	0.005	0.016	1.352	protein complex assembly; rRNA processing; 35S primary transcript processing	chaperone activity	S0005671
YPL176C	YPL176C	0.016	0.013	0.015	-0.06	biological_process unknown	receptor activity	S0006097
YKR094C	RPL40B	-0.061	0.09	0.014	2.355	ubiquitin-dependent protein catabolism; protein biosynthesis	structural constituent of ribosome; ribosomal chaperone activity	S0001802
YHR065C	RRP3	-0.019	0.048	0.014	0.893	35S primary transcript processing	ATP dependent RNA helicase activity	S0001107
YFR024C	#N/A	-0.028	0.056	0.014	1.389	biological_process unknown	molecular_function unknown	S0001920
YIL141W		0.202	-0.174	0.014	0.138	biological_process unknown	molecular_function unknown	S0001403
YBL091C-A	SCS22	-0.173	0.201	0.014	-1.236	chromatin silencing at telomere	molecular_function unknown	S0007228
YNL328C	MDJ2	0.099	-0.072	0.014	-1.162	protein folding	molecular_function unknown	S0005272
YKL018W	SWD2	0.236	-0.208	0.014	0.138	histone methylation; transcription termination from Pol II promoter, poly(A) independent; transcription termination from Pol II promoter, poly(A) coupled	histone-lysine N-methyltransferase activity	S0001501
YGL139W	FLC3	-0.114	0.141	0.014	1.55	biological_process unknown	molecular_function unknown	S0003107
YEL026W	SNU13	<no data>	0.013	0.013	-1.1	nuclear mRNA splicing, via spliceosome; processing of 20S pre-rRNA	pre-mRNA splicing factor activity	S0000752
YJL068C	YJL068C	<no data>	0.013	0.013	-1.397	formaldehyde catabolism	carboxylesterase activity	S0003604
YKL062W	MSN4	<no data>	0.013	0.013	0.002	response to stress; regulation of transcription, DNA-dependent	transcription factor activity; DNA binding	S0001545
YPL084W	BRO1	<no data>	0.013	0.013	0.633	signal transduction; ubiquitin-dependent protein catabolism; vacuolar transport	intracellular transporter activity	S0006005
YOL161C	YOL161C	0.013	0.013	0.013	-0.704	biological_process unknown	molecular_function unknown	S0005521
YHL044W	YHL044W	0.114	-0.089	0.013	0.658	biological_process unknown	molecular_function unknown	S0001036
YPR042C	PUF2	-0.073	0.099	0.013	1.042	mRNA catabolism, deadenylation-dependent	mRNA binding	S0006246
YIL112W	HOS4	0.017	0.005	0.011	0.448	histone deacetylation; negative regulation of meiosis	NAD-independent histone deacetylase activity; NAD-dependent histone deacetylase activity	S0001374
YGR025W	#N/A	0.17	-0.149	0.011	-0.704	biological_process unknown	molecular_function unknown	S0003257
YML095C-A		0.084	-0.063	0.01	-1.323	biological_process unknown	molecular_function unknown	S0004561
YFL030W	AGX1	0.169	-0.149	0.01	-0.605	glyoxylate cycle	alanine-glyoxylate transaminase activity	S0001864
YKL040C	NFU1	0.075	-0.055	0.01	1.24	iron ion homeostasis	molecular_function unknown	S0001523
YDL153C	SAS10	0.049	-0.029	0.01	0.064	establishment and/or maintenance of chromatin architecture; processing of 20S pre-rRNA	snoRNA binding	S0002312
YLR265C	NEJ1	-0.02	0.039	0.009	-1.113	double-strand break repair; DNA repair	molecular_function unknown	S0004255
YKL072W	STB6	-0.201	0.218	0.009	0.807	biological_process unknown	molecular_function unknown	S0001555
YML077W	BET5	0.004	0.013	0.009	1.215	ER to Golgi transport	molecular_function unknown	S0004542
YLL002W	RTT109	-0.099	0.116	0.008	3.11	negative regulation of DNA transposition	molecular_function unknown	S0003925
YPR148C	YPR148C	0.08	-0.063	0.008	-0.766	biological_process unknown	molecular_function unknown	S0006352
YPL080C		0.122	-0.106	0.008	1.277	biological_process unknown	molecular_function unknown	S0006001
YGR078C	PAC10	0.19	-0.174	0.008	0.819	tubulin folding	tubulin binding	S0003310
YOR282W	#N/A	0.164	-0.149	0.008	2.974	biological_process unknown	molecular_function unknown	S0005808
YKL182W	FAS1	0.019	-0.004	0.008	0.931	fatty acid biosynthesis	enoyl-[acyl-carrier protein] reductase (NADH) activity; 3-hydroxypalmitoyl-[acyl-carrier protein] dehydratase activity; [acyl-carrier protein] S-malonyltransferase activity; [acyl-carrier protein] S-acetyltransferase activity	S0001665
YNL078W	NIS1	-0.129	0.141	0.006	-0.308	regulation of mitosis	molecular_function unknown	S0005022
YLR428C		0.305	-0.294	0.006	-0.679	biological_process unknown	molecular_function unknown	S0004420
YHR044C	DOG1	-0.002	0.013	0.006	-0.37	glucose metabolism	2-deoxyglucose-6-phosphatase activity	S0001086
YPL233W	NSL1	0.083	-0.072	0.005	0.46	chromosome segregation	molecular_function unknown	S0006154
YJR095W	SFC1	0.142	-0.132	0.005	1.24	succinate transport; fumarate transport	succinate:fumarate antiporter activity	S0003856
YJR141W	YJR141W	<no data>	0.005	0.005	-1.113	mRNA processing	molecular_function unknown	S0003902
YJL217W	YJL217W	-0.191	0.201	0.005	0.522	biological_process unknown	molecular_function unknown	S0003753
YMR120C	ADE17	-0.149	0.158	0.005	-0.729	purine nucleotide biosynthesis; 'de novo' IMP biosynthesis	phosphoribosylaminoimidazolecarboxamide formyltransferase activity; IMP cyclohydrolase activity	S0004727
YOL058W	ARG1	0.089	-0.08	0.004	-0.592	citrulline metabolism; arginine biosynthesis; argininosuccinate metabolism	argininosuccinate synthase activity	S0005419
YBL084C	CDC27	0.011	-0.004	0.004	1.129	cyclin catabolism; mitotic chromosome segregation; mitotic metaphase/anaphase transition; ubiquitin-dependent protein catabolism; mitotic spindle elongation	protein binding; ubiquitin-protein ligase activity	S0000180
YDR266C	YDR266C	0.011	-0.004	0.004	0.782	biological_process unknown	molecular_function unknown	S0002674
YDR286C	YDR286C	0.216	-0.208	0.004	0.25	biological_process unknown	molecular_function unknown	S0002694
YLR126C	YLR126C	0.052	-0.046	0.003	-0.803	biological_process unknown	molecular_function unknown	S0004116
YMR059W	SEN15	-0.111	0.116	0.002	-0.952	tRNA splicing	tRNA-intron endonuclease activity	S0004663
YPL060W	LPE10	-0.069	0.073	0.002	-0.357	mitochondrial magnesium ion transport	magnesium ion transporter activity	S0005981
YDR226W	ADK1	0.101	-0.097	0.002	-0.035	cell proliferation	adenylate kinase activity	S0002634
YBR259W	YBR259W	0.216	-0.213	0.002	0.243	biological_process unknown	molecular_function unknown	S0000463
YML036W	CGI121	0.099	-0.097	0.001	1.03	biological_process unknown	molecular_function unknown	S0004500
YER143W	DDI1	-0.081	0.082	0	2.627	vesicle-mediated transport; ubiquitin-dependent protein catabolism	SNARE binding	S0000945
YJR104C	SOD1	-0.107	0.107	0	-0.481	copper ion homeostasis; superoxide metabolism; zinc ion homeostasis	copper, zinc superoxide dismutase activity	S0003865
YPL096W	PNG1	0.123	-0.123	0	1.042	protein deglycosylation; misfolded or incompletely synthesized protein catabolism	peptide-N4-(N-acetyl-beta-glucosaminyl)asparagine amidase activity	S0006017
YPL245W	YPL245W	0.004	-0.004	0	0.386	biological_process unknown	molecular_function unknown	S0006166
YPL138C	SPP1	0.089	-0.089	0	0.472	regulation of transcription, DNA-dependent; chromatin silencing at telomere; histone methylation	transcriptional activator activity; chromatin binding; histone-lysine N-methyltransferase activity	S0006059
YLR356W	YLR356W	-0.031	0.03	0	0.373	biological_process unknown	molecular_function unknown	S0004348
YCR039C	MATALPHA2	-0.138	0.137	0	0.658	donor preference; regulation of transcription from Pol II promoter; regulation of transcription, mating-type specific	transcription corepressor activity	S0000635
YGL162W	SUT1	0.028	-0.029	-0.001	0.324	sterol transport; regulation of transcription from Pol II promoter	specific RNA polymerase II transcription factor activity	S0003130
YFR035C	YFR035C	0.096	-0.097	-0.001	0.299	biological_process unknown	molecular_function unknown	S0001931
YOR087W	YVC1	0.096	-0.097	-0.001	-1.447	cation homeostasis	calcium channel activity; sodium channel activity; voltage-gated ion channel activity; calcium activated cation channel activity; nonselective cation channel activity; potassium channel activity	S0005613
YDL045C	FAD1	0.146	-0.149	-0.001	-1.063	FAD biosynthesis	FMN adenylyltransferase activity	S0002203
YNL093W	YPT53	0.093	-0.097	-0.002	-0.555	protein-vacuolar targeting; endocytosis	RAB small monomeric GTPase activity	S0005037
YCR102W-A		0.066	-0.072	-0.003	-0.642	biological_process unknown	molecular_function unknown	S0007231
YBL064C	PRX1	0.031	-0.038	-0.003	2.169	regulation of cell redox homeostasis	thioredoxin peroxidase activity	S0000160
YDR010C		-0.101	0.094	-0.003	0.924	biological_process unknown	molecular_function unknown	S0002417
YKR021W	YKR021W	<no data>	-0.004	-0.004	-1.075	biological_process unknown	molecular_function unknown	S0001729
YLR312C	YLR312C	<no data>	-0.004	-0.004	1.017	biological_process unknown	molecular_function unknown	S0004303
YMR162C	DNF3	<no data>	-0.004	-0.004	-1.311	intracellular protein transport	phospholipid-translocating ATPase activity	S0004772
YGR213C	RTA1	0.082	-0.089	-0.004	-0.758	biological_process unknown	molecular_function unknown	S0003445
YGR193C	PDX1	0.021	-0.029	-0.004	0.15	acetyl-CoA biosynthesis from pyruvate	protein binding	S0003425
YGR285C	ZUO1	-0.073	0.065	-0.004	0.633	protein folding	chaperone activity	S0003517
YDL156W	YDL156W	0.063	-0.072	-0.004	0.683	biological_process unknown	molecular_function unknown	S0002315
YAL053W	FLC2	0.061	-0.072	-0.005	0.596	biological_process unknown	molecular_function unknown	S0000049
YMR290W-A		0.13	-0.14	-0.005	-0.097	biological_process unknown	molecular_function unknown	S0004904
YGR003W	CUL3	-0.126	0.116	-0.005	-0.815	ubiquitin-dependent protein catabolism	protein binding; ubiquitin-protein ligase activity	S0003235
YJL148W	RPA34	0.052	-0.063	-0.006	0.906	transcription from Pol I promoter	DNA-directed RNA polymerase activity	S0003684
YJR100C	YJR100C	-0.042	0.03	-0.006	0.274	biological_process unknown	molecular_function unknown	S0003861
YDR516C	EMI2	0.017	-0.029	-0.006	-0.555	biological_process unknown	molecular_function unknown	S0002924
YLR146C	SPE4	-0.008	-0.004	-0.006	-0.654	spermine biosynthesis; pantothenate biosynthesis	spermine synthase activity	S0004136
YJR006W	HYS2	0.008	-0.021	-0.006	0.126	postreplication repair; nucleotide-excision repair; base-excision repair; mutagenesis; lagging strand elongation; leading strand elongation; mismatch repair	delta DNA polymerase activity	S0003766
YOR194C	TOA1	-0.223	0.21	-0.007	-0.419	transcription initiation from Pol II promoter	general RNA polymerase II transcription factor activity	S0005720
YEL049W	PAU2	-0.113	0.099	-0.007	1.104	biological_process unknown	molecular_function unknown	S0000775
YOR214C	YOR214C	0.254	-0.268	-0.007	-0.023	biological_process unknown	molecular_function unknown	S0005740
YDR437W	GPI19	0.134	-0.149	-0.007	1.079	biological_process unknown	molecular_function unknown	S0002845
YML083C	YML083C	0.09	-0.106	-0.008	1.005	biological_process unknown	molecular_function unknown	S0004548
YHR135C	YCK1	0.078	-0.097	-0.01	-1.311	protein amino acid phosphorylation; endocytosis; cytokinesis; cellular morphogenesis	casein kinase I activity	S0001177
YIL171W	HXT12	0.06	-0.08	-0.01	-1.075	biological_process unknown	molecular_function unknown	S0001433
YHR035W	YHR035W	0.102	-0.123	-0.01	1.748	biological_process unknown	molecular_function unknown	S0001077
YER151C	UBP3	-0.043	0.022	-0.011	3.989	protein deubiquitination	ubiquitin-specific protease activity	S0000953
YJR101W	RSM26	-0.052	0.03	-0.011	1.426	protein biosynthesis	structural constituent of ribosome	S0003862
YNL071W	LAT1	0.033	-0.055	-0.011	0.534	pyruvate metabolism	dihydrolipoyllysine-residue acetyltransferase activity	S0005015
YBR183W	YPC1	-0.054	0.03	-0.012	-0.456	ceramide metabolism	ceramidase activity	S0000387
YJR112W	NNF1	-0.02	-0.004	-0.012	-0.345	chromosome segregation	molecular_function unknown	S0003873
YPL173W	MRPL40	-0.208	0.184	-0.012	-0.11	protein biosynthesis	structural constituent of ribosome	S0006094
YBR029C	CDS1	<no data>	-0.012	-0.012	-0.233	phosphatidylserine metabolism; phosphatidylglycerol biosynthesis	phosphatidate cytidylyltransferase activity	S0000233
YGL199C		<no data>	-0.012	-0.012	-0.927	biological_process unknown	molecular_function unknown	S0003167
YKR059W	TIF1	<no data>	-0.012	-0.012	-0.37	translational initiation	translation initiation factor activity	S0001767
YDL067C	COX9	0.03	-0.055	-0.013	0.138	aerobic respiration	cytochrome-c oxidase activity	S0002225
YCR038C	BUD5	-0.092	0.065	-0.013	-0.481	polar budding; axial budding; pseudohyphal growth; bud site selection; small GTPase mediated signal transduction	guanyl-nucleotide exchange factor activity; Ras guanyl-nucleotide exchange factor activity; signal transducer activity	S0000634
YJL205C-A	#N/A	-0.237	0.21	-0.014	<no data>	not yet annotated	molecular_function unknown	S0003742
YLR034C	SMF3	-0.101	0.073	-0.014	0.15	intracellular iron ion storage	iron ion transporter activity	S0004024
YJR014W	TMA22	-0.025	-0.004	-0.014	1.017	biological_process unknown	RNA binding	S0003775
YGR061C	ADE6	-0.069	0.039	-0.015	1.067	purine nucleotide biosynthesis	phosphoribosylformylglycinamidine synthase activity	S0003293
YML053C	YML053C	0.075	-0.106	-0.015	0.287	biological_process unknown	molecular_function unknown	S0004517
YDL175C	AIR2	-0.011	-0.021	-0.016	-0.803	mRNA-nucleus export	molecular_function unknown	S0002334
YKL016C	ATP7	-0.105	0.073	-0.016	0.435	protein complex assembly; ATP synthesis coupled proton transport	hydrogen-transporting ATP synthase activity, rotational mechanism; structural molecule activity	S0001499
YOR036W	PEP12	-0.234	0.201	-0.016	-0.605	Golgi to vacuole transport	t-SNARE activity	S0005562
YJR016C	ILV3	-0.004	-0.029	-0.017	0.621	branched chain family amino acid biosynthesis	dihydroxy-acid dehydratase activity	S0003777
YBL006C	LDB7	-0.04	0.005	-0.018	1.092	cell wall mannoprotein biosynthesis	molecular_function unknown	S0000102
YOL024W	YOL024W	0.104	-0.14	-0.018	0.324	biological_process unknown	molecular_function unknown	S0005384
YOR201C	MRM1	-0.084	0.048	-0.018	0.646	rRNA modification	rRNA (guanine-N1-)-methyltransferase activity	S0005727
YDR192C	NUP42	-0.067	0.03	-0.018	1.55	nuclear pore organization and biogenesis; protein-nucleus export; ribosomal protein-nucleus import; mRNA-binding (hnRNP) protein-nucleus import; snRNP protein-nucleus import; NLS-bearing substrate-nucleus import; tRNA-nucleus export; snRNA-nucleus export;	structural molecule activity	S0002600
YDR070C	FMP16	-0.093	0.056	-0.018	<no data>	biological_process unknown	molecular_function unknown	S0002477
YOR118W	YOR118W	-0.025	-0.012	-0.019	0.807	biological_process unknown	molecular_function unknown	S0005644
YFL019C		0.137	-0.174	-0.019	0.757	biological_process unknown	molecular_function unknown	S0001875
YKR030W	GMH1	0.222	-0.259	-0.019	1.154	transport	molecular_function unknown	S0001738
YGR049W	SCM4	-0.034	-0.004	-0.019	0.547	cell cycle	molecular_function unknown	S0003281
YBR295W	PCA1	0.077	-0.114	-0.019	0.15	copper ion homeostasis	ATPase activity, coupled to transmembrane movement of ions, phosphorylative mechanism	S0000499
YBR128C	ATG14	-0.179	0.141	-0.019	2.305	autophagy	molecular_function unknown	S0000332
YKL207W	YKL207W	-0.043	0.005	-0.019	-0.332	biological_process unknown	molecular_function unknown	S0001690
YGR268C	HUA1	-0.045	0.005	-0.02	-1.298	actin cortical patch assembly	molecular_function unknown	S0003500
YDR487C	RIB3	0.117	-0.157	-0.02	1.562	vitamin B2 biosynthesis; aerobic respiration	3,4 dihydroxy-2-butanone-4-phosphate synthase activity	S0002895
YFR042W	KEG1	0.117	-0.157	-0.02	0.287	biological_process unknown	molecular_function unknown	S0001938
YBR015C	MNN2	<no data>	-0.021	-0.021	-1.026	protein amino acid glycosylation	alpha-1,2-mannosyltransferase activity	S0000219
YBR283C	SSH1	<no data>	-0.021	-0.021	-0.147	cotranslational membrane targeting	protein transporter activity	S0000487
YDR075W	PPH3	<no data>	-0.021	-0.021	1.327	nitrogen metabolism; protein amino acid dephosphorylation	protein phosphatase type 2A activity	S0002482
YHR139C	SPS100	<no data>	-0.021	-0.021	0.089	spore wall assembly (sensu Saccharomyces)	molecular_function unknown	S0001181
YMR132C	JLP2	<no data>	-0.021	-0.021	-1.125	biological_process unknown	molecular_function unknown	S0004739
YGR200C	ELP2	-0.098	0.056	-0.021	1.277	regulation of transcription from Pol II promoter	Pol II transcription elongation factor activity	S0003432
YOL156W	HXT11	-0.029	-0.012	-0.021	-0.877	hexose transport	galactose transporter activity; mannose transporter activity; fructose transporter activity; glucose transporter activity	S0005516
YCL018W	LEU2	-0.073	0.03	-0.021	3.197	leucine biosynthesis	3-isopropylmalate dehydrogenase activity	S0000523
YNL325C	FIG4	-0.099	0.056	-0.022	-1.348	cellular morphogenesis during conjugation with cellular fusion	polyphosphoinositide phosphatase activity	S0005269
YNR066C	YNR066C	0.037	-0.08	-0.022	-1.36	biological_process unknown	molecular_function unknown	S0005349
YJL213W	YJL213W	0.011	-0.055	-0.022	0.126	biological_process unknown	molecular_function unknown	S0003749
YGR290W		0.08	-0.123	-0.022	0.695	biological_process unknown	molecular_function unknown	S0003522
YPR137W	RRP9	-0.066	0.022	-0.022	1.265	35S primary transcript processing; rRNA modification; processing of 20S pre-rRNA	snoRNA binding	S0006341
YNL317W	PFS2	0.045	-0.089	-0.022	-0.679	mRNA polyadenylation; mRNA cleavage	cleavage/polyadenylation specificity factor activity	S0005261
YGR177C	ATF2	-0.075	0.03	-0.022	0.175	steroid metabolism	alcohol O-acetyltransferase activity	S0003409
YDR416W	SYF1	-0.042	-0.004	-0.023	-1.001	nuclear mRNA splicing, via spliceosome; cell cycle	molecular_function unknown	S0002824
YCL009C	ILV6	-0.161	0.116	-0.023	0.832	branched chain family amino acid biosynthesis	enzyme regulator activity; acetolactate synthase activity	S0000515
YKL148C	SDH1	-0.06	0.013	-0.023	-0.592	mitochondrial electron transport, succinate to ubiquinone; tricarboxylic acid cycle	succinate dehydrogenase (ubiquinone) activity	S0001631
YLR349W		-0.146	0.099	-0.024	-0.258	biological_process unknown	molecular_function unknown	S0004341
YDL046W	NPC2	-0.01	-0.038	-0.024	-1.36	biological_process unknown	molecular_function unknown	S0002204
YDL243C	AAD4	0.058	-0.106	-0.024	-0.989	aldehyde metabolism	aryl-alcohol dehydrogenase activity	S0002402
YJL114W	YJL114W	0.033	-0.08	-0.024	-1.063	Ty element transposition	protein binding; RNA binding	S0003650
YHL019C	APM2	0.049	-0.097	-0.024	2.355	vesicle-mediated transport	clathrin binding	S0001011
YNL226W		0.049	-0.097	-0.024	0.931	biological_process unknown	molecular_function unknown	S0005170
YKR092C	SRP40	-0.326	0.278	-0.024	-0.048	nucleocytoplasmic transport	chaperone activity	S0001800
YMR272C	SCS7	-0.002	-0.046	-0.024	-0.753	fatty acid metabolism	oxidoreductase activity	S0004885
YEL017C-A	PMP2	-0.081	0.03	-0.025	1.017	cation transport	molecular_function unknown	S0002103
YFL029C	CAK1	0.004	-0.055	-0.025	1.624	protein amino acid phosphorylation; cell cycle; meiosis	protein kinase activity	S0001865
YEL056W	HAT2	-0.057	0.005	-0.026	0.448	chromatin assembly/disassembly; chromatin silencing at telomere	H3/H4 histone acetyltransferase activity	S0000782
YJL145W	SFH5	0.07	-0.123	-0.026	-1.199	phospholipid transport	phosphatidylinositol transporter activity	S0003681
YER005W	YND1	-0.023	-0.029	-0.026	0.621	protein amino acid glycosylation	nucleoside-diphosphatase activity	S0000807
YGR012W	YGR012W	-0.049	-0.004	-0.026	0.472	biological_process unknown	cysteine synthase activity	S0003244
YML010C-B		-0.135	0.082	-0.027	1.29	biological_process unknown	molecular_function unknown	S0004469
YGR286C	BIO2	0.027	-0.08	-0.027	1.401	biotin biosynthesis	biotin synthase activity	S0003518
YPR125W	YLH47	-0.008	-0.046	-0.027	0.695	biological_process unknown	molecular_function unknown	S0006329
YBR285W	YBR285W	-0.183	0.129	-0.027	1.853	biological_process unknown	molecular_function unknown	S0000489
YJL064W		0.06	-0.114	-0.027	1.03	biological_process unknown	molecular_function unknown	S0003600
YNL036W	NCE103	0.222	-0.277	-0.027	0.472	biological_process unknown	molecular_function unknown	S0004981
YLR026C	SED5	-0.06	0.005	-0.027	1.203	vesicle fusion; intra-Golgi transport; retrograde transport, Golgi to ER; ER to Golgi transport	t-SNARE activity	S0004016
YDR471W	RPL27B	-0.078	0.022	-0.028	-1.113	protein biosynthesis	structural constituent of ribosome	S0002879
YDR031W	MIC14	-0.061	0.005	-0.028	0.101	biological_process unknown	molecular_function unknown	S0002438
YER144C	UBP5	0.007	-0.063	-0.028	0.757	protein deubiquitination	ubiquitin-specific protease activity	S0000946
YIL003W	CFD1	0.028	-0.085	-0.028	0.144	iron-sulfur cluster assembly	ATPase activity	S0001265
YDR228C	PCF11	0.04	-0.097	-0.029	1.042	mRNA polyadenylation; mRNA cleavage; transcription termination from Pol II promoter	cleavage/polyadenylation specificity factor activity; protein binding	S0002636
YPL095C	EEB1	-0.079	0.022	-0.029	0.225	biological_process unknown	molecular_function unknown	S0006016
YNR019W	ARE2	-0.225	0.167	-0.029	0.584	sterol metabolism	sterol O-acyltransferase activity	S0005302
YDR465C	RMT2	<no data>	-0.029	-0.029	-0.469	peptidyl-arginine methylation	protein-arginine N-methyltransferase activity	S0002873
YOL052C	SPE2	<no data>	-0.029	-0.029	-1.236	pantothenate biosynthesis	adenosylmethionine decarboxylase activity	S0005412
YOR119C	RIO1	<no data>	-0.029	-0.029	<no data>	processing of 20S pre-rRNA; S phase of mitotic cell cycle; regulation of exit from mitosis	protein kinase activity	S0005645
YJL121C	RPE1	-0.064	0.005	-0.03	-0.171	pentose-phosphate shunt	ribulose-phosphate 3-epimerase activity	S0003657
YFL006W	YFL006W	-0.023	-0.038	-0.031	0.633	biological_process unknown	molecular_function unknown	S0001888
YHR111W	UBA4	-0.049	-0.012	-0.031	0.175	protein modification	URM1 activating enzyme activity	S0001153
YDR044W	HEM13	0.019	-0.08	-0.031	-1.385	heme biosynthesis	coproporphyrinogen oxidase activity	S0002451
YMR152W	YIM1	0.017	-0.08	-0.031	3.147	mitochondrial processing	peptidase activity	S0004760
YGR226C	YGR226C	-0.095	0.03	-0.032	-0.741	biological_process unknown	molecular_function unknown	S0003458
YER087W	YER087W	-0.045	-0.021	-0.033	-1.026	biological_process unknown	proline-tRNA ligase activity	S0000889
YHL018W	YHL018W	0.186	-0.251	-0.033	-1.732	biological_process unknown	molecular_function unknown	S0001010
YLR390W-A	CCW14	-0.216	0.15	-0.033	-0.444	cell wall organization and biogenesis	structural constituent of cell wall	S0006429
YLR439W	MRPL4	-0.173	0.107	-0.033	-0.332	protein biosynthesis	structural constituent of ribosome	S0004431
YIL029C	YIL029C	-0.157	0.09	-0.033	0.559	biological_process unknown	molecular_function unknown	S0001291
YNL164C	IBD2	-0.004	-0.063	-0.034	1.017	mitotic spindle checkpoint	molecular_function unknown	S0005108
YER022W	SRB4	0.039	-0.106	-0.034	-1.038	transcription from Pol II promoter	RNA polymerase II transcription mediator activity	S0000824
YPR156C	TPO3	0.039	-0.106	-0.034	1.921	polyamine transport	spermine transporter activity	S0006360
YKL043W	PHD1	0.03	-0.097	-0.034	0.782	pseudohyphal growth	specific RNA polymerase II transcription factor activity	S0001526
YKL157W	APE2	0.086	-0.154	-0.034	0.534	peptide metabolism	leucyl aminopeptidase activity	S0001640
YKL132C	RMA1	0.089	-0.157	-0.034	0.423	biological_process unknown	tetrahydrofolylpolyglutamate synthase activity	S0001615
YJL195C		0.063	-0.132	-0.034	-0.518	biological_process unknown	molecular_function unknown	S0003731
YDR020C	YDR020C	-0.313	0.244	-0.034	0.782	biological_process unknown	molecular_function unknown	S0002427
YDR201W	SPC19	-0.032	-0.038	-0.035	-0.221	microtubule nucleation; mitotic spindle assembly (sensu Saccharomyces)	structural constituent of cytoskeleton	S0002609
YIR038C	GTT1	-0.185	0.116	-0.035	0.064	glutathione metabolism	glutathione transferase activity	S0001477
YNL180C	RHO5	0.01	-0.08	-0.035	-0.37	Rho protein signal transduction	Rho small monomeric GTPase activity	S0005124
YDR395W	SXM1	-0.102	0.03	-0.036	-0.927	mRNA-nucleus export; nucleocytoplasmic transport	protein carrier activity	S0002803
YDR084C	TVP23	0	-0.072	-0.036	1.067	biological_process unknown	molecular_function unknown	S0002491
YDR239C	YDR239C	-0.069	-0.004	-0.036	1.054	biological_process unknown	molecular_function unknown	S0002647
YCL014W	BUD3	-0.018	-0.055	-0.036	2.15	bud site selection; axial budding; cytokinesis	molecular_function unknown	S0000520
YBR147W	YBR147W	-0.087	0.013	-0.037	2.132	biological_process unknown	molecular_function unknown	S0000351
YLR001C	YLR001C	0.143	-0.217	-0.037	-0.469	biological_process unknown	molecular_function unknown	S0003991
YFL045C	SEC53	0.049	-0.123	-0.037	0.349	protein-ER targeting	phosphomannomutase activity	S0001849
YKR083C	DAD2	0.083	-0.157	-0.037	0.324	mitotic spindle assembly (sensu Saccharomyces)	structural constituent of cytoskeleton	S0001791
YFR008W	FAR7	0.057	-0.132	-0.037	-0.283	cell cycle arrest in response to pheromone	molecular_function unknown	S0001904
YGR159C	NSR1	-0.25	0.175	-0.038	1.909	rRNA processing; ribosomal small subunit assembly and maintenance	RNA binding; single-stranded DNA binding	S0003391
YBL100C		-0.182	0.107	-0.038	1.562	biological_process unknown	molecular_function unknown	S0000196
YBR025C	OLA1	<no data>	-0.038	-0.038	0.51	biological_process unknown	molecular_function unknown	S0000229
YNL064C	YDJ1	<no data>	-0.038	-0.038	<no data>	protein-mitochondrial targeting	ATPase stimulator activity; chaperone regulator activity; Hsp70/Hsc70 protein regulator activity	S0005008
YBR014C	YBR014C	-0.201	0.124	-0.038	-1.335	biological_process unknown	molecular_function unknown	S0000218
YIL128W	MET18	0.31	-0.387	-0.039	0.497	methionine metabolism; transcription from Pol II promoter; nucleotide-excision repair	RNA polymerase II transcription factor activity	S0001390
YGL259W	YPS5	-0.117	0.039	-0.039	1.934	biological_process unknown	aspartic-type endopeptidase activity	S0003228
YHR176W	FMO	-0.017	-0.063	-0.04	0.002	protein folding	monooxygenase activity	S0001219
YMR316C-B	#N/A	-0.052	-0.029	-0.041	2.206	biological_process unknown	molecular_function unknown	S0004934
YDR066C	YDR066C	-0.232	0.15	-0.041	-0.58	biological_process unknown	molecular_function unknown	S0002473
YHR192W	YHR192W	-0.122	0.039	-0.041	-0.295	biological_process unknown	molecular_function unknown	S0001235
YHR132C	ECM14	-0.216	0.133	-0.041	-0.258	cell wall organization and biogenesis	molecular_function unknown	S0001174
YGR034W	RPL26B	0.014	-0.097	-0.041	0.225	protein biosynthesis	RNA binding; structural constituent of ribosome	S0003266
YIR023W	DAL81	-0.157	0.073	-0.042	<no data>	nitrogen utilization; regulation of transcription from Pol II promoter	specific RNA polymerase II transcription factor activity	S0001462
YGL217C		-0.499	0.414	-0.042	-0.444	biological_process unknown	molecular_function unknown	S0003185
YCL035C	GRX1	-0.226	0.141	-0.042	-0.419	regulation of cell redox homeostasis; response to oxidative stress	thiol-disulfide exchange intermediate activity; glutathione transferase activity; glutathione peroxidase activity	S0000540
YOR383C	FIT3	-0.346	0.261	-0.043	1.364	siderochrome transport	molecular_function unknown	S0005910
YLR360W	VPS38	0.105	-0.191	-0.043	0.931	late endosome to vacuole transport	molecular_function unknown	S0004352
YDR191W	HST4	0.087	-0.174	-0.044	0.089	chromatin silencing at telomere; short-chain fatty acid metabolism	DNA binding	S0002599
YER044C	ERG28	-0.234	0.146	-0.044	0.479	ergosterol biosynthesis	molecular_function unknown	S0000846
YBR271W	YBR271W	-0.153	0.065	-0.044	-1.088	biological_process unknown	S-adenosylmethionine-dependent methyltransferase activity	S0000475
YJL196C	ELO1	-0.076	-0.012	-0.044	0.51	fatty acid elongation, unsaturated fatty acid	fatty acid elongase activity	S0003732
YBR157C	ICS2	-0.128	0.039	-0.044	1.352	biological_process unknown	molecular_function unknown	S0000361
YGL148W	ARO2	-0.113	0.022	-0.045	-0.555	aromatic amino acid family biosynthesis	chorismate synthase activity	S0003116
YOR229W	WTM2	-0.028	-0.063	-0.046	1.81	regulation of meiosis	transcription corepressor activity	S0005755
YPR020W	ATP20	0.006	-0.097	-0.046	-0.58	ATP synthesis coupled proton transport	structural molecule activity	S0006224
YCR041W		-0.105	0.013	-0.046	0.002	biological_process unknown	molecular_function unknown	S0000637
YHR004C	NEM1	-0.037	-0.055	-0.046	1.203	nuclear organization and biogenesis; sporulation (sensu Saccharomyces)	molecular_function unknown	S0001046
YDR309C	GIC2	-0.131	0.039	-0.046	1.178	establishment of cell polarity (sensu Saccharomyces); Rho protein signal transduction; axial budding	small GTPase regulatory/interacting protein activity	S0002717
YIL065C	FIS1	-0.088	-0.004	-0.046	-0.58	mitochondrial fission	molecular_function unknown	S0001327
YDL139C	SCM3	-0.046	-0.046	-0.046	1.624	biological_process unknown	molecular_function unknown	S0002298
YKL118W		<no data>	-0.046	-0.046	0.25	biological_process unknown	molecular_function unknown	S0001601
YML122C		<no data>	-0.046	-0.046	1.822	biological_process unknown	molecular_function unknown	S0004591
YOR294W	RRS1	<no data>	-0.046	-0.046	0.262	ribosome biogenesis; rRNA processing	molecular_function unknown	S0005820
YPR050C		<no data>	-0.046	-0.046	0.931	biological_process unknown	molecular_function unknown	S0006254
YDR488C	PAC11	-0.004	-0.089	-0.046	0.572	microtubule-based process	microtubule motor activity	S0002896
YDR034C-C	YDR034C-C	-0.132	0.039	-0.046	0.652	Ty element transposition	protein binding; RNA binding	S0007344
YBR160W	CDC28	0.039	-0.132	-0.046	0.064	regulation of meiosis; protein amino acid phosphorylation; S phase of mitotic cell cycle; G1/S transition of mitotic cell cycle; regulation of cell cycle; G2/M transition of mitotic cell cycle	cyclin-dependent protein kinase activity	S0000364
YHR185C	PFS1	0.094	-0.187	-0.047	-0.308	spore wall assembly (sensu Fungi)	molecular_function unknown	S0001228
YDL111C	RRP42	0.175	-0.268	-0.047	1.426	mRNA catabolism; 35S primary transcript processing	3'-5' exoribonuclease activity	S0002269
YOL082W	ATG19	-0.064	-0.029	-0.047	0.77	protein-vacuolar targeting	protein binding	S0005442
YOR163W	DDP1	-0.077	-0.016	-0.047	1.298	diadenosine polyphosphate metabolism	diphosphoinositol-polyphosphate diphosphatase activity	S0005689
YKL149C	DBR1	-0.066	-0.029	-0.047	-1.187	RNA catabolism; snoRNA metabolism	RNA lariat debranching enzyme activity	S0001632
YPL257W-A		-0.027	-0.069	-0.048	0.171
YJL220W		-0.135	0.039	-0.048	<no data>	biological_process unknown	molecular_function unknown	S0003756
YOL153C	YOL153C	-0.067	-0.029	-0.048	-0.184	biological_process unknown	molecular_function unknown	S0005513
YOR117W	RPT5	-0.067	-0.029	-0.048	0.943	ubiquitin-dependent protein catabolism	endopeptidase activity; ATPase activity	S0005643
YIL146C	ECM37	-0.119	0.022	-0.048	-0.159	cell wall organization and biogenesis	molecular_function unknown	S0001408
YGL226W	YGL226W	0.17	-0.268	-0.049	1.215	biological_process unknown	molecular_function unknown	S0003195
YNL108C	YNL108C	-0.111	0.013	-0.049	3.593	metabolism	molecular_function unknown	S0005052
YDR484W	VPS52	-0.163	0.065	-0.049	-0.543	Golgi to vacuole transport; actin filament-based process; retrograde transport, endosome to Golgi	protein binding	S0002892
YJL219W	HXT9	-0.163	0.065	-0.049	0.361	hexose transport	galactose transporter activity; mannose transporter activity; fructose transporter activity; glucose transporter activity	S0003755
YPL094C	SEC62	-0.026	-0.072	-0.049	1.513	SRP-dependent cotranslational membrane targeting, translocation	protein transporter activity; protein binding	S0006015
YKL031W		-0.155	0.056	-0.05	0.25	biological_process unknown	molecular_function unknown	S0001514
YNL292W	PUS4	0.169	-0.268	-0.05	-0.803	tRNA modification	pseudouridylate synthase activity	S0005236
YKL056C	TMA19	-0.164	0.065	-0.05	-1.001	biological_process unknown	molecular_function unknown	S0001539
YKL208W	CBT1	0.014	-0.114	-0.05	0.076	mRNA processing; cytochrome biogenesis	molecular_function unknown	S0001691
YCR105W	ADH7	-0.037	-0.063	-0.05	-0.432	alcohol metabolism	alcohol dehydrogenase (NADP+) activity	S0000702
YIR008C	PRI1	0.005	-0.106	-0.05	-0.964	lagging strand elongation; DNA replication initiation; DNA replication, priming	alpha DNA polymerase activity	S0001447
YLR421C	RPN13	-0.029	-0.072	-0.051	0.819	proteolysis and peptidolysis	endopeptidase activity	S0004413
YNL267W	PIK1	0.208	-0.311	-0.051	-0.927	post-Golgi transport; signal transduction; cytokinesis	1-phosphatidylinositol 4-kinase activity	S0005211
YJL085W	EXO70	-0.031	-0.072	-0.051	0.485	establishment of cell polarity (sensu Saccharomyces); vesicle fusion; vesicle docking; Golgi to plasma membrane transport; polar budding; cytokinesis	protein binding	S0003621
YNR022C	MRPL50	-0.125	0.022	-0.051	0.064	protein biosynthesis	structural constituent of ribosome	S0005305
YPR129W	SCD6	0.199	-0.302	-0.051	-0.679	biological_process unknown	molecular_function unknown	S0006333
YCR094W	CDC50	-0.108	0.005	-0.052	-0.11	G1 phase of mitotic cell cycle; regulation of transcription; establishment and/or maintenance of cell polarity (sensu Saccharomyces)	transcription regulator activity	S0000690
YKL116C	PRR1	-0.366	0.261	-0.052	-0.456	MAPKKK cascade	receptor signaling protein serine/threonine kinase activity	S0001599
YML046W	PRP39	0.027	-0.132	-0.052	1.116	nuclear mRNA splicing, via spliceosome	RNA binding	S0004509
YFR029W	PTR3	-0.067	-0.038	-0.053	0.386	chemosensory perception	amino acid binding	S0001925
YMR115W	FMP24	-0.119	0.013	-0.053	-1.051	biological_process unknown	molecular_function unknown	S0004721
YJL089W	SIP4	-0.051	-0.055	-0.053	1.537	positive regulation of gluconeogenesis; regulation of transcription from Pol II promoter	specific RNA polymerase II transcription factor activity	S0003625
YPL249C	GYP5	-0.145	0.039	-0.053	-0.815	vesicle-mediated transport	Rab GTPase activator activity	S0006170
YLR085C	ARP6	-0.102	-0.004	-0.053	0.101	protein-vacuolar targeting	molecular_function unknown	S0004075
YJL071W	ARG2	0.008	-0.114	-0.053	0.584	ornithine biosynthesis; arginine biosynthesis	amino-acid N-acetyltransferase activity	S0003607
YJL128C	PBS2	-0.111	0.005	-0.053	1.116	osmosensory signaling pathway; protein amino acid phosphorylation; activation of MAPK during osmolarity sensing; actin filament organization	MAP-kinase scaffold activity; MAP kinase kinase activity	S0003664
YLR261C	VPS63	-0.095	-0.012	-0.053	0.807	biological_process unknown	molecular_function unknown	S0004251
YLR440C	SEC39	-0.095	-0.012	-0.053	2.689	biological_process unknown	molecular_function unknown	S0004432
YHL001W	RPL14B	-0.052	-0.055	-0.053	-0.741	protein biosynthesis	RNA binding; structural constituent of ribosome	S0000993
YAL037W	YAL037W	-0.129	0.022	-0.054	1.005	biological_process unknown	molecular_function unknown	S0000035
YML013C-A		-0.155	0.048	-0.054	-0.543	biological_process unknown	molecular_function unknown	S0004474
YOR128C	ADE2	-0.122	0.013	-0.054	1.302	purine base metabolism; purine nucleotide biosynthesis	phosphoribosylaminoimidazole carboxylase activity	S0005654
YNR037C	RSM19	<no data>	-0.055	-0.055	0.051	protein biosynthesis	structural constituent of ribosome	S0005320
YDR293C	SSD1	0.133	-0.242	-0.055	1.389	cell wall organization and biogenesis	RNA binding	S0002701
YFR025C	HIS2	-0.235	0.124	-0.056	0.745	histidine biosynthesis	histidinol-phosphatase activity	S0001921
YOL137W	BSC6	-0.073	-0.038	-0.056	-0.035	biological_process unknown	molecular_function unknown	S0005497
YOR303W	CPA1	-0.005	-0.106	-0.056	0.225	arginine biosynthesis	carbamoyl-phosphate synthase (glutamine-hydrolyzing) activity	S0005829
YIL176C	PAU14	-0.244	0.133	-0.056	1.104	biological_process unknown	molecular_function unknown	S0001438
YLR137W	YLR137W	-0.049	-0.063	-0.056	0.955	biological_process unknown	molecular_function unknown	S0004127
YBR125C	PTC4	0.172	-0.285	-0.057	0.2	biological_process unknown	protein phosphatase type 2C activity	S0000329
YIL024C	YIL024C	-0.016	-0.097	-0.057	-0.035	biological_process unknown	molecular_function unknown	S0001286
YIL040W	APQ12	0.052	-0.166	-0.057	0.534	biological_process unknown	molecular_function unknown	S0001302
YCR061W	YCR061W	-0.366	0.252	-0.057	0.683	biological_process unknown	molecular_function unknown	S0000657
YNR013C	PHO91	0.001	-0.114	-0.057	0.633	phosphate transport	phosphate transporter activity	S0005296
YKR042W	UTH1	-0.255	0.141	-0.057	1.364	mitochondrion organization and biogenesis	molecular_function unknown	S0001750
YDL176W	YDL176W	0.008	-0.123	-0.057	0.584	biological_process unknown	molecular_function unknown	S0002335
YLR316C	TAD3	-0.111	-0.004	-0.057	1.092	tRNA modification	tRNA specific adenosine deaminase activity	S0004308
YKR089C	TGL4	-0.026	-0.089	-0.058	0.051	biological_process unknown	molecular_function unknown	S0001797
YOL109W	ZEO1	-0.026	-0.089	-0.058	1.104	response to stress; cell wall organization and biogenesis	molecular_function unknown	S0005469
YDR232W	HEM1	-0.061	-0.055	-0.058	1.649	heme biosynthesis	5-aminolevulinate synthase activity	S0002640
YLR355C	ILV5	-0.079	-0.038	-0.059	-0.568	mitochondrial genome maintenance; branched chain family amino acid biosynthesis	ketol-acid reductoisomerase activity	S0004347
YOL105C	WSC3	-0.225	0.107	-0.059	1.067	actin cytoskeleton organization and biogenesis; response to heat; Rho protein signal transduction; cell wall organization and biogenesis	transmembrane receptor activity	S0005465
YBR252W	DUT1	-0.063	-0.055	-0.059	1.414	pyrimidine deoxyribonucleoside triphosphate catabolism	dUTP diphosphatase activity	S0000456
YGR108W	CLB1	-0.102	-0.016	-0.059	0.002	meiotic G2/MI transition; mitotic spindle assembly (sensu Saccharomyces); G2/M transition of mitotic cell cycle; regulation of CDK activity	cyclin-dependent protein kinase regulator activity	S0003340
YPR137C-A	YPR137C-A	-0.091	-0.028	-0.059	-0.662	Ty element transposition	protein binding; RNA binding	S0007359
YPL238C	#N/A	0.123	-0.242	-0.059	-0.543	biological_process unknown	molecular_function unknown	S0006159
YJR057W	CDC8	-0.064	-0.055	-0.06	0.212	mutagenesis; dTTP biosynthesis; dTDP biosynthesis; plasmid maintenance; DNA dependent DNA replication; DNA repair	thymidylate kinase activity	S0003818
YDR337W	MRPS28	-0.32	0.201	-0.06	1.203	protein biosynthesis; ribosomal small subunit assembly and maintenance	structural constituent of ribosome; RNA binding	S0002745
YPL224C	MMT2	-0.158	0.039	-0.06	-0.716	iron ion homeostasis	molecular_function unknown	S0006145
YLL012W	YLL012W	0.011	-0.132	-0.06	1.154	biological_process unknown	molecular_function unknown	S0003935
YOR070C	GYP1	-0.014	-0.106	-0.06	0.212	vesicle-mediated transport	Rab GTPase activator activity	S0005596
YOR217W	RFC1	-0.16	0.039	-0.06	0.349	DNA repair; leading strand elongation; mismatch repair	purine nucleotide binding	S0005743
YNR040W	YNR040W	-0.237	0.116	-0.061	-1.261	biological_process unknown	molecular_function unknown	S0005323
YPL143W	RPL33A	-0.229	0.107	-0.061	-1.36	protein biosynthesis	structural constituent of ribosome	S0006064
YHR042W	NCP1	-0.255	0.133	-0.061	-0.964	ergosterol biosynthesis	electron transporter activity	S0001084
YDR187C		0.043	-0.166	-0.061	-0.927	biological_process unknown	molecular_function unknown	S0002595
YGR104C	SRB5	-0.051	-0.072	-0.061	-0.134	transcription from Pol II promoter	RNA polymerase II transcription mediator activity	S0003336
YDL010W	YDL010W	-0.076	-0.046	-0.061	0.411	biological_process unknown	molecular_function unknown	S0002168
YFR010W	UBP6	-0.085	-0.038	-0.062	0.225	protein deubiquitination	ubiquitin-specific protease activity	S0001906
YHR141C	RPL42B	-0.017	-0.106	-0.062	0.534	protein biosynthesis	structural constituent of ribosome	S0001183
YML087C	YML087C	-0.205	0.082	-0.062	0.435	biological_process unknown	molecular_function unknown	S0004552
YOR083W	WHI5	-0.043	-0.08	-0.062	0.163	regulation of cell size	molecular_function unknown	S0005609
YBR152W	SPP381	-0.12	-0.004	-0.062	1.562	nuclear mRNA splicing, via spliceosome	molecular_function unknown	S0000356
YIR036C	IRC24	0.005	-0.132	-0.063	-0.196	biological_process unknown	molecular_function unknown	S0001475
YNL046W	YNL046W	0.022	-0.149	-0.063	0.596	biological_process unknown	molecular_function unknown	S0004991
YPL087W	YDC1	0.022	-0.149	-0.063	1.636	response to heat; ceramide metabolism	ceramidase activity	S0006008
YBR124W		<no data>	-0.063	-0.063	2.355	biological_process unknown	molecular_function unknown	S0000328
YDL183C	YDL183C	<no data>	-0.063	-0.063	-0.914	biological_process unknown	molecular_function unknown	S0002342
YDR065W	YDR065W	<no data>	-0.063	-0.063	-1.212	biological_process unknown	molecular_function unknown	S0002472
YGL020C	GET1	<no data>	-0.063	-0.063	-1.459	mitochondrion organization and biogenesis	molecular_function unknown	S0002988
YLR397C	AFG2	<no data>	-0.063	-0.063	0.609	response to drug	ATPase activity	S0004389
YPL211W	NIP7	-0.055	-0.072	-0.064	2.045	rRNA processing; ribosomal large subunit assembly and maintenance	molecular_function unknown	S0006132
YOR019W	YOR019W	-0.158	0.03	-0.064	0.968	biological_process unknown	molecular_function unknown	S0005545
YPL215W	CBP3	0.08	-0.208	-0.064	0.559	protein complex assembly	molecular_function unknown	S0006136
YDL123W	SNA4	-0.228	0.099	-0.065	-1.187	biological_process unknown	molecular_function unknown	S0002281
YLR253W	YLR253W	-0.066	-0.063	-0.065	-0.877	biological_process unknown	molecular_function unknown	S0004243
YDR185C	YDR185C	-0.117	-0.012	-0.065	-1.199	biological_process unknown	molecular_function unknown	S0002593
YHL024W	RIM4	-0.22	0.09	-0.065	0.869	meiosis; sporulation; meiotic recombination; premeiotic DNA synthesis	RNA binding	S0001016
YOL119C	MCH4	-0.067	-0.063	-0.065	1.166	transport	transporter activity; monocarboxylic acid transporter activity	S0005479
YER118C	SHO1	-0.281	0.15	-0.065	2.986	pseudohyphal growth; osmosensory signaling pathway via Sho1 osmosensor	osmosensor activity	S0000920
YLR125W	YLR125W	-0.034	-0.097	-0.066	-0.159	biological_process unknown	molecular_function unknown	S0004115
YER187W	YER187W	-0.085	-0.046	-0.066	1.228	biological_process unknown	molecular_function unknown	S0000989
YGR018C		0.051	-0.183	-0.066	0.695	biological_process unknown	molecular_function unknown	S0003250
YOR106W	VAM3	-0.019	-0.114	-0.067	-1.435	vesicle fusion; Golgi to vacuole transport	t-SNARE activity	S0005632
YMR269W	TMA23	-0.122	-0.012	-0.067	0.559	biological_process unknown	molecular_function unknown	S0004882
YML073C	RPL6A	0.031	-0.166	-0.067	0.237	ribosomal large subunit assembly and maintenance; protein biosynthesis	RNA binding; structural constituent of ribosome	S0004538
YOR179C	SYC1	-0.067	<no data>	-0.067	-0.035	transcription termination from Pol II promoter, poly(A) independent; transcription termination from Pol II promoter, poly(A) coupled	molecular_function unknown	S0005705
YDR449C	UTP6	0.116	-0.251	-0.068	0.287	processing of 20S pre-rRNA	snoRNA binding	S0002857
YBR079C	RPG1	-0.191	0.056	-0.068	0.051	translational initiation	translation initiation factor activity	S0000283
YLR205C	HMX1	-0.201	0.065	-0.068	-0.221	iron ion homeostasis	heme oxygenase (decyclizing) activity; heme binding; peroxidase activity	S0004195
YLR200W	YKE2	-0.184	0.048	-0.068	0.658	tubulin folding; protein folding	tubulin binding	S0004190
YJR131W	MNS1	-0.031	-0.106	-0.068	-0.543	N-linked glycosylation	mannosyl-oligosaccharide 1,2-alpha-mannosidase activity	S0003892
YGR183C	QCR9	0.122	-0.259	-0.069	0.844	iron-sulfur cluster assembly; mitochondrial electron transport, ubiquinol to cytochrome c; aerobic respiration	ubiquinol-cytochrome-c reductase activity	S0003415
YER184C	YER184C	-0.117	-0.021	-0.069	1.414	biological_process unknown	molecular_function unknown	S0000986
YBR192W	RIM2	-0.016	-0.123	-0.069	-1.311	mitochondrial genome maintenance	transporter activity	S0000396
YMR169C	ALD3	-0.255	0.116	-0.07	1.178	response to stress; polyamine catabolism; beta-alanine biosynthesis	aldehyde dehydrogenase activity	S0004779
YGL068W	MNP1	-0.119	-0.021	-0.07	0.138	biological_process unknown	molecular_function unknown	S0003036
YLR404W	YLR404W	-0.128	-0.012	-0.07	0.547	biological_process unknown	molecular_function unknown	S0004396
YPL252C	YAH1	-0.231	0.09	-0.07	-0.753	heme a biosynthesis	electron carrier activity	S0006173
YOR125C	CAT5	-0.188	0.048	-0.07	1.29	ubiquinone metabolism	molecular_function unknown	S0005651
YML058W	SML1	-0.207	0.065	-0.071	1.228	mitochondrion organization and biogenesis; response to DNA damage stimulus	enzyme inhibitor activity	S0004523
YOR026W	BUB3	-0.241	0.099	-0.071	0.485	mitotic spindle checkpoint	molecular_function unknown	S0005552
YGR180C	RNR4	-0.02	-0.123	-0.072	-0.605	DNA replication	ribonucleoside-diphosphate reductase activity	S0003412
YBR198C	TAF5	<no data>	-0.072	-0.072	-0.295	protein amino acid acetylation; establishment and/or maintenance of chromatin architecture; G1-specific transcription in mitotic cell cycle; transcription initiation from Pol II promoter; histone acetylation; chromatin modification	general RNA polymerase II transcription factor activity	S0000402
YDL217C	TIM22	<no data>	-0.072	-0.072	-1.1	mitochondrial inner membrane protein import	protein transporter activity	S0002376
YGL104C	VPS73	<no data>	-0.072	-0.072	-1.459	protein-vacuolar targeting	molecular_function unknown	S0003072
YHR081W	LRP1	<no data>	-0.072	-0.072	-1.063	double-strand break repair via nonhomologous end-joining; double-strand break repair via homologous recombination; processing of 27S pre-rRNA	molecular_function unknown	S0001123
YNL020C	ARK1	<no data>	-0.072	-0.072	-1.212	actin cortical patch assembly; cytokinesis; actin filament organization; protein amino acid phosphorylation	protein serine/threonine kinase activity	S0004965
YNR049C	MSO1	<no data>	-0.072	-0.072	-0.122	vesicle docking; sporulation (sensu Saccharomyces)	molecular_function unknown	S0005332
YOR228C	YOR228C	-0.123	-0.021	-0.072	1.921	biological_process unknown	molecular_function unknown	S0005754
YLR203C	MSS51	-0.217	0.073	-0.072	-0.531	mRNA processing; protein biosynthesis	molecular_function unknown	S0004193
YNL094W	APP1	-0.158	0.013	-0.072	2.776	actin cytoskeleton organization and biogenesis; actin filament organization	molecular_function unknown	S0005038
YPR019W	CDC54	-0.158	0.013	-0.072	-0.048	pre-replicative complex formation and maintenance; DNA replication initiation; DNA unwinding	chromatin binding; ATP dependent DNA helicase activity	S0006223
YLR022C	SDO1	-0.278	0.133	-0.072	0.386	35S primary transcript processing	molecular_function unknown	S0004012
YML082W	YML082W	-0.082	-0.063	-0.073	-1.41	sulfur metabolism	carbon-sulfur lyase activity	S0004547
YDL048C	STP4	-0.185	0.039	-0.073	-0.828	biological_process unknown	molecular_function unknown	S0002206
YHR017W	YSC83	-0.204	0.056	-0.074	0.609	biological_process unknown	molecular_function unknown	S0001059
YNL200C	YNL200C	0.025	-0.174	-0.075	-1.286	biological_process unknown	molecular_function unknown	S0005144
YJR001W	AVT1	-0.022	-0.127	-0.075	1.333	neutral amino acid transport	neutral amino acid transporter activity	S0003761
YML028W	TSA1	-0.069	-0.08	-0.075	-0.518	regulation of cell redox homeostasis; response to oxidative stress	thioredoxin peroxidase activity	S0004490
YER148W	SPT15	-0.035	-0.114	-0.075	2.293	transcription initiation from Pol II promoter; transcription initiation from Pol III promoter; transcription from Pol I promoter	DNA binding; general RNA polymerase II transcription factor activity; RNA polymerase III transcription factor activity; RNA polymerase I transcription factor activity	S0000950
YJR152W	DAL5	0.049	-0.2	-0.075	-0.32	allantoate transport	allantoate transporter activity	S0003913
YDL242W		-0.092	-0.059	-0.075	-0.462	biological_process unknown	molecular_function unknown	S0002401
YIL106W	MOB1	0.04	-0.191	-0.076	0.126	regulation of exit from mitosis; protein amino acid phosphorylation	kinase regulator activity	S0001368
YNL143C		-0.004	-0.149	-0.076	-0.667	biological_process unknown	molecular_function unknown	S0005087
YLR113W	HOG1	-0.055	-0.097	-0.076	-1.311	hyperosmotic response; protein amino acid phosphorylation; positive regulation of transcription from Pol II promoter	MAP kinase activity	S0004103
YJR129C	YJR129C	-0.175	0.022	-0.076	1.748	biological_process unknown	S-adenosylmethionine-dependent methyltransferase activity	S0003890
YBR072W	HSP26	-0.132	-0.021	-0.077	-0.84	response to stress; protein folding	heat shock protein activity; chaperone activity	S0000276
YGR224W	AZR1	-0.158	0.005	-0.077	-0.654	azole transport	azole transporter activity	S0003456
YJR097W	JJJ3	-0.09	-0.063	-0.077	0.15	biological_process unknown	molecular_function unknown	S0003858
YIL071C	PCI8	-0.141	-0.012	-0.077	0.398	protein deneddylation	molecular_function unknown	S0001333
YDR504C	SPG3	-0.005	-0.149	-0.077	1.463	biological_process unknown	molecular_function unknown	S0002912
YGR038C-A	YGR038C-A	-0.152	-0.004	-0.078	0.819	Ty element transposition	protein binding; RNA binding	S0007407
YIL033C_C1		<no data>	-0.078	-0.078	-1.243
YPR069C	SPE3	0.043	-0.2	-0.078	-1.125	spermidine biosynthesis; pantothenate biosynthesis	spermidine synthase activity	S0006273
YIL092W	YIL092W	0.008	-0.166	-0.079	0.968	biological_process unknown	molecular_function unknown	S0001354
YBL094C		-0.325	0.167	-0.079	-0.419	biological_process unknown	molecular_function unknown	S0000190
YIL107C	PFK26	0.075	-0.234	-0.079	0.708	regulation of glycolysis; fructose 2,6-bisphosphate metabolism	6-phosphofructo-2-kinase activity	S0001369
YJL117W	PHO86	-0.079	-0.08	-0.08	0.089	phosphate transport; secretory pathway	molecular_function unknown	S0003653
YNL126W	SPC98	-0.045	-0.114	-0.08	-0.128	mitotic spindle assembly (sensu Saccharomyces); microtubule nucleation	structural constituent of cytoskeleton	S0005070
YDR188W	CCT6	<no data>	-0.08	-0.08	-0.592	cytoskeleton organization and biogenesis; protein folding	chaperone activity	S0002596
YGL200C	EMP24	<no data>	-0.08	-0.08	-0.964	vesicle organization and biogenesis; ER to Golgi transport	molecular_function unknown	S0003168
YMR150C	IMP1	-0.184	0.022	-0.081	1.414	mitochondrial processing	peptidase activity	S0004758
YOR249C	APC5	-0.116	-0.046	-0.081	1.575	cyclin catabolism; mitotic chromosome segregation; mitotic metaphase/anaphase transition; ubiquitin-dependent protein catabolism; mitotic spindle elongation; chromatin assembly/disassembly	protein binding; ubiquitin-protein ligase activity	S0005775
YHR206W	SKN7	-0.082	-0.08	-0.081	-1.051	response to oxidative stress; transcription; response to osmotic stress	transcription factor activity; two-component response regulator activity	S0001249
YDR382W	RPP2B	-0.075	-0.089	-0.082	-0.456	translational elongation; protein biosynthesis	structural constituent of ribosome	S0002790
YGR269W		-0.127	-0.038	-0.082	0.633	biological_process unknown	molecular_function unknown	S0003501
YML107C	PML39	-0.17	0.005	-0.083	1.116	biological_process unknown	molecular_function unknown	S0004575
YBR298C-A	YBR298C-A	-0.222	0.056	-0.083	1.451	biological_process unknown	molecular_function unknown	S0028606
YER074W	RPS24A	-0.299	0.133	-0.083	2.045	protein biosynthesis	structural constituent of ribosome	S0000876
YIL020C	HIS6	-0.069	-0.097	-0.083	-1.397	histidine biosynthesis	1-(5-phosphoribosyl)-5-[(5-phosphoribosylamino)methylideneamino]imidazole-4-carboxamide isomerase activity	S0001282
YIL057C	YIL057C	-0.188	0.022	-0.083	0.881	biological_process unknown	molecular_function unknown	S0001319
YOR210W	RPB10	-0.497	0.329	-0.084	-0.939	transcription from Pol II promoter; transcription from Pol I promoter; transcription from Pol III promoter	DNA-directed RNA polymerase activity	S0005736
YNL118C	DCP2	-0.105	-0.063	-0.084	-0.766	deadenylation-dependent decapping; mRNA catabolism	enzyme activator activity; mRNA binding; hydrolase activity	S0005062
YBR197C	YBR197C	-0.063	-0.106	-0.084	-1.645	biological_process unknown	molecular_function unknown	S0000401
YEL064C	AVT2	-0.26	0.09	-0.085	0.782	transport	transporter activity	S0000790
YDL033C	SLM3	-0.285	0.116	-0.085	0.076	biological_process unknown	tRNA (5-methylaminomethyl-2-thiouridylate)-methyltransferase activity	S0002191
YPL202C	AFT2	-0.064	-0.106	-0.085	0.448	iron ion homeostasis; response to oxidative stress; transcription initiation from Pol II promoter	specific RNA polymerase II transcription factor activity	S0006123
YEL053C	MAK10	-0.073	-0.097	-0.085	-0.134	host-pathogen interaction; N-terminal protein amino acid acetylation	amino-acid N-acetyltransferase activity	S0000779
YLR410W-A	YLR410W-A	-0.187	0.015	-0.086	0.604	Ty element transposition	protein binding; RNA binding	S0007379
YJL202C		-0.228	0.056	-0.086	<no data>	biological_process unknown	molecular_function unknown	S0003738
YHR158C	KEL1	-0.211	0.039	-0.086	1.401	regulation of cell shape; cytogamy; plasma membrane fusion; cellular morphogenesis	molecular_function unknown	S0001201
YFR048W	RMD8	-0.247	0.073	-0.087	1.389	biological_process unknown	molecular_function unknown	S0001944
YLR133W	CKI1	-0.017	-0.157	-0.087	-0.048	phosphatidylcholine biosynthesis	choline kinase activity	S0004123
YOR374W	ALD4	-0.205	0.03	-0.087	1.463	ethanol metabolism	aldehyde dehydrogenase (NAD) activity	S0005901
YGR010W	NMA2	-0.282	0.107	-0.088	1.847	nicotinamide adenine dinucleotide metabolism	nicotinate-nucleotide adenylyltransferase activity	S0003242
YDR181C	SAS4	-0.24	0.065	-0.088	-0.927	chromatin silencing at telomere	acetyltransferase activity; H3/H4 histone acetyltransferase activity	S0002589
YJL210W	PEX2	-0.207	0.03	-0.088	0.163	peroxisome organization and biogenesis	protein binding	S0003746
YCR047C	BUD23	-0.25	0.073	-0.089	0.305	bud site selection	S-adenosylmethionine-dependent methyltransferase activity	S0000643
YDL106C	PHO2	-0.02	-0.157	-0.089	0.076	cellular response to phosphate starvation; purine base biosynthesis; histidine biosynthesis; transcription	transcription factor activity	S0002264
YBR019C	GAL10	<no data>	-0.089	-0.089	-1.137	galactose metabolism	molecular_function unknown	S0000223
YBR195C	MSI1	<no data>	-0.089	-0.089	-0.493	chromatin silencing; RAS protein signal transduction; nucleosome assembly; DNA repair	molecular_function unknown	S0000399
YGR218W	CRM1	<no data>	-0.089	-0.089	0.782	mRNA-nucleus export; protein-nucleus export; ribosomal large subunit-nucleus export	protein carrier activity	S0003450
YHR028C	DAP2	<no data>	-0.089	-0.089	0.646	protein processing	dipeptidyl-peptidase and tripeptidyl-peptidase activity	S0001070
YHR133C	NSG1	-0.201	0.022	-0.089	-0.803	biological_process unknown	molecular_function unknown	S0001175
YER002W	NOP16	-0.184	0.005	-0.089	-0.493	ribosomal large subunit biogenesis	molecular_function unknown	S0000804
YLR437C	YLR437C	-0.048	-0.132	-0.09	-0.952	biological_process unknown	molecular_function unknown	S0004429
YKL112W	ABF1	-0.261	0.082	-0.09	-0.853	chromatin silencing at HML and HMR (sensu Saccharomyces); DNA replication; positive regulation of transcription	DNA binding; chromatin binding; transcription factor activity	S0001595
YER145C	FTR1	-0.176	-0.004	-0.09	2.714	high affinity iron ion transport	iron ion transporter activity	S0000947
YKL206C	ADD66	-0.117	-0.063	-0.09	0.609	biological_process unknown	molecular_function unknown	S0001689
YGL021W	ALK1	-0.237	0.056	-0.09	-0.419	mitosis	protein serine/threonine kinase activity	S0002989
YEL029C	BUD16	-0.288	0.107	-0.091	1.438	bud site selection	molecular_function unknown	S0000755
YBL012C		-0.154	-0.029	-0.091	1.847	biological_process unknown	molecular_function unknown	S0000108
YGL102C	#N/A	-0.198	0.013	-0.092	-0.568	biological_process unknown	molecular_function unknown	S0003070
YGR085C	RPL11B	0.049	-0.234	-0.092	0.2	protein biosynthesis; ribosomal large subunit assembly and maintenance	structural constituent of ribosome	S0003317
YJL012C	VTC4	-0.055	-0.132	-0.093	0.621	vacuole fusion, non-autophagic	molecular_function unknown	S0003549
YKL119C	VPH2	-0.132	-0.055	-0.094	0.25	vacuolar acidification; protein complex assembly	molecular_function unknown	S0001602
YDR419W	RAD30	-0.141	-0.046	-0.094	0.274	DNA repair; DNA replication; bypass DNA synthesis	eta DNA polymerase activity	S0002827
YGL137W	SEC27	-0.287	0.099	-0.094	0.993	retrograde transport, Golgi to ER; ER to Golgi transport	molecular_function unknown	S0003105
YDR134C	YDR134C	-0.206	0.018	-0.094	0.454	biological_process unknown	molecular_function unknown	S0002541
YDR271C	#N/A	-0.108	-0.08	-0.094	1.166	biological_process unknown	molecular_function unknown	S0002679
YJR022W	LSM8	-0.152	-0.038	-0.095	-0.37	nuclear mRNA splicing, via spliceosome; rRNA processing	pre-mRNA splicing factor activity	S0003783
YKL140W	TGL1	-0.084	-0.106	-0.095	0.027	lipid metabolism	lipase activity	S0001623
YLR411W	CTR3	-0.084	-0.106	-0.095	1.711	copper ion import	copper uptake transporter activity	S0004403
YGR020C	VMA7	-0.204	0.013	-0.095	-0.642	vacuolar acidification	hydrogen-transporting ATPase activity, rotational mechanism	S0003252
YCR019W	MAK32	-0.316	0.124	-0.096	1.129	host-pathogen interaction	molecular_function unknown	S0000612
YLR306W	UBC12	-0.214	0.022	-0.096	0.002	protein neddylation; protein monoubiquitination; protein polyubiquitination	ubiquitin conjugating enzyme activity	S0004297
YML120C	NDI1	-0.052	-0.14	-0.096	1.723	mitochondrial electron transport, NADH to ubiquinone	oxidoreductase activity, acting on NADH or NADPH, quinone or similar compound as acceptor	S0004589
YJR147W	HMS2	-0.028	-0.166	-0.097	0.138	pseudohyphal growth	transcription factor activity	S0003908
YLR436C	ECM30	-0.122	-0.072	-0.097	-1.051	cell wall organization and biogenesis	molecular_function unknown	S0004428
YDL038C	YDL038C	-0.105	-0.089	-0.097	-0.196	biological_process unknown	molecular_function unknown	S0002196
YDL216C	RRI1	<no data>	-0.097	-0.097	-1.175	protein deneddylation; adaptation to pheromone during conjugation with cellular fusion	metalloendopeptidase activity	S0002375
YDR196C	YDR196C	-0.217	0.022	-0.098	0.596	coenzyme A biosynthesis	dephospho-CoA kinase activity	S0002604
YMR135C	GID8	-0.09	-0.106	-0.098	2.875	negative regulation of gluconeogenesis	molecular_function unknown	S0004742
YPR063C	YPR063C	-0.184	-0.012	-0.098	1.116	biological_process unknown	molecular_function unknown	S0006267
YOR321W	PMT3	-0.099	-0.097	-0.098	0.646	O-linked glycosylation	dolichyl-phosphate-mannose-protein mannosyltransferase activity	S0005848
YPL265W	DIP5	-0.287	0.09	-0.098	1.302	amino acid transport	amino acid transporter activity; amino acid permease activity	S0006186
YOR264W	DSE3	0.011	-0.208	-0.098	-0.803	biological_process unknown	molecular_function unknown	S0005790
YEL014C		-0.223	0.026	-0.099	-0.493	biological_process unknown	molecular_function unknown	S0000740
YDR140W	MTQ2	-0.092	-0.106	-0.099	0.856	biological_process unknown	S-adenosylmethionine-dependent methyltransferase activity	S0002547
YLR142W	PUT1	-0.075	-0.123	-0.099	-0.865	proline catabolism; glutamate biosynthesis	proline dehydrogenase activity	S0004132
YGR284C	ERV29	0.087	-0.285	-0.099	0.126	ER to Golgi transport	molecular_function unknown	S0003516
YKL187C	YKL187C	-0.194	-0.004	-0.099	-1.075	biological_process unknown	molecular_function unknown	S0001670
YPL236C	YPL236C	-0.178	-0.021	-0.099	0.584	biological_process unknown	protein kinase activity	S0006157
YNL092W	YNL092W	-0.204	0.005	-0.099	-0.196	biological_process unknown	S-adenosylmethionine-dependent methyltransferase activity	S0005036
YOL103W-A	#N/A	-0.323	0.124	-0.099	-0.939	Ty element transposition	protein binding; RNA binding	S0007349
YMR271C	URA10	-0.093	-0.106	-0.099	1.327	pyrimidine base biosynthesis	orotate phosphoribosyltransferase activity	S0004884
YPL077C	YPL077C	-0.043	-0.157	-0.1	2.008	biological_process unknown	molecular_function unknown	S0005998
YDR281C	PHM6	-0.266	0.065	-0.101	0.225	biological_process unknown	molecular_function unknown	S0002689
YIL138C	TPM2	-0.035	-0.166	-0.101	-1.014	establishment of cell polarity (sensu Saccharomyces); mRNA localization, intracellular; actin polymerization and/or depolymerization; isotropic bud growth; apical bud growth; actin filament organization; exocytosis; mitochondrion inheritance; vesicle-medi	actin lateral binding	S0001400
YNL021W	HDA1	-0.317	0.116	-0.101	-0.171	loss of chromatin silencing during replicative cell aging; protein amino acid deacetylation; regulation of transcription, DNA-dependent; establishment and/or maintenance of chromatin architecture	histone deacetylase activity	S0004966
YFR056C		0.075	-0.277	-0.101	-1.162	biological_process unknown	molecular_function unknown	S0001951
YJL105W	SET4	-0.369	0.167	-0.101	0.039	biological_process unknown	molecular_function unknown	S0003641
YOR048C	RAT1	-0.164	-0.038	-0.101	0.15	RNA processing; 35S primary transcript processing	5'-3' exoribonuclease activity	S0005574
YLR120C	YPS1	-0.072	-0.132	-0.102	1.005	protein processing	aspartic-type endopeptidase activity	S0004110
YIL043C	CBR1	-0.102	-0.102	-0.102	0.225	electron transport	cytochrome-b5 reductase activity	S0001305
YOR113W	AZF1	-0.175	-0.029	-0.102	-0.196	response to carbohydrate stimulus; regulation of transcription, DNA-dependent	DNA binding; transcriptional activator activity	S0005639
YOR254C	SEC63	-0.158	-0.046	-0.102	-0.035	SRP-dependent cotranslational membrane targeting, translocation	protein transporter activity	S0005780
YGL006W	PMC1	-0.235	0.03	-0.102	-0.394	calcium ion homeostasis; calcium ion transport	calcium-transporting ATPase activity	S0002974
YIL165C	YIL165C	-0.151	-0.055	-0.103	0.745	biological_process unknown	molecular_function unknown	S0001427
YDR459C	YDR459C	-0.04	-0.166	-0.103	-1.088	biological_process unknown	molecular_function unknown	S0002867
YLR198C		0.07	-0.277	-0.103	0.064	biological_process unknown	molecular_function unknown	S0004188
YPR077C		-0.023	-0.183	-0.103	1.104	biological_process unknown	molecular_function unknown	S0006281
YMR285C	NGL2	-0.122	-0.085	-0.103	-0.171	rRNA processing	endoribonuclease activity	S0004898
YLL056C	YLL056C	-0.22	0.013	-0.103	1.958	biological_process unknown	molecular_function unknown	S0003979
YLR055C	SPT8	-0.051	-0.157	-0.104	0.002	histone acetylation; chromatin modification	transcription cofactor activity	S0004045
YML096W	YML096W	-0.264	0.056	-0.104	0.46	biological_process unknown	molecular_function unknown	S0004562
YKL103C	LAP4	-0.196	-0.012	-0.104	-0.692	vacuolar protein catabolism	aminopeptidase I activity	S0001586
YNR058W	BIO3	-0.273	0.065	-0.104	0.485	biotin biosynthesis	adenosylmethionine-8-amino-7-oxononanoate transaminase activity	S0005341
[truncated: 2,090 more rows]
