# Supplementary material for: A Screen for RNA-Binding Proteins in Yeast Indicates Dual Functions for Many Enzymes
Source: PLoS One. 2010 Nov 11;5(11):e15499. doi: 10.1371/journal.pone.0015499 (PMC2988813; doi:10.1371/journal.pone.0015499)
Supplement: Dataset S4 — Microarray raw data of MAP1 overexpressing compared to control cells. Columns indicate the following (from left to right): Spot ID (SMD); YORF; Gene name; log2 ratio for triplicate experiments (MAP1/control); average log2 ratio; average fold-change; standard deviation; p-value; Map1 target (1 = target, 0 = non-target). (XLS) [file pone.0015499.s009.xls]

## Sheet: Legend
Raw Data	Raw data as retrieved from SMD
	ID	spot ID on microarray
	YORF	Yeast ORF as annotated in SGD
	Gene Name	Gene Name as annotated in SGD
	AG3n80	Array of biological replicate 1
	AG3n81	Array of biological replicate 2
	AG3n82	Array of biological replicate 3
	Mean log2	Average log2 ratio of all three replicates
	STDEV	standard deviation
	p-value	p-value as determined in a one-sample t-test
Collapsed Data	Raw data filtered for non-(DS100, US100, _JXN, _INT, _TIL, IGR, NCR, IGX)-containing IDs. If several features represent the same YORF, the feature with the lower p-value was taken
	ID	spot ID on microarray
	YORF	Yeast ORF as annotated in SGD
	Gene Name	Gene Name as annotated in SGD
	AG3n80	Array of biological replicate 1
	AG3n81	Array of biological replicate 2
	AG3n82	Array of biological replicate 3
	Mean log2	Average log2 ratio of all three replicates
	STDEV	standard deviation
	Map1 target	Map1 target with an FDR<20% in SAM

## Sheet: Raw Data
ID	YORF	Gene Name	AG3n80	AG3n81	AG3n82	Mean log2	STDEV	p-value	Map1 p<0.01 target
IGR_CHR07:(924134..925134)_253	#N/A	#N/A	-0.66	-2.4	-2.17	-1.74333	0.945216	0.598574
YDR261C-D_ORF	YDR261C-D	YDR261C-D	-1.69	-1.7	-1.49	-1.62667	0.118462	0.181612
YFLWDELTA4_LTR	YFLWDELTA4	YFLWDELTA5	-1.27	-1.65	-1.74	-1.55333	0.249466	0.58675
YDR170W-A_ORF	YDR170W-A	YDR170W-A	-1.09	-1.47	-1.82	-1.46	0.365103	0.790175
YBL107W-A_ORF	YBL107W-A	YBL107W-A	-1.26	-1.79	-1.25	-1.43333	0.308923	0.97081
YHR214C-B_ORF	YHR214C-B	YHR214C-B	-1.35	-1.51	-1.37	-1.41	0.087178	0.394217
YPR158C-D_ORF	YPR158C-D	YPR158C-D	-1.16	-1.51	-1.51	-1.39333	0.202073	0.276753
YHR080C_ORF	YHR080C	YHR080C	-0.88	-1.7	-1.56	-1.38	0.438634	0.009722
YDR316W-A_ORF	YDR316W-A	YDR316W-A	-1.33	-1.25	-1.52	-1.36667	0.138684	0.935828
YBL101W-B_ORF	YBL101W-B	YBL101W-B	-1.43	-1.38	-1.27	-1.36	0.0818535	0.272176
YPR137C-B_ORF	YPR137C-B	YPR137C-B	-1.04	-1.5	-1.48	-1.34	0.26	0.1545
YPR158W-B_ORF	YPR158W-B	YPR158W-B	-1.2	-1.34	-1.44	-1.32667	0.120554	0.061298
YOR192C-B_ORF	YOR192C-B	YOR192C-B	-1.39	-1.32	-1.26	-1.32333	0.0650641	0.039623
YDR365W-B_ORF	YDR365W-B	YDR365W-B	-1.32	-1.39	-1.25	-1.32	0.07	1
YCL019W_ORF	YCL019W	YCL019W	-1.36	-1.32	-1.28	-1.32	0.04	0.202529
YPL268W_ORF	YPL268W	PLC1	-1.21	-1.31	-1.43	-1.31667	0.110151	0.573814
YER138C_ORF	YER138C	YER138C	-1.46	-1.19	-1.29	-1.31333	0.136504	0.024733
YLR410W-B_ORF	YLR410W-B	YLR410W-B	-1.28	-1.39	-1.26	-1.31	0.07	0.130313
YMR046C_ORF	YMR046C	YMR046C	-1.46	-1.33	-1.14	-1.31	0.160935	0.375543
YER160C_ORF	YER160C	YER160C	-1.39	-1.28	-1.25	-1.30667	0.0737111	0.034265
YAR009C_ORF	YAR009C	YAR009C	-1.41	-1.42	-1.08	-1.30333	0.193477	0.011608
YHR214C-C_ORF	YHR214C-C	YHR214C-C	-1.31	-1.17	-1.42	-1.3	0.1253	0.870922
YBL005W-A_ORF	YBL005W-A	YBL005W-A	-1.31	-1.28	-1.31	-1.3	0.0173205	0.828202
YLRWDELTA13_LTR	YLRWDELTA13	YLRWDELTA14	-1.16	-1.26	-1.47	-1.29667	0.158219	0.515372
YARCTY1-1_RET	YARCTY1-1	YARCTY1-2	-1.15	-1.5	-1.23	-1.29333	0.183394	0.144281
YGR161C-D_ORF	YGR161C-D	YGR161C-D	-1.38	-1.46	-1.03	-1.29	0.228692	0.013568
21S_RRNA	21S_RRNA	21S_RRNA	-1.25	-1.28	-1.3	-1.27667	0.0251661	0.199737
YML045W_ORF	YML045W	YML045W	-1.1	-1.32	-1.41	-1.27667	0.159478	0.021078
YOR142W-B_ORF	YOR142W-B	YOR142W-B	-1.44	-1.38	-1	-1.27333	0.238607	0.011489
YHRCTY1-1_RET	YHRCTY1-1	YHRCTY1-2	-1.36	-1.19	-1.27	-1.27333	0.085049	0.818682
YMR045C_ORF	YMR045C	YMR045C	-1.36	-1.44	-1.01	-1.27	0.228692	0.076203
YBL005W-B_ORF	YBL005W-B	YBL005W-B	-1.27	-1.36	-1.17	-1.26667	0.0950438	0.0412
YDR210C-D_ORF	YDR210C-D	YDR210C-D	-1.28	-1.3	-1.21	-1.26333	0.0472582	0.031077
YPR158W-A_ORF	YPR158W-A	YPR158W-A	-1.2	-1.14	-1.44	-1.26	0.158745	0.859035
YDR098C-B_ORF	YDR098C-B	YDR098C-B	-1.28	-1.45	-1.04	-1.25667	0.205994	0.162774
YDR210W-B_ORF	YDR210W-B	YDR210W-B	-1.31	-1.42	-1.02	-1.25	0.20664	0.03587
YPR158C-C_ORF	YPR158C-C	YPR158C-C	-1.25	-1.45	-1.05	-1.25	0.2	0.379274
ITS2-1_RRNA	ITS2-1	ITS2-2	-1.17	-1.34	-1.2	-1.23667	0.0907377	0.070137
YML040W_ORF	YML040W	YML040W	-1.28	-1.09	-1.33	-1.23333	0.126623	0.887358
YDRCDELTA5_LTR	YDRCDELTA5	YDRCDELTA6	-1.14	-1.28	-1.28	-1.23333	0.080829	0.613091
YBR012W-A_ORF	YBR012W-A	YBR012W-A	-1.11	-1.28	-1.29	-1.22667	0.10116	0.952102
RDN58-1_RRNA	RDN58-1	RDN58-2	-0.92	-1.71	-1.02	-1.21667	0.430155	0.389937
YLR157C-A_ORF	YLR157C-A	YLR157C-A	-1.21	-1.14	-1.28	-1.21	0.07	0.50206
25S_ITS2_JXN_RRNA	#N/A	#N/A	-1.01	-1.57	-1.03	-1.20333	0.3177	0.005629
YGR038C-A_ORF	YGR038C-A	YGR038C-A	-1.05	-1.22	-1.33	-1.2	0.141067	0.284359
YLRCTY2-2_RET	YLRCTY2-2	YLRCTY2-3	-1.23	-1.15	-1.22	-1.2	0.043589	0.139436
YORCDELTA25_LTR	YORCDELTA25	YORCDELTA26	-1.35	-1.08	-1.17	-1.2	0.137477	0.021348
YGR161C-C_ORF	YGR161C-C	YGR161C-C	-1.08	-1.14	-1.37	-1.19667	0.15308	0.381213
YER138W-A_ORF	YER138W-A	YER138W-A	-1.27	-1.2	-1.12	-1.19667	0.0750555	0.626888
YGR027W-A_ORF	YGR027W-A	YGR027W-A	-0.8	-1.28	-1.5	-1.19333	0.357957	0.481301
YLR256W-A_ORF	YLR256W-A	YLR256W-A	-1	-1.04	-1.54	-1.19333	0.300888	0.965368
ITS1-1_RRNA	ITS1-1	ITS1-2	-1.08	-1.16	-1.33	-1.19	0.127671	0.009299
YOR142W-A_ORF	YOR142W-A	YOR142W-A	-1.29	-1.18	-1.1	-1.19	0.0953939	0.467465
YGR192C_OCH_DS100_ORF	YGR192C	TDH3	-1.38	-1.18	-1.01	-1.19	0.185203	0.002737
YNL284C-B_ORF	YNL284C-B	YNL284C-B	-1.24	-1.05	-1.26	-1.18333	0.115902	0.016386
YMR050C_ORF	YMR050C	YMR050C	-1.2	-1.17	-1.17	-1.18	0.0173205	0.030834
YML039W_ORF	YML039W	YML039W	-0.98	-1.38	-1.18	-1.18	0.2	0.195853
18S_ETS_JXN_RRNA	#N/A	#N/A	-1.14	-1.34	-1.06	-1.18	0.144222	0.014298
5.8S_ITS1_JXN_RRNA	#N/A	#N/A	-0.95	-1.51	-1.06	-1.17333	0.296704	0.452603
YPL257W-A_ORF	YPL257W-A	YPL257W-A	-1.04	-1.34	-1.13	-1.17	0.153948	0.481278
YMR158C-A_ORF	YMR158C-A	YMR158C-A	-1.26	-1.21	-1.04	-1.17	0.115326	0.002225
YDR210C-C_ORF	YDR210C-C	YDR210C-C	-1.06	-1.28	-1.16	-1.16667	0.110151	0.367201
YDR365W-A_ORF	YDR365W-A	YDR365W-A	-1.25	-1.2	-1.04	-1.16333	0.109697	0.397914
YER159C-A_ORF	YER159C-A	YER159C-A	-1.05	-1.4	-1.02	-1.15667	0.211266	0.271518
YNL284C-A_ORF	YNL284C-A	YNL284C-A	-1.02	-1.16	-1.29	-1.15667	0.135031	0.136911
YDR098C-A_ORF	YDR098C-A	YDR098C-A	-1.08	-1.36	-1.02	-1.15333	0.181475	0.222593
YAR010C_ORF	YAR010C	YAR010C	-1.06	-1.25	-1.13	-1.14667	0.0960902	0.045434
YER137C-A_ORF	YER137C-A	YER137C-A	-1.05	-1.33	-1.03	-1.13667	0.16773	0.272937
YLRCDELTA3_LTR	YLRCDELTA3	YLRCDELTA4	-1.16	-1.21	-1.04	-1.13667	0.0873689	0.965595
YOL103W-A_ORF	YOL103W-A	YOL103W-A	-1.02	-1.16	-1.23	-1.13667	0.106927	0.093161
ITS2_5.8S_JXN_RRNA	#N/A	#N/A	-0.63	-1.67	-1.09	-1.13	0.521153	0.055591
YDR261W-B_ORF	YDR261W-B	YDR261W-B	-0.89	-1.2	-1.28	-1.12333	0.205994	0.269897
YPRWTY1-3_RET	YPRWTY1-3	YPRWTY1-4	-1.11	-1.23	-1.03	-1.12333	0.100664	0.468202
YJR026W_ORF	YJR026W	YJR026W	-1.1	-1.17	-1.1	-1.12333	0.0404145	0.905674
YJR028W_ORF	YJR028W	YJR028W	-1.15	-1.2	-1.01	-1.12	0.0984886	0.653533
YDR261C-C_ORF	YDR261C-C	YDR261C-C	-1.01	-1.07	-1.26	-1.11333	0.130512	0.281026
RDN18-1_RRNA	RDN18-1	RDN18-2	-1	-1.22	-1.1	-1.10667	0.110151	0.001694
ITS1_18S_JXN_RRNA	#N/A	#N/A	-0.89	-1.15	-1.26	-1.1	0.19	0.022667
YPL257W-B_ORF	YPL257W-B	YPL257W-B	-1.09	-0.9	-1.28	-1.09	0.19	0.058541
YLR227W-A_ORF	YLR227W-A	YLR227W-A	-1.05	-1.18	-1.03	-1.08667	0.0814453	0.857456
YMR051C_ORF	YMR051C	YMR051C	-1.03	-1.22	-1.01	-1.08667	0.115902	0.424718
YLR154C-G_ONO_ORF	YLR154C-G	YLR154C-G	-0.97	-1.24	-1.05	-1.08667	0.138684	0.002086
YHR126C_ORF	YHR126C	YHR126C	-0.99	-0.97	-1.3	-1.08667	0.185023	0.829026
YGR056W_ORF	YGR056W	RSC1	n	n	-1.07	-1.07	n	0.299451
YHR077C_INT_1	YHR077C	NMD2	n	-1.25	-0.89	-1.07	0.254558	0.035161
RDN25-1_RRNA	RDN25-1	RDN25-2	-0.91	-1.23	-1.05	-1.06333	0.160416	0.21312
YGR161W-B_ORF	YGR161W-B	YGR161W-B	-1.17	-0.92	-1.08	-1.05667	0.126623	0.060614
SNR17A_SNORNA	SNR17A	SNR17A	-0.95	-1.27	-0.95	-1.05667	0.184752	0.437911
YGR027W-B_ORF	YGR027W-B	YGR027W-B	-1.19	-0.93	-1.04	-1.05333	0.130512	0.059115
YPR080W_ORF	YPR080W	TEF1	-0.99	-1.04	-1.1	-1.04333	0.0550757	0.002794
SNR17B_SNORNA	SNR17B	SNR17B	-0.87	-1.32	-0.94	-1.04333	0.242143	0.160054
YDR034C-D_ORF	YDR034C-D	YDR034C-D	-0.81	-1.23	-1.07	-1.03667	0.211975	0.348321
YJR027W_ORF	YJR027W	YJR027W	-0.91	-1.17	-1.02	-1.03333	0.130512	0.717825
YDR316W-B_ORF	YDR316W-B	YDR316W-B	-0.6	-1.06	-1.43	-1.03	0.415812	0.044498
YDR524C-B_ONO_ORF	YDR524C-B	YDR524C-B	-1.01	-1.12	-0.96	-1.03	0.0818535	0.785556
YNL147W_INT_1	YNL147W	LSM7	n	n	-1.03	-1.03	n	0.041035
YBR012W-B_ORF	YBR012W-B	YBR012W-B	-0.93	-1.11	-1.03	-1.02333	0.090185	0.045506
YLR227W-B_ORF	YLR227W-B	YLR227W-B	-0.91	-0.95	-1.21	-1.02333	0.162891	0.322006
YNL054W-A_ORF	YNL054W-A	YNL054W-A	-0.92	-1.12	-1.01	-1.01667	0.100167	0.557803
YLR035C-A_ORF	YLR035C-A	YLR035C-A	-1.08	-0.77	-1.18	-1.01	0.213776	0.007153
CEN6_CEN	CEN6	CEN7	-1.01	n	n	-1.01	n	0.287776
YLR157C-B_ORF	YLR157C-B	YLR157C-B	-1.1	-0.98	-0.94	-1.00667	0.0832666	0.049328
YNL103W_ORF	YNL103W	MET4	-0.31	-1.67	-1.04	-1.00667	0.680612	0.302719
YKL178C_ORF	YKL178C	STE3	-0.81	n	-1.2	-1.005	0.275772	0.09033
YML045W-A_ORF	YML045W-A	YML045W-A	-0.86	-1.06	-1.08	-1	0.121655	0.494804
YCR018C-A_OCH_US100_ORF	YCR018C-A	YCR018C-A	n	-1	n	-1	n	0.973221
YNL054W-B_ORF	YNL054W-B	YNL054W-B	-1.01	-0.89	-1.09	-0.996667	0.100664	0.493833
YDL184C_OCH_DS100_ORF	YDL184C	RPL41A	-1.08	-0.96	-0.93	-0.99	0.0793725	0.421685
YJR029W_ORF	YJR029W	YJR029W	-0.73	-1.15	-1.07	-0.983333	0.22301	0.278229
YOR108W_ORF	YOR108W	LEU9	-0.51	-1.32	-1.1	-0.976667	0.418848	0.026144
RDN5-1_RRNA	RDN5-1	RDN5-2	-0.74	-1.25	-0.94	-0.976667	0.25697	0.433789
YOL103W-B_ORF	YOL103W-B	YOL103W-B	-0.95	-0.79	-1.16	-0.966667	0.185562	0.214767
YFL002W-A_ORF	YFL002W-A	YFL002W-A	-0.82	-1	-1.08	-0.966667	0.133167	0.363585
YPR119W_ORF	YPR119W	CLB2	-1.29	n	-0.64	-0.965	0.459619	0.09504
YELCDELTA4_LTR	YELCDELTA4	YELCDELTA5	-0.63	-0.83	-1.4	-0.953333	0.399541	0.157325
YGR192C_ORF	YGR192C	TDH3	-0.78	-0.95	-1.12	-0.95	0.17	0.226069
YGR038C-B_ORF	YGR038C-B	YGR038C-B	-0.76	-0.98	-1.08	-0.94	0.163707	0.572195
YKRCDELTA8_LTR	YKRCDELTA8	YKRCDELTA9	-0.69	-1.04	-1.09	-0.94	0.217945	0.272703
Q0105_ORF	Q0105	COB	-0.84	-1.04	-0.92	-0.933333	0.100664	0.03785
YDR271C_ORF	YDR271C	YDR271C	-0.62	-1.12	-1.05	-0.93	0.27074	1
YHR173C_ORF	YHR173C	YHR173C	n	n	-0.92	-0.92	n	0.066887
YGL088W_ORF	YGL088W	YGL088W	-0.59	-1.11	-1.05	-0.916667	0.284488	0.102212
YJL052W_OCH__ORF	YJL052W	TDH1	-0.61	-1.03	-1.08	-0.906667	0.258134	0.078984
IGX_YB_279784W	#N/A	#N/A	-0.83	-0.93	-0.95	-0.903333	0.064291	0.801892
YDR134C_ORF	YDR134C	YDR134C	-0.86	-0.84	-0.97	-0.89	0.07	0.424128
YJR043C_ORF	YJR043C	POL32	-0.08	-1.96	-0.61	-0.883333	0.969347	0.191771
YPL247C_ORF	YPL247C	YPL247C	-0.5	-0.92	-1.22	-0.88	0.361663	0.679867
YOR268C_ORF	YOR268C	YOR268C	n	-0.88	n	-0.88	n	0.031578
YER177W_ORF	YER177W	BMH1	-1.15	-0.59	-0.9	-0.88	0.280535	0.502479
YBR118W_ORF	YBR118W	TEF2	-0.71	-0.81	-1.09	-0.87	0.196977	0.039889
YNL014W_ORF	YNL014W	HEF3	0.01	-1.37	-1.25	-0.87	0.764461	0.009151
YMR043W_ORF	YMR043W	MCM1	-0.71	-0.88	-0.99	-0.86	0.141067	0.622952
YLR110C_OCH__ORF	YLR110C	CCW12	-0.78	-0.87	-0.93	-0.86	0.0754983	0.224355
YDL133C-A_ORF	YDL133C-A	RPL41B	-1	-0.82	-0.75	-0.856667	0.12897	0.621059
YNL037C_ORF	YNL037C	IDH1	-0.63	-0.93	-1	-0.853333	0.196554	0.944909
YHR130C_ORF	YHR130C	YHR130C	-0.84	n	-0.86	-0.85	0.0141421	0.942262
YDR077W_ORF	YDR077W	SED1	-1.01	-0.61	-0.92	-0.846667	0.209841	0.975272
Q0130_ORF	Q0130	OLI1	-0.49	-1.28	-0.77	-0.846667	0.400541	0.5064
YDR342C_ORF	YDR342C	HXT7	-0.84	-0.76	-0.93	-0.843333	0.085049	0.046838
IGR_CHR04:(1350163..1351163)_805	#N/A	#N/A	0.26	-1.58	-1.17	-0.83	0.965971	0.161547
YDL166C_ORF	YDL166C	FAP7	-0.54	-0.98	-0.97	-0.83	0.251197	0.648805
YOL121C_OCH_DS100_ORF	YOL121C	RPS19A	-0.77	-0.91	-0.8	-0.826667	0.0737111	0.710354
YOL085C_ORF	YOL085C	YOL085C	-0.73	-0.6	-1.14	-0.823333	0.281839	0.95693
YIL151C_ORF	YIL151C	YIL151C	-0.41	-1.02	-1.04	-0.823333	0.358097	0.843623
YOL086C_ORF	YOL086C	ADH1	-0.61	-0.92	-0.94	-0.823333	0.185023	0.317529
YLR223C_ORF	YLR223C	IFH1	-0.27	-1.24	-0.95	-0.82	0.497896	0.026812
YGL003C_ORF	YGL003C	CDH1	-0.39	-1.13	-0.94	-0.82	0.384318	0.863376
YGL034C_ORF	YGL034C	YGL034C	-0.49	-0.93	-1.01	-0.81	0.28	0.04652
YGL192W_ORF	YGL192W	IME4	-0.41	-0.9	-1.12	-0.81	0.363456	0.369568
YLR110C_ORF	YLR110C	CCW12	-0.84	-0.63	-0.92	-0.796667	0.149778	0.718261
YNL285W_ORF	YNL285W	YNL285W	-0.71	n	-0.88	-0.795	0.120208	0.191813
YDL184C_ORF	YDL184C	RPL41A	-1	-0.52	-0.86	-0.793333	0.246847	0.518876
IGR_CHR01:(COMPLEMENT(166471..166621))_28	#N/A	#N/A	n	-0.9	-0.68	-0.79	0.155563	0.237831
YGR021W_AAA_1_NCR	YGR021W	YGR021W	-0.15	-1.25	-0.96	-0.786667	0.570117	0.026245
YER181C_ORF	YER181C	YER181C	-0.78	n	n	-0.78	n	0.07129
YER172C_ORF	YER172C	BRR2	-0.69	-0.75	-0.89	-0.776667	0.102632	0.588365
YBL072C_ORF	YBL072C	RPS8A	-0.57	-0.84	-0.91	-0.773333	0.179536	0.959359
YJR009C_ORF	YJR009C	TDH2	-0.86	-0.6	-0.81	-0.756667	0.137961	0.006469
YOR332W_ORF	YOR332W	VMA4	-0.7	-0.67	-0.89	-0.753333	0.119304	0.660599
TEL_TEL11R	#N/A	#N/A	-0.52	-1.1	-0.62	-0.746667	0.310054	0.210977
YIL159W_ORF	YIL159W	BNR1	-0.06	-1.22	-0.96	-0.746667	0.608714	0.982125
YDL032W_ORF	YDL032W	YDL032W	n	-0.79	-0.69	-0.74	0.0707107	0.013307
YLR220W_ORF	YLR220W	CCC1	-0.39	-0.79	-1.03	-0.736667	0.323316	0.020727
UNKNOWN_1_ORF	#N/A	#N/A	-0.74	-0.64	-0.81	-0.73	0.08544	0.26443
TEL_TEL10R	#N/A	#N/A	-0.45	-0.82	-0.9	-0.723333	0.240069	0.284173
YDR201W_ORF	YDR201W	SPC19	-0.58	-0.82	-0.76	-0.72	0.1249	0.899926
YIL111W_INT_1	YIL111W	COX5B	-0.36	-0.88	-0.92	-0.72	0.31241	0.921627
YOR247W_ORF	YOR247W	SRL1	-0.7	-0.68	-0.77	-0.716667	0.0472582	0.241913
YMR194C-A_ORF	YMR194C-A	YMR194C-A	0.14	-1.29	-0.99	-0.713333	0.754078	0.546619
YNL115C_ORF	YNL115C	YNL115C	-0.03	-1.45	-0.65	-0.71	0.711899	0.023747
YDR261W-A_ORF	YDR261W-A	YDR261W-A	-0.55	-0.65	-0.89	-0.696667	0.174738	0.324477
YOR192C-C_OCH__ORF	YOR192C-C	YOR192C-C	0.25	-1.05	-1.27	-0.69	0.821462	0.829594
YOR290C_ORF	YOR290C	SNF2	-0.57	-0.6	-0.9	-0.69	0.182483	0.854685
YMR132C_ORF	YMR132C	JLP2	-0.69	n	n	-0.69	n	0.322323
YGL168W_ORF	YGL168W	HUR1	n	n	-0.69	-0.69	n	0.166336
YLR013W_ORF	YLR013W	GAT3	n	-0.97	-0.41	-0.69	0.39598	0.09712
ETS1-1_RRNA	ETS1-1	ETS1-2	-0.41	-0.55	-1.1	-0.686667	0.364737	0.138079
YLR255C_ORF	YLR255C	YLR255C	-0.46	-0.91	-0.69	-0.686667	0.225019	0.027744
YPR007C_ORF	YPR007C	REC8	-0.47	-0.68	-0.9	-0.683333	0.215019	0.494663
YBL021C_ORF	YBL021C	HAP3	-0.43	-1.03	-0.59	-0.683333	0.310698	0.87974
YOR248W_ORF	YOR248W	YOR248W	-0.76	-0.6	-0.66	-0.673333	0.080829	0.07804
YHR172W_AAA_5_NCR	YHR172W	SPC97	-0.93	-0.27	-0.82	-0.673333	0.353601	0.103236
YOL114C_ORF	YOL114C	YOL114C	-0.35	-0.79	-0.87	-0.67	0.28	0.302233
YGR271C-A_ORF	YGR271C-A	YGR271C-A	n	-0.77	-0.57	-0.67	0.141421	0.114744
YOR247W_TIL_3_130__ORF	YOR247W	SRL1	-0.73	-0.62	-0.66	-0.67	0.0556776	0.15072
YOR133W_ORF	YOR133W	EFT1	-0.58	-0.71	-0.72	-0.67	0.0781025	0.030091
YDL119C_ORF	YDL119C	YDL119C	-0.02	-1.21	-0.75	-0.66	0.600083	0.062681
YIL148W_OCH__ORF	YIL148W	RPL40A	-0.61	-0.52	-0.85	-0.66	0.170587	0.740703
YPR134W_ORF	YPR134W	MSS18	-0.24	-1.04	-0.7	-0.66	0.401497	0.164636
YHR131C_ORF	YHR131C	YHR131C	-0.73	n	-0.58	-0.655	0.106066	0.229143
YGL031C_ORF	YGL031C	RPL24A	-0.35	-0.92	-0.69	-0.653333	0.286764	0.362
YGR027C_ORF	YGR027C	RPS25A	-0.71	-0.67	-0.57	-0.65	0.072111	0.948509
YHR174W_ORF	YHR174W	ENO2	-0.61	-0.67	-0.67	-0.65	0.034641	0.16737
Q0085_ORF	Q0085	ATP6	-0.38	-0.68	-0.89	-0.65	0.25632	0.051016
YDR173C_ORF	YDR173C	ARG82	-0.54	-0.69	-0.72	-0.65	0.0964365	0.615787
TEL_TEL09R	#N/A	#N/A	-0.19	-1.2	-0.55	-0.646667	0.511892	0.013687
YCR018C-A_ORF	YCR018C-A	YCR018C-A	-0.44	-0.79	-0.71	-0.646667	0.183394	0.027774
Q0055_INT_1	Q0055	AI2	-0.44	-0.62	-0.88	-0.646667	0.221209	0.068464
YLR111W_ORF	YLR111W	YLR111W	-0.32	-1	-0.6	-0.64	0.34176	0.891495
YDR345C_ORF	YDR345C	HXT3	-0.58	-0.61	-0.73	-0.64	0.0793725	0.107314
YDR305C_ORF	YDR305C	HNT2	-0.32	-0.56	-1.04	-0.64	0.366606	0.399402
YGR254W_OCH__ORF	YGR254W	ENO1	-0.53	-0.65	-0.74	-0.64	0.105357	0.015709
YAL061W_ORF	YAL061W	BDH2	-0.5	-1.11	-0.31	-0.64	0.417971	0.785402
YOR131C_ORF	YOR131C	YOR131C	-0.24	-0.6	-1.07	-0.636667	0.416213	0.554261
YOR155C_ORF	YOR155C	ISN1	-0.25	-0.99	-0.67	-0.636667	0.371124	0.039097
Q0080_ORF	Q0080	ATP8	-0.51	-0.66	-0.73	-0.633333	0.112398	0.392764
YORWDELTA17_LTR	YORWDELTA17	YORWDELTA18	-0.77	-0.12	-1	-0.63	0.456399	0.203206
YCR102C_OCH__ORF	YCR102C	YCR102C	-0.6	-0.59	-0.69	-0.626667	0.0550757	0.039649
YMR303C_ORF	YMR303C	ADH2	-0.59	-0.47	-0.81	-0.623333	0.172434	0.281437
YDR449C_ORF	YDR449C	UTP6	-0.66	-0.47	-0.73	-0.62	0.134536	0.09804
YDR499W_ORF	YDR499W	LCD1	n	-0.64	-0.6	-0.62	0.0282843	0.934706
YLR411W_ORF	YLR411W	CTR3	n	n	-0.62	-0.62	n	1
YPL255W_ORF	YPL255W	BBP1	n	n	-0.62	-0.62	n	0.034069
YAL005C_ORF	YAL005C	SSA1	-0.76	-0.28	-0.81	-0.616667	0.292632	0.00201
YBR019C_ORF	YBR019C	GAL10	-0.76	-0.29	-0.79	-0.613333	0.280416	0.15487
YIL079C_ORF	YIL079C	AIR1	-0.07	-0.96	-0.81	-0.613333	0.47648	0.04399
YPL113C_ORF	YPL113C	YPL113C	-0.32	-0.94	-0.58	-0.613333	0.311341	0.00695
YNL091W_ORF	YNL091W	NST1	0.11	-1.47	-0.48	-0.613333	0.798394	0.706972
YOL156W_ORF	YOL156W	HXT11	-0.12	-0.77	-0.95	-0.613333	0.436616	0.366751
YPL281C_ORF	YPL281C	ERR2	-0.27	-0.74	-0.83	-0.613333	0.300721	0.610785
YOR343W-B_ORF	YOR343W-B	YOR343W-B	-0.54	-0.62	-0.67	-0.61	0.0655744	0.217459
YJL032W_ORF	YJL032W	YJL032W	n	n	-0.61	-0.61	n	0.304717
IGR_CHR11:(62434..63434)_185	#N/A	#N/A	n	n	-0.61	-0.61	n	0.010865
YGR099W_ORF	YGR099W	TEL2	0.54	-1.51	-0.86	-0.61	1.04762	0.040662
YDR342C_OCH__ORF	YDR342C	HXT7	-0.31	-0.7	-0.81	-0.606667	0.262742	0.030399
YJL110C_ORF	YJL110C	GZF3	-0.15	-0.68	-0.99	-0.606667	0.424774	0.052354
YER147C_ORF	YER147C	SCC4	n	-0.78	-0.43	-0.605	0.247487	0.125376
YJL115W_ORF	YJL115W	ASF1	-0.65	n	-0.56	-0.605	0.0636396	0.913973
YHR216W_ORF	YHR216W	IMD2	-0.14	-0.86	-0.81	-0.603333	0.402036	0.028924
YML083C_ORF	YML083C	YML083C	n	-0.6	n	-0.6	n	0.119307
YFR032C_ORF	YFR032C	YFR032C	-0.6	n	n	-0.6	n	0.511052
YHR174W_OCH__ORF	YHR174W	ENO2	-0.76	-0.62	-0.42	-0.6	0.17088	0.005607
YIL022W_TIL_1501_1643_68_ORF	YIL022W	TIM44	-0.9	-0.6	-0.28	-0.593333	0.310054	0.765808
YDL240C-A_ORF	YDL240C-A	YDL240C-A	n	n	-0.59	-0.59	n	0.036439
YPL120W_ORF	YPL120W	VPS30	-0.38	-0.8	-0.59	-0.59	0.21	0.027608
YHR167W_ORF	YHR167W	THP2	n	-0.59	n	-0.59	n	0.606628
YDR077W_OCH__ORF	YDR077W	SED1	-0.57	-0.64	-0.56	-0.59	0.043589	0.682048
YOL009C_ORF	YOL009C	MDM12	0.24	-1.03	-0.98	-0.59	0.719236	0.083686
YCR089W_ORF	YCR089W	FIG2	-0.53	-0.86	-0.38	-0.59	0.245561	0.364534
Q0050_ORF	Q0050	AI1	-0.91	-0.32	-0.52	-0.583333	0.300056	0.018305
YDR029W_ORF	YDR029W	YDR029W	n	n	-0.58	-0.58	n	0.054238
YMR030W-A_ONO_ORF	YMR030W-A	YMR030W-A	-0.58	n	n	-0.58	n	0.034691
YGR171C_ORF	YGR171C	MSM1	-0.56	n	-0.6	-0.58	0.0282843	0.277978
YLR087C_TIL_3301_3600_228_ORF	YLR087C	CSF1	n	n	-0.58	-0.58	n	1
YLR016C_ORF	YLR016C	PML1	-0.6	-0.52	-0.61	-0.576667	0.0493288	0.022442
YDR088C_ORF	YDR088C	SLU7	-0.36	-0.78	-0.58	-0.573333	0.210079	0.649636
YCL024W_ORF	YCL024W	KCC4	-0.57	n	n	-0.57	n	0.209314
YOR010C_ORF	YOR010C	TIR2	-0.28	-0.62	-0.8	-0.566667	0.264071	0.489333
YML082W_ORF	YML082W	YML082W	-0.34	-0.77	-0.57	-0.56	0.215174	0.38558
YGL015C_ORF	YGL015C	YGL015C	n	-0.69	-0.43	-0.56	0.183848	0.061428
YGL163C_ORF	YGL163C	RAD54	-0.56	n	n	-0.56	n	0.271072
TA(UGC)A_TRNA	TA(UGC)A	TA(UGC)A	-0.24	-0.73	-0.7	-0.556667	0.274651	0.020545
YKR090W_ORF	YKR090W	PXL1	-0.61	-0.45	-0.61	-0.556667	0.092376	0.183242
YDR270W_ORF	YDR270W	CCC2	-0.08	-0.61	-0.98	-0.556667	0.452364	0.666905
YPL158C_ORF	YPL158C	YPL158C	n	-0.57	-0.54	-0.555	0.0212132	0.413216
YNR062C_ORF	YNR062C	YNR062C	n	-0.63	-0.48	-0.555	0.106066	0.501946
YDR366C_ORF	YDR366C	YDR366C	-0.47	-0.54	-0.65	-0.553333	0.0907377	0.762696
YNL112W_ORF	YNL112W	DBP2	-0.8	-0.23	-0.63	-0.553333	0.292632	0.133912
YPL065W_ORF	YPL065W	VPS28	-0.55	n	n	-0.55	n	0.81231
YDR436W_ORF	YDR436W	PPZ2	0.29	-0.91	-1.03	-0.55	0.729932	0.0378
YKL129C_ORF	YKL129C	MYO3	-0.47	-0.61	-0.57	-0.55	0.072111	0.258291
YHR092C_ORF	YHR092C	HXT4	-0.7	-0.37	-0.58	-0.55	0.167033	1
YDL101C_ORF	YDL101C	DUN1	-0.55	n	n	-0.55	n	0.488974
YDR223W_ORF	YDR223W	CRF1	-0.55	n	n	-0.55	n	0.13051
YDL141W_ORF	YDL141W	BPL1	n	-0.56	-0.54	-0.55	0.0141421	0.153537
YER043C_ORF	YER043C	SAH1	-0.58	-0.53	-0.53	-0.546667	0.0288675	0.014841
YOR205C_AAA_24_NCR	YOR205C	FMP38	n	-0.49	-0.6	-0.545	0.0777817	0.819572
YIL018W_ORF	YIL018W	RPL2B	-0.34	-0.63	-0.66	-0.543333	0.17673	0.020102
YNL301C_OCH__ORF	YNL301C	RPL18B	-0.32	-0.59	-0.71	-0.54	0.19975	0.324557
YHR004C_ORF	YHR004C	NEM1	-0.27	-0.76	-0.59	-0.54	0.248797	0.528371
YOR304W_ORF	YOR304W	ISW2	-0.55	-0.59	-0.48	-0.54	0.0556776	0.540892
YDL102W_ORF	YDL102W	CDC2	n	-0.67	-0.41	-0.54	0.183848	0.242158
Q0055_ORF	Q0055	AI2	-0.27	-0.57	-0.78	-0.54	0.25632	0.010013
YMR323W_ORF	YMR323W	ERR3	0.33	-0.92	-1.02	-0.536667	0.752219	0.504468
YDR308C_ORF	YDR308C	SRB7	-0.66	-0.37	-0.58	-0.536667	0.149778	0.769532
YOR258W_ORF	YOR258W	HNT3	-0.35	-0.53	-0.73	-0.536667	0.190088	0.228154
YML100W-A_ONO_ORF	YML100W-A	YML100W-A	n	-0.68	-0.39	-0.535	0.205061	0.00109
YFL025C_ORF	YFL025C	BST1	n	-0.45	-0.62	-0.535	0.120208	0.599435
YMR068W_ORF	YMR068W	AVO2	-0.25	-0.82	n	-0.535	0.403051	0.589684
SNR37_SNORNA	SNR37	SNR38	-0.24	-0.85	-0.51	-0.533333	0.305669	0.06998
YHL034C_ORF	YHL034C	SBP1	-0.66	-0.49	-0.45	-0.533333	0.111505	0.005424
YFL010W-A_ORF	YFL010W-A	AUA1	0.01	-1.06	-0.55	-0.533333	0.535195	0.581936
YNL302C_OCH_DS100_ORF	YNL302C	RPS19B	-0.39	-0.6	-0.6	-0.53	0.121244	0.719949
YLR044C_OCH__ORF	YLR044C	PDC1	-0.32	-0.5	-0.77	-0.53	0.226495	0.123104
YFL024C_ORF	YFL024C	EPL1	-0.56	-0.65	-0.38	-0.53	0.137477	0.000462
YGR173W_ORF	YGR173W	RBG2	-0.04	-0.71	-0.83	-0.526667	0.425715	0.24764
YNR055C_ORF	YNR055C	HOL1	-0.48	-0.56	-0.54	-0.526667	0.0416333	0.047191
YJL086C_ORF	YJL086C	YJL086C	n	-0.59	-0.46	-0.525	0.0919239	0.796547
IGR_CHR13:(COMPLEMENT(62402..62543))_8	#N/A	#N/A	-0.1	-0.91	-0.56	-0.523333	0.406243	0.352265
YIL127C_ORF	YIL127C	YIL127C	-0.28	-0.67	-0.62	-0.523333	0.212211	0.676434
YNL325C_ORF	YNL325C	FIG4	-0.37	-0.72	-0.48	-0.523333	0.178979	0.054689
YMR168C_ORF	YMR168C	CEP3	-0.42	-0.59	-0.56	-0.523333	0.0907377	0.563662
TR(ACG)Q2_TRNA	TR(ACG)Q2	TR(ACG)Q3	n	-0.52	n	-0.52	n	1
YGR122C-A_ORF	YGR122C-A	YGR122C-A	-0.48	-0.47	-0.61	-0.52	0.0781025	0.063985
YDR193W_ORF	YDR193W	YDR193W	n	n	-0.52	-0.52	n	0.017793
YDR495C_ORF	YDR495C	VPS3	n	n	-0.52	-0.52	n	0.832126
YOR242C_ORF	YOR242C	SSP2	-0.36	n	-0.68	-0.52	0.226274	0.171677
YNR024W_ORF	YNR024W	YNR024W	0.15	-0.93	-0.77	-0.516667	0.582866	0.421042
YJL153C_ORF	YJL153C	INO1	-0.32	-0.7	-0.53	-0.516667	0.190351	1
YLR361C_ORF	YLR361C	DCR2	-0.27	-0.53	-0.75	-0.516667	0.240278	0.103866
YKL009W_ORF	YKL009W	MRT4	-0.19	-0.72	-0.64	-0.516667	0.285715	0.570709
YFR041C_ORF	YFR041C	ERJ5	-0.37	-0.72	-0.45	-0.513333	0.183394	0.233161
Q0070_INT_4	Q0070	AI5_ALPHA	-0.46	-0.63	-0.45	-0.513333	0.10116	0.00185
YFR032C-B_ONO_ORF	YFR032C-B	YFR032C-B	n	-0.51	n	-0.51	n	0.058395
YDR307W_ORF	YDR307W	YDR307W	-0.51	n	n	-0.51	n	0.522208
YLL039C_ORF	YLL039C	UBI4	-0.75	-0.27	-0.51	-0.51	0.24	0.879883
YLR182W_ORF	YLR182W	SWI6	-0.6	-0.57	-0.36	-0.51	0.130767	0.8759
YHL015W_ORF	YHL015W	RPS20	-0.42	-0.47	-0.64	-0.51	0.115326	0.059976
YHR077C_ORF	YHR077C	NMD2	-0.77	-0.31	-0.45	-0.51	0.235797	0.398426
YKL087C_ORF	YKL087C	CYT2	-0.34	-0.24	-0.95	-0.51	0.384318	0.843455
YBL019W_ORF	YBL019W	APN2	n	n	-0.51	-0.51	n	0.465977
YMR147W_ORF	YMR147W	YMR147W	-0.42	-0.58	-0.52	-0.506667	0.080829	0.194439
YGR172C_ORF	YGR172C	YIP1	-0.29	-0.61	-0.62	-0.506667	0.187705	0.053608
YDL133C-A_OCH_DS100_ORF	YDL133C-A	RPL41B	-0.76	-0.34	-0.42	-0.506667	0.22301	0.197133
YBL003C_ORF	YBL003C	HTA2	-0.42	-0.55	-0.55	-0.506667	0.0750555	0.236469
YER131W_ORF	YER131W	RPS26B	-0.69	-0.4	-0.43	-0.506667	0.159478	0.823596
YDL064W_JXN_EI_1_ORF	YDL064W	UBC9	-0.64	n	-0.37	-0.505	0.190919	0.066315
YDL028C_ORF	YDL028C	MPS1	n	-0.59	-0.42	-0.505	0.120208	0.931157
SNR128_SNORNA	SNR128	SNR129	0.59	-1.16	-0.94	-0.503333	0.953223	0.005509
YDR479C_ORF	YDR479C	PEX29	-0.14	-0.88	-0.49	-0.503333	0.37018	0.112456
YAL038W_ORF	YAL038W	CDC19	-0.36	-0.49	-0.66	-0.503333	0.150444	0.021018
YNL276C_ORF	YNL276C	YNL276C	n	n	-0.5	-0.5	n	0.97786
YIL059C_ORF	YIL059C	YIL059C	-0.2	n	-0.8	-0.5	0.424264	0.807767
YDR034C-A_ORF	YDR034C-A	YDR034C-A	-0.5	-0.49	-0.51	-0.5	0.01	0.063931
YKR029C_ORF	YKR029C	SET3	-0.26	-0.42	-0.82	-0.5	0.288444	0.707177
YJL159W_ORF	YJL159W	HSP150	-0.23	-0.43	-0.84	-0.5	0.310966	0.144228
YDR157W_ORF	YDR157W	YDR157W	-0.25	-0.56	-0.68	-0.496667	0.221886	0.006046
YMR205C_ORF	YMR205C	PFK2	-0.62	-0.37	-0.5	-0.496667	0.125033	0.158111
IGR_CHR14:(394506..394662)_78	#N/A	#N/A	-0.53	-0.45	n	-0.49	0.0565685	0.589153
YNL254C_ORF	YNL254C	YNL254C	-0.82	-0.16	n	-0.49	0.46669	0.707674
YKR059W_ORF	YKR059W	TIF1	-0.66	-0.33	-0.48	-0.49	0.165227	0.126359
YDR012W_ORF	YDR012W	RPL4B	-0.38	-0.55	-0.54	-0.49	0.0953939	0.001996
YCR028C-A_JXN_EI_1_ORF	YCR028C-A	RIM1	-0.43	-0.31	-0.73	-0.49	0.216333	0.922291
YLR035C_ORF	YLR035C	MLH2	-0.45	-0.53	-0.49	-0.49	0.04	0.118123
YGL033W_JXN_EE20_1_ORF	YGL033W	HOP2	n	n	-0.49	-0.49	n	0.188882
YLR431C_ORF	YLR431C	ATG23	-0.29	-0.53	-0.65	-0.49	0.183303	0.046376
YJL004C_ORF	YJL004C	SYS1	-0.31	-0.83	-0.32	-0.486667	0.297377	0.859919
YJR145C_OCH_DS100_ORF	YJR145C	RPS4A	-0.3	-0.5	-0.66	-0.486667	0.18037	0.055719
YPL272C_ORF	YPL272C	YPL272C	-0.07	-0.86	-0.52	-0.483333	0.396274	0.116961
YDR116C_ORF	YDR116C	MRPL1	-0.74	-0.2	-0.51	-0.483333	0.270986	0.39799
YEL034W_ORF	YEL034W	HYP2	-0.72	-0.26	-0.47	-0.483333	0.23029	0.094692
YOR062C_ORF	YOR062C	YOR062C	n	n	-0.48	-0.48	n	0.399395
YLR367W_JXN_EE20_1_ORF	YLR367W	RPS22B	-0.25	-0.57	-0.62	-0.48	0.200749	0.403988
YMR001C_ORF	YMR001C	CDC5	-0.27	-0.54	-0.63	-0.48	0.18735	0.357336
YER138W-A_OCH_DS100_ORF	YER138W-A	YER138W-A	-0.51	-0.24	-0.68	-0.476667	0.221886	0.920146
YJL052W_ORF	YJL052W	TDH1	-0.52	-0.27	-0.64	-0.476667	0.188768	0.015606
YFR024C-A_JXN_EE20_1_ORF	YFR024C-A	LSB3	-0.46	-0.59	-0.38	-0.476667	0.105987	0.196315
YOL039W_ORF	YOL039W	RPP2A	-0.15	-0.42	-0.86	-0.476667	0.358376	0.461224
YGL227W_ORF	YGL227W	VID30	n	-0.51	-0.44	-0.475	0.0494975	0.446483
YML034W_JXN_EE20_1_ORF	YML034W	SRC1	n	-0.65	-0.3	-0.475	0.247487	0.721646
YPR039W_ORF	YPR039W	YPR039W	n	-0.45	-0.49	-0.47	0.0282843	0.207643
IGR_CHR15:(COMPLEMENT(969028..969181))_55	#N/A	#N/A	n	-0.51	-0.43	-0.47	0.0565685	1
IGR_CHR09:(368962..369962)_297	#N/A	#N/A	n	n	-0.47	-0.47	n	0.502159
IGR_CHR02:(741099..741237)_14	#N/A	#N/A	n	n	-0.47	-0.47	n	0.25258
YNR071C_ORF	YNR071C	YNR071C	n	n	-0.47	-0.47	n	0.106243
YKR072C_ORF	YKR072C	SIS2	-0.7	-0.37	-0.34	-0.47	0.19975	0.055168
YER044C-A_JXN_EI_1_ORF	YER044C-A	MEI4	n	n	-0.47	-0.47	n	1
YBR018C_ORF	YBR018C	GAL7	-0.33	-0.47	-0.61	-0.47	0.14	0.652807
YMR289W_ORF	YMR289W	ABZ2	n	-0.49	-0.45	-0.47	0.0282843	0.382063
YLR325C_ORF	YLR325C	RPL38	-0.56	-0.3	-0.54	-0.466667	0.144684	0.276282
YMR158C-A_OCH_US100_ORF	YMR158C-A	YMR158C-A	-0.09	-0.69	-0.62	-0.466667	0.328075	0.708436
YOR247W_TIL_4_49__ORF	YOR247W	SRL1	-0.61	-0.25	-0.54	-0.466667	0.190875	0.214619
YOR156C_ORF	YOR156C	NFI1	-0.14	-0.61	-0.65	-0.466667	0.283608	0.922438
YLR256W_ORF	YLR256W	HAP1	-0.59	-0.17	-0.64	-0.466667	0.258134	0.225388
YBR168W_ORF	YBR168W	PEX32	n	-0.62	-0.31	-0.465	0.219203	0.912907
YPL020C_ORF	YPL020C	ULP1	-0.36	-0.38	-0.65	-0.463333	0.161967	0.049872
YER011W_ORF	YER011W	TIR1	-0.1	-0.46	-0.83	-0.463333	0.365011	0.175793
YGR262C_ORF	YGR262C	BUD32	0.03	-0.87	-0.55	-0.463333	0.456216	0.464928
SNR77_SNORNA	SNR77	SNR78	0.48	-1.46	-0.4	-0.46	0.971391	0.037817
YBL100C_ORF	YBL100C	YBL100C	-0.55	-0.55	-0.28	-0.46	0.155885	0.469919
YDR326C_ORF	YDR326C	YSP2	-0.25	-0.23	-0.9	-0.46	0.381182	0.216435
YDL077C_ORF	YDL077C	VAM6	-0.46	n	n	-0.46	n	0.618851
YJR103W_ORF	YJR103W	URA8	-0.53	-0.08	-0.77	-0.46	0.350286	0.163767
YKL166C_ORF	YKL166C	TPK3	-0.3	-0.21	-0.87	-0.46	0.357911	0.052519
YHR149C_ORF	YHR149C	SKG6	-0.46	n	n	-0.46	n	0.614062
YJL136C_OCH__ORF	YJL136C	RPS21B	-0.39	-0.44	-0.55	-0.46	0.0818535	0.546705
YHR086W_ORF	YHR086W	NAM8	-0.49	-0.2	-0.69	-0.46	0.246374	0.746009
YOR298W_ORF	YOR298W	MUM3	n	-0.65	-0.27	-0.46	0.268701	0.13215
YOR384W_ORF	YOR384W	FRE5	n	n	-0.46	-0.46	n	0.034636
YDR263C_ORF	YDR263C	DIN7	-0.25	-0.67	n	-0.46	0.296985	0.864168
YNL111C_ORF	YNL111C	CYB5	-0.03	-1	-0.35	-0.46	0.494267	0.886226
YKL060C_ORF	YKL060C	FBA1	-0.61	-0.21	-0.55	-0.456667	0.215716	0.067023
YJR121W_ORF	YJR121W	ATP2	0.05	-0.61	-0.81	-0.456667	0.450037	0.297289
YOR160W_ORF	YOR160W	MTR10	n	-0.46	-0.45	-0.455	0.00707107	0.902311
TEL_TEL11L	#N/A	#N/A	0.02	-0.92	-0.46	-0.453333	0.470035	0.044498
YKL164C_ORF	YKL164C	PIR1	-0.64	-0.38	-0.34	-0.453333	0.162891	0.259231
YBR031W_ORF	YBR031W	RPL4A	-0.24	-0.42	-0.7	-0.453333	0.231805	0.015648
YER153C_ORF	YER153C	PET122	-0.47	-0.45	-0.44	-0.453333	0.0152753	0.027297
YLR007W_ORF	YLR007W	NSE1	0.09	-0.74	-0.71	-0.453333	0.470779	0.51998
YLL018C_ORF	YLL018C	DPS1	-0.62	-0.33	-0.41	-0.453333	0.149778	0.593237
Q0065_INT_1	Q0065	AI4	-0.4	-0.47	-0.49	-0.453333	0.0472582	0.018502
YLR400W_ORF	YLR400W	YLR400W	n	-0.45	n	-0.45	n	1
YLR460C_ORF	YLR460C	YLR460C	-0.36	n	-0.54	-0.45	0.127279	0.53056
YDL064W_JXN_IE_1_ORF	YDL064W	UBC9	-0.5	-0.47	-0.38	-0.45	0.06245	0.599953
YHR038W_ORF	YHR038W	RRF1	0.18	-0.75	-0.78	-0.45	0.545802	0.758729
YPL167C_ORF	YPL167C	REV3	n	n	-0.45	-0.45	n	1
YPR141C_ORF	YPR141C	KAR3	n	-0.49	-0.41	-0.45	0.0565685	0.893799
YNL038W_JXN_IE_1_ORF	YNL038W	GPI15	-0.62	-0.28	n	-0.45	0.240416	0.255513
YMR009W_ORF	YMR009W	ADI1	n	n	-0.45	-0.45	n	0.881224
YHRCSIGMA3_LTR	YHRCSIGMA3	YHRCSIGMA4	-0.16	-0.63	-0.55	-0.446667	0.251462	0.379508
YIL014C-A_ORF	YIL014C-A	YIL014C-A	-0.52	-0.57	-0.25	-0.446667	0.172143	0.158744
IGR_CHR12:(1048294..1049294)_209	#N/A	#N/A	-0.13	-0.65	-0.55	-0.443333	0.275923	0.968036
YOR154W_ORF	YOR154W	SLP1	-0.6	-0.26	-0.47	-0.443333	0.171561	0.860827
Q0160_ORF	Q0160	SCEI	-0.38	-0.32	-0.63	-0.443333	0.164418	0.07357
YNL041C_ORF	YNL041C	COG6	-0.35	-0.56	-0.42	-0.443333	0.106927	0.147325
YGL029W_ORF	YGL029W	CGR1	0.03	-0.71	-0.65	-0.443333	0.411015	0.574024
YMR326C_ORF	YMR326C	YMR326C	n	n	-0.44	-0.44	n	1
YLR416C_ORF	YLR416C	YLR416C	n	n	-0.44	-0.44	n	0.408989
YJR129C_ORF	YJR129C	YJR129C	n	-0.45	-0.43	-0.44	0.0141421	0.2736
YIL171W_ORF	YIL171W	YIL171W	-0.29	-0.59	n	-0.44	0.212132	0.194613
YNL128W_ORF	YNL128W	TEP1	n	n	-0.44	-0.44	n	1
YIR015W_ORF	YIR015W	RPR2	-0.05	-0.86	-0.41	-0.44	0.405832	0.515659
YGL014W_ORF	YGL014W	PUF4	-0.41	n	-0.47	-0.44	0.0424264	0.417459
YOR288C_ORF	YOR288C	MPD1	n	n	-0.44	-0.44	n	0.102466
YHR143W_TIL_6_223__ORF	YHR143W	DSE2	-0.44	-0.38	-0.5	-0.44	0.06	0.248505
YLR087C_TIL_3001_3300_95_ORF	YLR087C	CSF1	n	n	-0.44	-0.44	n	0.974532
YGL021W_ORF	YGL021W	ALK1	-0.67	n	-0.21	-0.44	0.325269	0.798636
YOR137C_ORF	YOR137C	SIA1	-0.36	-0.56	-0.39	-0.436667	0.107858	0.313278
YDL188C_ORF	YDL188C	PPH22	-0.43	-0.28	-0.6	-0.436667	0.160104	0.070391
YCR012W_ORF	YCR012W	PGK1	-0.03	-0.4	-0.88	-0.436667	0.426185	0.492908
YBL002W_ORF	YBL002W	HTB2	-0.46	-0.39	-0.46	-0.436667	0.0404145	0.809129
YKR041W_ORF	YKR041W	YKR041W	n	-0.6	-0.27	-0.435	0.233345	0.774571
YPR037C_ORF	YPR037C	ERV2	-0.53	-0.34	n	-0.435	0.13435	0.139275
YMR211W_ORF	YMR211W	DML1	-0.41	n	-0.46	-0.435	0.0353553	0.906089
YER012W_ORF	YER012W	PRE1	-0.5	-0.48	-0.32	-0.433333	0.0986577	0.08895
YHL013C_ORF	YHL013C	OTU2	-0.79	-0.12	-0.39	-0.433333	0.337095	0.083197
YPR035W_ORF	YPR035W	GLN1	-0.63	-0.21	-0.46	-0.433333	0.211266	0.042182
YJR092W_ORF	YJR092W	BUD4	-0.49	-0.63	-0.18	-0.433333	0.23029	0.4467
YPR139C_ORF	YPR139C	VPS66	-0.36	-0.59	-0.35	-0.433333	0.135769	0.140844
YCR038W-A_ORF	YCR038W-A	YCR038W-A	-0.31	n	-0.55	-0.43	0.169706	0.157919
YNL017C_ORF	YNL017C	YNL017C	-0.15	-0.54	-0.6	-0.43	0.244336	0.042297
YJR023C_ORF	YJR023C	YJR023C	n	n	-0.43	-0.43	n	1
IGR_CHR15:(159171..159444)_174	#N/A	#N/A	-0.58	-0.22	-0.49	-0.43	0.18735	0.854388
YOR247W_OCH__ORF	YOR247W	SRL1	-0.17	-0.53	-0.59	-0.43	0.227156	0.141721
YOR116C_TIL_8_0_US200_ORF	YOR116C	RPO31	-0.43	n	n	-0.43	n	1
YMR164C_ORF	YMR164C	MSS11	-0.23	-0.69	-0.37	-0.43	0.235797	0.604048
YIL019W_ORF	YIL019W	FAF1	0.47	-1.14	-0.62	-0.43	0.821645	0.037241
YEL025C_ORF	YEL025C	YEL025C	-0.42	-0.38	-0.48	-0.426667	0.0503322	0.794146
YBR141C_ORF	YBR141C	YBR141C	-0.27	-0.63	-0.38	-0.426667	0.184481	0.433534
YOR116C_TIL_1201_1500_230_ORF	YOR116C	RPO31	-0.33	-0.65	-0.3	-0.426667	0.193993	0.237536
YKR094C_OCH_DS100_ORF	YKR094C	RPL40B	-0.56	-0.4	-0.32	-0.426667	0.122202	0.42498
YGL103W_ORF	YGL103W	RPL28	-0.44	-0.43	-0.41	-0.426667	0.0152753	0.153293
YDL103C_ORF	YDL103C	QRI1	-0.53	-0.52	-0.23	-0.426667	0.170392	0.046857
YPL223C_ORF	YPL223C	GRE1	-0.28	-0.44	-0.56	-0.426667	0.140475	0.30899
YLR206W_ORF	YLR206W	ENT2	-0.53	-0.28	-0.47	-0.426667	0.130512	0.321135
YJL081C_ORF	YJL081C	ARP4	-0.23	-0.77	-0.28	-0.426667	0.298385	0.205078
YLR057W_ORF	YLR057W	YLR057W	-0.37	n	-0.48	-0.425	0.0777817	0.634474
YBR150C_ORF	YBR150C	TBS1	-0.45	n	-0.4	-0.425	0.0353553	0.615902
SCR1_NCR	SCR1	SCR2	-0.3	-0.68	-0.29	-0.423333	0.222336	0.263086
YOR344C_ORF	YOR344C	TYE7	-0.42	-0.48	-0.37	-0.423333	0.0550757	0.520137
YLL024C_ORF	YLL024C	SSA2	-0.48	-0.49	-0.3	-0.423333	0.106927	0.002429
YER150W_ORF	YER150W	SPI1	-0.27	-0.55	-0.45	-0.423333	0.141892	0.57296
YOR237W_ORF	YOR237W	HES1	-0.17	-0.69	-0.41	-0.423333	0.260256	0.088228
YBR144C_ORF	YBR144C	YBR144C	n	-0.42	n	-0.42	n	0.080298
YNR039C_ORF	YNR039C	ZRG17	-0.42	n	n	-0.42	n	0.122191
YOR389W_OCH__ORF	YOR389W	YOR389W	n	-0.68	-0.16	-0.42	0.367696	0.574088
YLR407W_ORF	YLR407W	YLR407W	-0.02	-0.52	-0.72	-0.42	0.360555	0.908699
YGL010W_ORF	YGL010W	YGL010W	n	n	-0.42	-0.42	n	0.194081
YCR030C_ORF	YCR030C	SYP1	-0.54	-0.23	-0.49	-0.42	0.166433	0.023187
YML034W_JXN_IE_1_ORF	YML034W	SRC1	-0.42	n	n	-0.42	n	0.580782
YLR039C_ORF	YLR039C	RIC1	-0.42	n	-0.42	-0.42	0	0.788577
YOL003C_ORF	YOL003C	PFA4	0.06	-0.81	-0.51	-0.42	0.441928	0.280726
YKL096W-A_ORF	YKL096W-A	CWP2	-0.54	-0.18	-0.54	-0.42	0.207846	0.115203
YJL058C_ORF	YJL058C	BIT61	n	n	-0.42	-0.42	n	0.10646
YFL010W-A_OCH_DS100_ORF	YFL010W-A	AUA1	n	n	-0.42	-0.42	n	0.191106
YDL209C_TIL_7_131__ORF	YDL209C	CWC2	-0.17	-0.48	-0.6	-0.416667	0.221886	0.155504
YGL131C_ORF	YGL131C	SNT2	-0.4	-0.45	-0.39	-0.413333	0.0321455	0.825712
YDR034C-C_ORF	YDR034C-C	YDR034C-C	-0.47	-0.33	-0.44	-0.413333	0.0737111	0.084469
YBL030C_ORF	YBL030C	PET9	-0.29	-0.52	-0.43	-0.413333	0.115902	0.003902
YOR376W_ORF	YOR376W	YOR376W	-0.41	n	n	-0.41	n	1
YKR023W_ORF	YKR023W	YKR023W	-0.08	-0.44	-0.71	-0.41	0.31607	0.064287
YDR248C_ORF	YDR248C	YDR248C	-0.4	n	-0.42	-0.41	0.0141421	0.333885
YBR219C_ORF	YBR219C	YBR219C	0	-0.76	-0.47	-0.41	0.383536	0.015114
YDL122W_ORF	YDL122W	UBP1	-0.42	-0.3	-0.51	-0.41	0.105357	0.88269
YGL008C_ORF	YGL008C	PMA1	0.25	-0.72	-0.76	-0.41	0.571927	0.006319
YBR010W_OCH__ORF	YBR010W	HHT1	-0.19	-0.47	-0.57	-0.41	0.196977	0.035889
YOR040W_ORF	YOR040W	GLO4	-0.41	n	n	-0.41	n	0.49498
YGR098C_ORF	YGR098C	ESP1	-0.03	n	-0.79	-0.41	0.537401	0.461547
YLR405W_ORF	YLR405W	DUS4	-0.08	-0.61	-0.54	-0.41	0.287924	0.027752
YJR152W_ORF	YJR152W	DAL5	n	-0.55	-0.27	-0.41	0.19799	0.098264
YPR180W_ORF	YPR180W	AOS1	-0.4	-0.31	-0.52	-0.41	0.105357	0.145358
YIL154C_ORF	YIL154C	IMP2'	-0.4	-0.54	-0.28	-0.406667	0.130128	0.10819
YPL260W_ORF	YPL260W	YPL260W	-0.3	-0.4	-0.52	-0.406667	0.110151	0.444175
YML080W_ORF	YML080W	DUS1	-0.34	-0.42	-0.46	-0.406667	0.061101	0.729807
Q0045_ORF	Q0045	COX1	-0.08	-0.5	-0.64	-0.406667	0.291433	0.000797
YJR057W_ORF	YJR057W	CDC8	-0.36	-0.52	-0.34	-0.406667	0.0986577	0.553733
YDR078C_ORF	YDR078C	SHU2	-0.49	n	-0.32	-0.405	0.120208	0.282689
TF(GAA)Q_TRNA	TF(GAA)Q	TF(GAA)Q	0.9	-1.42	-0.69	-0.403333	1.18627	0.263859
YPR203W_ORF	YPR203W	YPR203W	-0.36	-0.46	-0.39	-0.403333	0.051316	0.006285
YDR109C_ORF	YDR109C	YDR109C	-0.72	-0.04	-0.45	-0.403333	0.342394	0.13044
YIL086C_AAA_14_NCR	YIL086C	YIL086C	0.2	-0.59	-0.81	-0.4	0.531131	0.074795
YBL036C_ORF	YBL036C	YBL036C	-0.56	-0.69	0.05	-0.4	0.395095	0.033572
YDR369C_ORF	YDR369C	XRS2	-0.4	n	n	-0.4	n	0.616607
YEL021W_ORF	YEL021W	URA3	-0.54	-0.21	-0.45	-0.4	0.170587	0.035114
YGL097W_ORF	YGL097W	SRM1	-0.31	-0.19	-0.7	-0.4	0.266646	0.08061
YFR033C_ORF	YFR033C	QCR6	-0.62	-0.24	-0.34	-0.4	0.196977	0.092759
YGL055W_ORF	YGL055W	OLE1	-0.34	-0.42	-0.44	-0.4	0.052915	0.315833
YJR132W_ORF	YJR132W	NMD5	-0.46	-0.54	-0.2	-0.4	0.177764	0.206355
YCR087C-A_ORF	YCR087C-A	LUG1	-0.46	-0.1	-0.64	-0.4	0.274955	0.123666
YCL036W_ORF	YCL036W	GFD2	n	n	-0.4	-0.4	n	0.445671
YPL119C_ORF	YPL119C	DBP1	n	n	-0.4	-0.4	n	1
YJR088C_ORF	YJR088C	YJR088C	-0.48	-0.37	-0.34	-0.396667	0.0737111	0.196676
YOR320C_ORF	YOR320C	GNT1	-0.76	-0.25	-0.18	-0.396667	0.316596	0.287945
Q0110_ORF	Q0110	BI2	-0.38	-0.33	-0.48	-0.396667	0.0763763	0.080698
YBL099W_ORF	YBL099W	ATP1	-0.14	-0.47	-0.58	-0.396667	0.228983	0.229374
TEL_TEL02L	#N/A	#N/A	0.49	-1.28	n	-0.395	1.25158	0.085119
YPR002C-A_ORF	YPR002C-A	YPR002C-A	-0.3	-0.49	n	-0.395	0.13435	0.600336
YGL112C_ORF	YGL112C	TAF6	n	-0.37	-0.42	-0.395	0.0353553	0.893842
YDL069C_ORF	YDL069C	CBS1	-0.4	n	-0.39	-0.395	0.00707107	0.356494
YJL024C_INT_1	YJL024C	APS3	-0.11	n	-0.68	-0.395	0.403051	0.006883
YOR249C_ORF	YOR249C	APC5	n	-0.27	-0.52	-0.395	0.176777	0.201905
YJL138C_ORF	YJL138C	TIF2	-0.32	-0.33	-0.53	-0.393333	0.118462	0.00228
YDR268W_ORF	YDR268W	MSW1	-0.52	-0.38	-0.28	-0.393333	0.120554	0.634185
YHR079C_ORF	YHR079C	IRE1	-0.41	-0.37	-0.4	-0.393333	0.0208167	0.17674
YAL041W_ORF	YAL041W	CDC24	-0.55	-0.28	-0.35	-0.393333	0.140119	0.996505
YNL209W_OCH_DS100_ORF	YNL209W	SSB2	-0.35	-0.33	-0.5	-0.393333	0.0929157	0.112703
YFL048C_ORF	YFL048C	EMP47	-0.33	-0.4	-0.45	-0.393333	0.0602771	0.654878
YKL036C_ORF	YKL036C	YKL036C	-0.36	-0.51	-0.3	-0.39	0.108167	0.219088
IGR_CHR13:(COMPLEMENT(347178..347406))_48	#N/A	#N/A	n	n	-0.39	-0.39	n	1
IGR_CHR05:(426683..427683)_390	#N/A	#N/A	n	n	-0.39	-0.39	n	0.290871
YNL195C_AAA_11_NCR	YNL195C	YNL195C	n	-0.47	-0.31	-0.39	0.113137	0.010885
YKL075C_ORF	YKL075C	YKL075C	n	n	-0.39	-0.39	n	0.737285
YJR039W_ORF	YJR039W	YJR039W	-0.39	n	n	-0.39	n	0.069906
YER149C_ORF	YER149C	PEA2	-0.41	-0.34	-0.42	-0.39	0.043589	0.482232
YDR179C_ORF	YDR179C	CSN9	n	n	-0.39	-0.39	n	0.210779
YBR067C_ORF	YBR067C	TIP1	-0.27	-0.4	-0.49	-0.386667	0.110604	0.250349
YCR014C_ORF	YCR014C	POL4	-0.45	-0.38	-0.33	-0.386667	0.0602771	0.081476
YDR343C_ORF	YDR343C	HXT6	-0.22	-0.19	-0.75	-0.386667	0.315013	0.125344
YOR312C_ORF	YOR312C	RPL20B	-0.58	-0.24	-0.34	-0.386667	0.174738	0.32638
YPR071W_ORF	YPR071W	YPR071W	-0.43	n	-0.34	-0.385	0.0636396	0.705804
YMR175W_ORF	YMR175W	SIP18	n	-0.39	-0.38	-0.385	0.00707107	0.127195
YGR084C_ORF	YGR084C	MRP13	n	-0.43	-0.34	-0.385	0.0636396	0.643957
YJL159W_OCH__ORF	YJL159W	HSP150	-0.28	-0.2	-0.67	-0.383333	0.251462	0.616876
YDL041W_ORF	YDL041W	YDL041W	-0.27	-0.45	-0.43	-0.383333	0.0986577	0.04443
YEL054C_ORF	YEL054C	RPL12A	-0.61	-0.21	-0.33	-0.383333	0.205264	0.053419
YER144C_ORF	YER144C	UBP5	-0.38	-0.29	-0.47	-0.38	0.09	0.124812
YML124C_INT_1	YML124C	TUB3	n	n	-0.38	-0.38	n	0.005677
YHR152W_ORF	YHR152W	SPO12	-0.48	n	-0.28	-0.38	0.141421	0.47292
YOR159C_ORF	YOR159C	SME1	-0.29	-0.31	-0.54	-0.38	0.138924	0.818252
YER074W_ORF	YER074W	RPS24A	-0.39	-0.36	-0.39	-0.38	0.0173205	0.501667
YOL121C_ORF	YOL121C	RPS19A	-0.43	-0.29	-0.42	-0.38	0.0781025	0.756274
YOR116C_TIL_2101_2400_118_ORF	YOR116C	RPO31	-0.14	-0.43	-0.57	-0.38	0.219317	0.089162
YML073C_OCH__ORF	YML073C	RPL6A	-0.4	-0.32	-0.42	-0.38	0.052915	0.246361
YCR024C-A_OCH_DS100_ORF	YCR024C-A	PMP1	-0.54	-0.35	-0.25	-0.38	0.147309	0.036239
YOR193W_ORF	YOR193W	PEX27	-0.23	-0.53	-0.38	-0.38	0.15	0.164326
YCR092C_ORF	YCR092C	MSH3	n	-0.57	-0.19	-0.38	0.268701	0.207596
YDR371W_ORF	YDR371W	CTS2	0.13	-0.69	-0.58	-0.38	0.445084	0.076481
YGR188C_ORF	YGR188C	BUB1	n	-0.38	n	-0.38	n	0.943637
YER102W_ORF	YER102W	RPS8B	-0.27	-0.3	-0.56	-0.376667	0.159478	0.926453
YOL091W_ORF	YOL091W	SPO21	-0.15	-0.49	-0.49	-0.376667	0.196299	0.280552
YMR143W_OCH_DS100_ORF	YMR143W	RPS16A	-0.32	-0.37	-0.44	-0.376667	0.0602771	0.272249
YNL062C_ORF	YNL062C	GCD10	-0.2	-0.54	-0.39	-0.376667	0.170392	0.441332
IGR_CHR05:(425683..426683)_101	#N/A	#N/A	-0.27	-0.39	-0.46	-0.373333	0.0960902	0.014095
YDL130W_ORF	YDL130W	RPP1B	-0.66	-0.09	-0.37	-0.373333	0.285015	0.271053
YMR142C_OCH_DS100_ORF	YMR142C	RPL13B	-0.42	-0.36	-0.34	-0.373333	0.0416333	0.272875
YPL269W_ORF	YPL269W	KAR9	-0.34	-0.43	-0.35	-0.373333	0.0493288	0.944448
YOR133W_AAA_7_NCR	YOR133W	EFT1	0.21	-0.48	-0.85	-0.373333	0.53799	0.295082
YHR143W_TIL_7_80__ORF	YHR143W	DSE2	-0.5	-0.1	-0.52	-0.373333	0.236925	0.227795
YML077W_ORF	YML077W	BET5	-0.13	-0.45	-0.54	-0.373333	0.215484	0.385979
YBR111W-A_JXN_IE_2_ORF	YBR111W-A	SUS1	-0.41	-0.3	-0.41	-0.373333	0.0635085	0.612206
YGR069W_ORF	YGR069W	YGR069W	n	n	-0.37	-0.37	n	0.761344
YHL014C_ORF	YHL014C	YLF2	-0.32	-0.36	-0.43	-0.37	0.0556776	0.592033
YER093C_ORF	YER093C	TSC11	-0.44	-0.26	-0.41	-0.37	0.0964365	0.524076
YBR111W-A_JXN_EI_2_ORF	YBR111W-A	SUS1	-0.36	-0.41	-0.34	-0.37	0.0360555	0.113694
YJR035W_ORF	YJR035W	RAD26	-0.37	n	n	-0.37	n	0.015768
YDL117W_ORF	YDL117W	CYK3	-0.34	-0.4	n	-0.37	0.0424264	0.460535
YLR087C_TIL_1_300_58_ORF	YLR087C	CSF1	n	-0.34	-0.4	-0.37	0.0424264	0.392242
SNR47_SNORNA	SNR47	SNR48	0.8	-1.56	-0.34	-0.366667	1.18023	0.217808
YOR333C_ORF	YOR333C	YOR333C	-0.11	-0.47	-0.52	-0.366667	0.223681	0.770068
YMR102C_ORF	YMR102C	YMR102C	-0.2	-0.5	-0.4	-0.366667	0.152753	0.270074
YDL098C_ORF	YDL098C	SNU23	-0.19	-0.45	-0.46	-0.366667	0.15308	0.237423
YGR239C_ORF	YGR239C	PEX21	0.08	-0.7	-0.48	-0.366667	0.402161	0.007143
YJL114W_ORF	YJL114W	YJL114W	-0.44	n	-0.29	-0.365	0.106066	0.309491
YGR150C_ORF	YGR150C	YGR150C	-0.38	n	-0.35	-0.365	0.0212132	0.373123
YGL036W_ORF	YGL036W	YGL036W	n	-0.35	-0.38	-0.365	0.0212132	0.863085
YOR203W_ORF	YOR203W	YOR203W	-0.06	-0.56	-0.47	-0.363333	0.266521	0.615782
YBL052C_ORF	YBL052C	SAS3	-0.56	-0.34	-0.19	-0.363333	0.1861	0.077839
YNL055C_ORF	YNL055C	POR1	-0.06	-0.37	-0.66	-0.363333	0.300056	0.116092
SNR45_SNORNA	SNR45	SNR46	0.67	-0.89	-0.87	-0.363333	0.894949	0.02173
YML053C_ORF	YML053C	YML053C	-0.61	-0.32	-0.16	-0.363333	0.228108	0.046214
YOR143C_ORF	YOR143C	THI80	-0.25	-0.36	-0.48	-0.363333	0.115036	0.108004
YLL045C_ORF	YLL045C	RPL8B	-0.38	-0.33	-0.38	-0.363333	0.0288675	0.012654
Q0065_INT_2	Q0065	AI4	-0.3	-0.4	-0.39	-0.363333	0.0550757	0.006349
ARSCONSENSUS-TEL12L-YP2_ARS	#N/A	#N/A	-0.25	-0.39	-0.44	-0.36	0.0984886	0.334546
YNL057W_ORF	YNL057W	YNL057W	-0.36	n	n	-0.36	n	1
YJL120W_ORF	YJL120W	YJL120W	-0.36	n	n	-0.36	n	1
YDR220C_ORF	YDR220C	YDR220C	n	-0.36	n	-0.36	n	0.150496
IGX_YD_205982C	#N/A	#N/A	-0.37	-0.37	-0.34	-0.36	0.0173205	0.003123
YBR219C_INT_1	YBR219C	YBR219C	n	n	-0.36	-0.36	n	0.594251
YLR441C_ORF	YLR441C	RPS1A	-0.63	-0.19	-0.26	-0.36	0.236432	0.016489
YDR450W_OCH__ORF	YDR450W	RPS18A	-0.33	-0.39	-0.36	-0.36	0.03	0.351882
YOR279C_ORF	YOR279C	RFM1	-0.5	-0.34	-0.24	-0.36	0.131149	0.412197
YNL201C_ORF	YNL201C	PSY2	-0.36	n	-0.36	-0.36	0	0.43948
YJL013C_ORF	YJL013C	MAD3	n	-0.46	-0.26	-0.36	0.141421	0.047772
YKR067W_ORF	YKR067W	GPT2	-0.67	-0.26	-0.15	-0.36	0.274044	0.260642
YPR111W_ORF	YPR111W	DBF20	-0.34	n	-0.38	-0.36	0.0282843	0.451968
YOR369C_ORF	YOR369C	RPS12	-0.54	-0.3	-0.23	-0.356667	0.162583	0.00637
YNL248C_ORF	YNL248C	RPA49	-0.28	-0.34	-0.45	-0.356667	0.0862168	0.223844
YGL107C_ORF	YGL107C	RMD9	-0.43	-0.08	-0.56	-0.356667	0.248261	0.311379
YGR060W_ORF	YGR060W	ERG25	-0.15	-0.5	-0.42	-0.356667	0.183394	0.000712
YJR032W_ORF	YJR032W	CPR7	-0.55	-0.31	-0.21	-0.356667	0.174738	0.024336
YDR329C_ORF	YDR329C	PEX3	-0.41	-0.27	-0.39	-0.356667	0.0757188	0.351862
YPL277C_ORF	YPL277C	YPL277C	-0.55	-0.16	n	-0.355	0.275772	0.122798
YFL038C_ORF	YFL038C	YPT1	-0.56	-0.02	-0.48	-0.353333	0.291433	0.28208
YIR021W_ORF	YIR021W	MRS1	-0.05	-0.56	-0.45	-0.353333	0.26839	0.463617
YOR314W_ORF	YOR314W	YOR314W	n	n	-0.35	-0.35	n	0.036236
IGR_CHR13:(830527..831527)_105	#N/A	#N/A	n	-0.32	-0.38	-0.35	0.0424264	0.881449
YMR209C_ORF	YMR209C	YMR209C	-0.03	-0.62	-0.4	-0.35	0.298161	0.02157
YIL001W_ORF	YIL001W	YIL001W	0.02	-0.46	-0.61	-0.35	0.32909	0.226451
YOR194C_ORF	YOR194C	TOA1	-0.16	-0.36	-0.53	-0.35	0.185203	0.371911
YPR056W_TIL_8_26__ORF	YPR056W	TFB4	-0.35	n	n	-0.35	n	1
YNR026C_ORF	YNR026C	SEC12	-0.56	-0.17	-0.32	-0.35	0.196723	0.312425
YML011C_ORF	YML011C	RAD33	-0.35	n	n	-0.35	n	0.870848
YIL107C_TIL_7_195__ORF	YIL107C	PFK26	-0.35	n	n	-0.35	n	0.36603
YOR017W_ORF	YOR017W	PET127	-0.35	n	n	-0.35	n	0.208371
YEL042W_ORF	YEL042W	GDA1	-0.35	-0.5	-0.2	-0.35	0.15	0.045569
YGL110C_ORF	YGL110C	CUE3	-0.24	n	-0.46	-0.35	0.155563	0.162217
YHR051W_ORF	YHR051W	COX6	-0.31	-0.39	-0.35	-0.35	0.04	0.338534
YLR210W_ORF	YLR210W	CLB4	-0.35	n	n	-0.35	n	0.837089
YLR369W_ORF	YLR369W	SSQ1	-0.32	-0.42	-0.3	-0.346667	0.064291	0.101566
YPL194W_ORF	YPL194W	DDC1	0.01	-0.42	-0.63	-0.346667	0.326241	0.510671
YIL157C_ORF	YIL157C	COA1	-0.58	-0.15	-0.31	-0.346667	0.217332	0.746091
YLL065W_ORF	YLL065W	YLL065W	-0.24	-0.26	-0.53	-0.343333	0.161967	0.117758
YKL014C_ORF	YKL014C	URB1	-0.37	-0.33	-0.33	-0.343333	0.023094	0.513811
YPL130W_ORF	YPL130W	SPO19	0.06	-0.66	-0.43	-0.343333	0.367741	0.073111
YDR447C_ORF	YDR447C	RPS17B	-0.11	-0.4	-0.52	-0.343333	0.210792	0.277908
YPL036W_ORF	YPL036W	PMA2	-0.2	-0.76	-0.07	-0.343333	0.366652	0.031848
YOR135C_ORF	YOR135C	YOR135C	-0.47	n	-0.21	-0.34	0.183848	0.044769
YMR031C_ORF	YMR031C	YMR031C	-0.03	-0.5	-0.49	-0.34	0.268514	0.019613
YIL168W_ORF	YIL168W	YIL168W	n	n	-0.34	-0.34	n	0.117684
YGR042W_ORF	YGR042W	YGR042W	-0.09	-0.65	-0.28	-0.34	0.284781	0.814037
YNL224C_ORF	YNL224C	SQS1	-0.27	n	-0.41	-0.34	0.0989949	0.892141
YLR367W_JXN_IE_1_ORF	YLR367W	RPS22B	-0.28	-0.47	-0.27	-0.34	0.112694	0.287475
YJR021C_JXN_IE_1_ORF	YJR021C	REC107	-0.34	n	n	-0.34	n	0.088707
YER013W_ORF	YER013W	PRP22	0.11	-0.74	-0.39	-0.34	0.4272	0.019673
YHR160C_ORF	YHR160C	PEX18	n	n	-0.34	-0.34	n	0.01388
YGL203C_ORF	YGL203C	KEX1	-0.6	-0.29	-0.13	-0.34	0.238956	0.767277
YDL021W_ORF	YDL021W	GPM2	-0.52	n	-0.16	-0.34	0.254558	0.072519
YGR196C_ORF	YGR196C	FYV8	n	-0.32	-0.36	-0.34	0.0282843	0.589388
YKL220C_ORF	YKL220C	FRE2	n	-0.33	-0.35	-0.34	0.0141421	0.747812
YKL172W_ORF	YKL172W	EBP2	-0.31	-0.38	-0.33	-0.34	0.0360555	0.581247
YOR061W_ORF	YOR061W	CKA2	-0.34	n	n	-0.34	n	0.579748
YOR343W-A_ORF	YOR343W-A	YOR343W-A	-0.46	-0.28	-0.27	-0.336667	0.106927	0.471313
YKL028W_ORF	YKL028W	TFA1	-0.38	-0.4	-0.23	-0.336667	0.0929157	0.755588
YIL105C_ORF	YIL105C	SLM1	-0.34	-0.35	-0.32	-0.336667	0.0152753	0.270929
YDL195W_ORF	YDL195W	SEC31	-0.19	-0.67	-0.15	-0.336667	0.289367	0.797571
YDR289C_ORF	YDR289C	RTT103	-0.21	-0.4	-0.4	-0.336667	0.109697	0.397564
YML026C_OCH__ORF	YML026C	RPS18B	-0.48	-0.22	-0.31	-0.336667	0.132035	0.763863
YLR029C_OCH__ORF	YLR029C	RPL15A	-0.15	-0.39	-0.47	-0.336667	0.166533	0.339776
YFR053C_ORF	YFR053C	HXK1	-0.65	-0.22	-0.14	-0.336667	0.274287	0.620263
YDR224C_ORF	YDR224C	HTB1	-0.19	-0.45	-0.37	-0.336667	0.133167	0.890189
YEL030W_ORF	YEL030W	ECM10	-0.08	-0.45	-0.48	-0.336667	0.222785	0.3738
YPL044C_ORF	YPL044C	YPL044C	n	-0.33	-0.34	-0.335	0.00707107	0.957466
YOR345C_ORF	YOR345C	YOR345C	n	-0.34	-0.33	-0.335	0.00707107	0.114425
YGR080W_ORF	YGR080W	TWF1	n	-0.31	-0.36	-0.335	0.0353553	0.160783
YKL144C_ORF	YKL144C	RPC25	-0.25	n	-0.42	-0.335	0.120208	0.274871
YJR094C_ORF	YJR094C	IME1	-0.29	n	-0.38	-0.335	0.0636396	0.763692
YLR433C_ORF	YLR433C	CNA1	-0.47	n	-0.2	-0.335	0.190919	0.17306
YLR353W_ORF	YLR353W	BUD8	-0.41	-0.26	n	-0.335	0.106066	0.072625
YGL247W_ORF	YGL247W	BRR6	n	-0.38	-0.29	-0.335	0.0636396	0.198513
UNKNOWN_5_ORF	#N/A	#N/A	-0.53	-0.25	-0.22	-0.333333	0.170978	0.046521
YPL183C_ORF	YPL183C	YPL183C	-0.27	-0.26	-0.47	-0.333333	0.118462	0.147439
YKR042W_TIL_6_126__ORF	YKR042W	UTH1	-0.41	-0.1	-0.49	-0.333333	0.205994	0.042536
YLR250W_ORF	YLR250W	SSP120	-0.22	-0.27	-0.51	-0.333333	0.155027	0.803036
YAL034W-A_ORF	YAL034W-A	MTW1	-0.31	-0.27	-0.42	-0.333333	0.0776745	0.102175
YGR052W_ORF	YGR052W	FMP48	-0.18	-0.32	-0.5	-0.333333	0.160416	0.314974
YDR284C_ORF	YDR284C	DPP1	-0.11	-0.45	-0.44	-0.333333	0.193477	0.3678
YPR158W_ORF	YPR158W	YPR158W	-0.04	-0.39	-0.56	-0.33	0.265141	0.133264
YNL313C_ORF	YNL313C	YNL313C	-0.27	-0.29	-0.43	-0.33	0.087178	0.221853
YIL064W_ORF	YIL064W	YIL064W	-0.04	-0.75	-0.2	-0.33	0.372424	0.373418
YGR168C_ORF	YGR168C	YGR168C	n	-0.33	n	-0.33	n	0.354816
YBR071W_ORF	YBR071W	YBR071W	-0.05	-0.46	-0.48	-0.33	0.242693	0.298096
YPL042C_ORF	YPL042C	SSN3	-0.33	n	n	-0.33	n	0.157747
YHR014W_ORF	YHR014W	SPO13	n	-0.22	-0.44	-0.33	0.155563	0.231843
YEL017C-A_ORF	YEL017C-A	PMP2	-0.39	-0.12	-0.48	-0.33	0.18735	0.525565
YHR147C_ORF	YHR147C	MRPL6	n	n	-0.33	-0.33	n	0.515899
YGL016W_ORF	YGL016W	KAP122	0.32	-0.84	-0.47	-0.33	0.592537	0.021215
YMR288W_ORF	YMR288W	HSH155	n	-0.33	n	-0.33	n	0.621945
YKL152C_ORF	YKL152C	GPM1	-0.5	-0.21	-0.28	-0.33	0.151327	0.000116
YDR052C_ORF	YDR052C	DBF4	-0.24	-0.19	-0.56	-0.33	0.200749	0.605745
YDL017W_ORF	YDL017W	CDC7	-0.26	n	-0.4	-0.33	0.0989949	0.166932
YDR364C_ORF	YDR364C	CDC40	-0.33	n	n	-0.33	n	0.409999
YPR201W_ORF	YPR201W	ARR3	n	n	-0.33	-0.33	n	1
YGR073C_ORF	YGR073C	YGR073C	0.14	-0.46	-0.66	-0.326667	0.416333	0.135344
YAR047C_ORF	YAR047C	YAR047C	-0.33	-0.13	-0.52	-0.326667	0.195021	0.120085
IGR_CHR02:(270735..270897)_35	#N/A	#N/A	-0.5	-0.15	-0.33	-0.326667	0.175024	0.688266
YJR086W_ORF	YJR086W	STE18	-0.36	-0.33	-0.29	-0.326667	0.0351188	0.190637
YDL075W_ORF	YDL075W	RPL31A	-0.39	-0.23	-0.36	-0.326667	0.085049	0.797328
YPL024W_ORF	YPL024W	RMI1	-0.11	-0.41	-0.46	-0.326667	0.189297	0.378588
YOR158W_ORF	YOR158W	PET123	-0.48	-0.26	-0.24	-0.326667	0.133167	0.591608
YJL133W_ORF	YJL133W	MRS3	0.2	-0.89	-0.29	-0.326667	0.545924	0.17364
YER174C_ORF	YER174C	GRX4	-0.14	-0.53	-0.31	-0.326667	0.195533	0.643814
YFL029C_ORF	YFL029C	CAK1	-0.02	-0.61	-0.35	-0.326667	0.295691	0.042888
YFL056C_OCH__ORF	YFL056C	AAD6	-0.41	-0.37	-0.2	-0.326667	0.111505	0.227091
YBR097W_ORF	YBR097W	VPS15	n	-0.46	-0.19	-0.325	0.190919	0.75022
YER014W_ORF	YER014W	HEM14	n	-0.11	-0.54	-0.325	0.304056	0.621557
YGR256W_ORF	YGR256W	GND2	-0.28	n	-0.37	-0.325	0.0636396	0.125372
SNR55_SNORNA	SNR55	SNR56	-0.4	-0.42	-0.15	-0.323333	0.150444	0.01297
YNL337W_ORF	YNL337W	YNL337W	-0.19	-0.42	-0.36	-0.323333	0.119304	0.277587
IGR_CHR07:(664770..665572)_360	#N/A	#N/A	-0.11	-0.36	-0.5	-0.323333	0.197569	0.03862
YGL160W_ORF	YGL160W	YGL160W	-0.7	-0.29	0.02	-0.323333	0.361156	0.035796
YLR409C_ORF	YLR409C	UTP21	-0.34	-0.22	-0.41	-0.323333	0.0960902	0.256806
YDR293C_ORF	YDR293C	SSD1	0.07	-0.5	-0.54	-0.323333	0.341223	0.649563
YIL167W_ORF	YIL167W	SDL1	-0.24	-0.4	-0.33	-0.323333	0.0802081	0.864604
YDR195W_ORF	YDR195W	REF2	-0.39	-0.1	-0.48	-0.323333	0.198578	0.169582
YFL021W_ORF	YFL021W	GAT1	0.01	-0.56	-0.42	-0.323333	0.297041	0.091465
YOR046C_ORF	YOR046C	DBP5	-0.22	-0.44	-0.31	-0.323333	0.110604	0.165074
YMR116C_JXN_EI_1_ORF	YMR116C	ASC1	-0.39	-0.32	-0.26	-0.323333	0.0650641	0.003096
YLR149C-A_ORF	YLR149C-A	YLR149C-A	-0.33	-0.21	-0.42	-0.32	0.105357	0.057298
YOR082C_ORF	YOR082C	YOR082C	n	n	-0.32	-0.32	n	0.317741
YMR151W_ORF	YMR151W	YMR151W	n	n	-0.32	-0.32	n	0.155552
YML009C-A_ORF	YML009C-A	YML009C-A	0.11	-0.44	-0.63	-0.32	0.384318	0.569738
IGR_CHR14:(174086..175086)_367	#N/A	#N/A	-0.32	n	n	-0.32	n	0.023574
YER053C-A_ORF	YER053C-A	YER053C-A	-0.32	n	n	-0.32	n	0.570289
YDR131C_ORF	YDR131C	YDR131C	n	n	-0.32	-0.32	n	0.912626
YDR034W-B_ORF	YDR034W-B	YDR034W-B	n	-0.33	-0.31	-0.32	0.0141421	0.561655
YBR238C_ORF	YBR238C	YBR238C	-0.32	n	n	-0.32	n	0.334541
YNL209W_ORF	YNL209W	SSB2	-0.35	-0.25	-0.36	-0.32	0.0608276	0.021122
YJR134C_ORF	YJR134C	SGM1	-0.18	n	-0.46	-0.32	0.19799	0.099502
YBL072C_OCH_DS100_ORF	YBL072C	RPS8A	-0.64	-0.21	-0.11	-0.32	0.281603	0.176594
YBR125C_ORF	YBR125C	PTC4	-0.6	-0.22	-0.14	-0.32	0.245764	0.710058
YMR268C_ORF	YMR268C	PRP24	-0.4	-0.24	-0.32	-0.32	0.08	0.272658
YDR281C_ORF	YDR281C	PHM6	-0.16	-0.12	-0.68	-0.32	0.31241	0.92356
YMR172W_ORF	YMR172W	HOT1	-0.14	-0.47	-0.35	-0.32	0.167033	0.42052
YJR048W_ORF	YJR048W	CYC1	-0.43	-0.28	-0.25	-0.32	0.0964365	0.394794
YLR087C_TIL_7501_7800_219_ORF	YLR087C	CSF1	-0.29	-0.2	-0.47	-0.32	0.137477	0.025301
Q0045_JXN_EI_5_ORF	Q0045	COX1	-0.37	0.11	-0.7	-0.32	0.407308	0.003971
YGL076C_OCH_DS100_ORF	YGL076C	RPL7A	-0.29	-0.26	-0.4	-0.316667	0.0737111	0.669443
YOR269W_ORF	YOR269W	PAC1	-0.54	-0.25	-0.16	-0.316667	0.198578	0.597858
YIL015W_ORF	YIL015W	BAR1	-0.19	-0.39	-0.37	-0.316667	0.110151	0.5572
YLR338W_ORF	YLR338W	YLR338W	-0.21	-0.53	-0.21	-0.316667	0.184752	0.315704
YKR042W_TIL_7_5__ORF	YKR042W	UTH1	-0.49	-0.04	-0.42	-0.316667	0.242143	0.165211
YGR247W_ORF	YGR247W	CPD1	0.09	-0.58	-0.46	-0.316667	0.357258	0.058328
Q0045_JXN_EE20_5_ORF	Q0045	COX1	-0.08	-0.44	-0.43	-0.316667	0.20502	0.001869
YML099C_ORF	YML099C	ARG81	-0.24	-0.36	-0.35	-0.316667	0.0665833	0.31776
IGR_CHR03:(COMPLEMENT(172628..172790))_5	#N/A	#N/A	-0.45	n	-0.18	-0.315	0.190919	0.540679
YER184C_ORF	YER184C	YER184C	0.24	-0.87	n	-0.315	0.784889	0.010085
YDR085C_ORF	YDR085C	AFR1	n	-0.43	-0.2	-0.315	0.162635	0.051897
TL(GAG)G_TRNA	TL(GAG)G	TL(GAG)G	0.11	-0.49	-0.56	-0.313333	0.368284	0.020601
IGX_YC_66732C	#N/A	#N/A	-0.14	-0.33	-0.47	-0.313333	0.16563	0.529564
YJL213W_ORF	YJL213W	YJL213W	0.07	-0.52	-0.49	-0.313333	0.332315	0.046084
YKL125W_ORF	YKL125W	RRN3	-0.39	-0.25	-0.3	-0.313333	0.070946	0.650261
YKL142W_ORF	YKL142W	MRP8	-0.22	-0.37	-0.35	-0.313333	0.0814453	0.914612
YLR239C_ORF	YLR239C	LIP2	-0.14	-0.47	-0.33	-0.313333	0.16563	0.352842
YMR172C-A_ORF	YMR172C-A	YMR172C-A	n	n	-0.31	-0.31	n	0.469937
YLR331C_ORF	YLR331C	YLR331C	-0.34	n	-0.28	-0.31	0.0424264	0.070238
YKL223W_ORF	YKL223W	YKL223W	n	-0.46	-0.16	-0.31	0.212132	1
IGR_CHR08:(COMPLEMENT(204088..204277))_9	#N/A	#N/A	-0.31	n	n	-0.31	n	0.302264
YMR155W_ORF	YMR155W	YMR155W	-0.18	-0.26	-0.49	-0.31	0.160935	0.259241
YMR027W_ORF	YMR027W	YMR027W	0.19	-0.36	-0.76	-0.31	0.47697	0.455319
YKL095W_ORF	YKL095W	YJU2	-0.42	-0.15	-0.36	-0.31	0.141774	0.348864
YFL064C_ORF	YFL064C	YFL064C	0.06	-0.54	-0.45	-0.31	0.323574	0.00093
YDL229W_ORF	YDL229W	SSB1	-0.54	-0.02	-0.37	-0.31	0.265141	0.041846
YDR180W_ORF	YDR180W	SCC2	n	-0.41	-0.21	-0.31	0.141421	0.933495
YJR101W_ORF	YJR101W	RSM26	-0.19	-0.42	-0.32	-0.31	0.115326	0.297736
YDR025W_ORF	YDR025W	RPS11A	-0.4	-0.01	-0.52	-0.31	0.266646	0.970527
YLR448W_ORF	YLR448W	RPL6B	-0.7	-0.02	-0.21	-0.31	0.350856	0.002826
YPL249C-A_ORF	YPL249C-A	RPL36B	-0.45	-0.2	-0.28	-0.31	0.127671	0.747363
YIL021W_ORF	YIL021W	RPB3	-0.31	n	n	-0.31	n	0.216182
YIL107C_TIL_13_211__ORF	YIL107C	PFK26	n	n	-0.31	-0.31	n	0.18556
YDL022W_ORF	YDL022W	GPD1	-0.5	-0.08	-0.35	-0.31	0.212838	0.047463
YLR348C_ORF	YLR348C	DIC1	0.07	-0.69	n	-0.31	0.537401	0.220517
YDR151C_ORF	YDR151C	CTH1	n	-0.37	-0.25	-0.31	0.0848528	0.436808
YJL158C_ORF	YJL158C	CIS3	0.16	-0.53	-0.56	-0.31	0.407308	0.052133
YLR103C_ORF	YLR103C	CDC45	-0.31	n	n	-0.31	n	0.742315
YGR129W_ORF	YGR129W	SYF2	-0.07	-0.48	-0.37	-0.306667	0.212211	0.309371
YOR294W_ORF	YOR294W	RRS1	-0.08	-0.45	-0.39	-0.306667	0.198578	0.086743
YGR118W_ORF	YGR118W	RPS23A	-0.46	-0.2	-0.26	-0.306667	0.136137	0.847908
YDR450W_ORF	YDR450W	RPS18A	-0.34	-0.3	-0.28	-0.306667	0.0305505	0.194592
YLR335W_ORF	YLR335W	NUP2	-0.32	0.2	-0.8	-0.306667	0.500133	0.747279
YIL098C_ORF	YIL098C	FMC1	-0.22	-0.15	-0.55	-0.306667	0.21362	0.86224
YOR054C_ORF	YOR054C	VHS3	-0.32	-0.17	-0.43	-0.306667	0.130512	0.348329
YAL005C_OCH__ORF	YAL005C	SSA1	-0.59	-0.08	-0.25	-0.306667	0.259679	0.002467
YBR149W_ORF	YBR149W	ARA1	-0.28	-0.35	-0.29	-0.306667	0.0378594	0.152897
YLR408C_ORF	YLR408C	YLR408C	-0.29	n	-0.32	-0.305	0.0212132	0.086876
YMR120C_ORF	YMR120C	ADE17	0.14	-0.75	n	-0.305	0.629325	0.018378
YBL008W-A_ONO_ORF	YBL008W-A	YBL008W-A	-0.31	-0.26	-0.34	-0.303333	0.0404145	0.019243
YMR179W_ORF	YMR179W	SPT21	-0.03	-0.38	-0.5	-0.303333	0.244199	0.601227
YOR341W_ORF	YOR341W	RPA190	-0.52	-0.29	-0.1	-0.303333	0.210317	0.015696
YJR033C_ORF	YJR033C	RAV1	-0.36	-0.46	-0.09	-0.303333	0.191398	0.065689
YNL001W_ORF	YNL001W	DOM34	-0.42	-0.33	-0.16	-0.303333	0.132035	0.768364
ARS300-TEL3L_ARS	ARS300	ARS301	-0.33	-0.38	-0.2	-0.303333	0.0929157	0.308301
YCR057C_ORF	YCR057C	PWP2	-0.32	-0.35	-0.24	-0.303333	0.0568624	0.118344
YNL056W_ORF	YNL056W	OCA2	-0.57	-0.28	-0.06	-0.303333	0.255799	0.429179
YDR110W_ORF	YDR110W	FOB1	-0.49	-0.18	-0.24	-0.303333	0.164418	0.335491
YGR108W_ORF	YGR108W	CLB1	-0.31	-0.38	-0.22	-0.303333	0.0802081	0.022802
YPR093C_ORF	YPR093C	ASR1	-0.58	-0.01	-0.32	-0.303333	0.285365	0.096273
YPR016W-A_ORF	YPR016W-A	YPR016W-A	-0.15	-0.32	-0.43	-0.3	0.141067	0.022113
TP(UGG)Q_TRNA	TP(UGG)Q	TP(UGG)Q	n	-0.46	-0.14	-0.3	0.226274	0.638027
YOL106W_ORF	YOL106W	YOL106W	-0.3	n	n	-0.3	n	0.037277
YNR077C_ORF	YNR077C	YNR077C	-0.28	-0.14	-0.48	-0.3	0.17088	0.272136
YFL063W_ORF	YFL063W	YFL063W	-0.3	-0.32	-0.28	-0.3	0.02	0.084028
IGX_YO_728826W	#N/A	#N/A	-0.31	-0.31	-0.28	-0.3	0.0173205	0.841937
YJR112W-A_ONO_ORF	YJR112W-A	YJR112W-A	0.05	-0.47	-0.48	-0.3	0.30315	0.489284
YGL231C_ORF	YGL231C	YGL231C	-0.28	-0.29	-0.33	-0.3	0.0264575	0.130414
YLR417W_ORF	YLR417W	VPS36	-0.33	-0.53	-0.04	-0.3	0.246374	0.20472
YBR165W_ORF	YBR165W	UBS1	n	n	-0.3	-0.3	n	0.860312
YGR144W_ORF	YGR144W	THI4	-0.11	n	-0.49	-0.3	0.268701	0.023077
YLR313C_ORF	YLR313C	SPH1	n	n	-0.3	-0.3	n	0.894538
YLR275W_ORF	YLR275W	SMD2	-0.06	-0.45	-0.39	-0.3	0.21	0.467969
YMR230W_OCH_DS100_ORF	YMR230W	RPS10B	-0.24	-0.36	-0.3	-0.3	0.06	0.49316
YER056C-A_ORF	YER056C-A	RPL34A	-0.21	-0.29	-0.4	-0.3	0.0953939	0.688428
YGR058W_ORF	YGR058W	PEF1	-0.3	n	n	-0.3	n	0.66585
YGL111W_ORF	YGL111W	NSA1	-0.03	-0.41	-0.46	-0.3	0.23516	0.070683
YJR135C_ORF	YJR135C	MCM22	-0.3	n	n	-0.3	n	0.147134
YMR065W_ORF	YMR065W	KAR5	n	n	-0.3	-0.3	n	1
YEL022W_ORF	YEL022W	GEA2	-0.28	-0.48	-0.14	-0.3	0.17088	0.594268
YKL149C_ORF	YKL149C	DBR1	-0.26	-0.4	-0.24	-0.3	0.087178	0.722081
YLR087C_TIL_901_1200_59_ORF	YLR087C	CSF1	n	n	-0.3	-0.3	n	0.557621
YLR087C_TIL_1801_2100_102_ORF	YLR087C	CSF1	n	-0.32	-0.28	-0.3	0.0282843	0.002095
YOR112W_ORF	YOR112W	CEX1	-0.32	n	-0.28	-0.3	0.0282843	0.372216
YPL048W_ORF	YPL048W	CAM1	-0.21	-0.27	-0.42	-0.3	0.108167	0.091034
Q0120_JXN_IE_3_ORF	Q0120	BI4	-0.43	-0.07	-0.4	-0.3	0.19975	0.23571
YNL300W_TIL_5_0__ORF	YNL300W	YNL300W	-0.1	-0.3	-0.49	-0.296667	0.195021	0.14946
YLR173W_ORF	YLR173W	YLR173W	-0.38	-0.23	-0.28	-0.296667	0.0763763	0.777102
YDR089W_ORF	YDR089W	YDR089W	-0.02	-0.41	-0.46	-0.296667	0.240901	0.48806
YAL014C_OCH__ORF	YAL014C	SYN8	-0.01	-0.36	-0.52	-0.296667	0.260832	0.350369
YJL176C_ORF	YJL176C	SWI3	-0.43	-0.2	-0.26	-0.296667	0.119304	0.015556
YDR219C_ORF	YDR219C	MFB1	-0.46	0.09	-0.52	-0.296667	0.336204	0.330283
YDR518W_ORF	YDR518W	EUG1	-0.39	-0.42	-0.08	-0.296667	0.188237	0.126515
YBR286W_ORF	YBR286W	APE3	-0.54	-0.22	-0.13	-0.296667	0.215484	0.374317
YDR136C_ORF	YDR136C	YDR136C	-0.07	-0.58	-0.24	-0.296667	0.259679	0.021317
YMR227C_ORF	YMR227C	TAF7	-0.84	-0.06	0.01	-0.296667	0.47184	0.306854
YOL016C_ORF	YOL016C	CMK2	-0.26	-0.42	-0.21	-0.296667	0.109697	0.41746
YJR141W_ORF	YJR141W	YJR141W	-0.24	n	-0.35	-0.295	0.0777817	0.454786
YDL013W_ORF	YDL013W	HEX3	-0.4	n	-0.19	-0.295	0.148492	0.135538
YKL186C_ORF	YKL186C	MTR2	-0.44	0.12	-0.56	-0.293333	0.362951	0.267111
YAR075W_ORF	YAR075W	YAR075W	-0.23	-0.15	-0.5	-0.293333	0.183394	0.040539
YOR272W_ORF	YOR272W	YTM1	-0.36	-0.12	-0.4	-0.293333	0.151438	0.515468
YIL091C_ORF	YIL091C	YIL091C	-0.66	-0.33	0.11	-0.293333	0.386307	0.430198
YPR041W_ORF	YPR041W	TIF5	-0.44	0.02	-0.46	-0.293333	0.271539	0.73631
YOR008C_ORF	YOR008C	SLG1	0.65	-0.9	-0.63	-0.293333	0.82803	0.437235
YNL032W_ORF	YNL032W	SIW14	-0.49	-0.16	-0.23	-0.293333	0.173877	0.936795
YLR333C_ORF	YLR333C	RPS25B	-0.38	-0.11	-0.39	-0.293333	0.15885	0.828099
YDL081C_ORF	YDL081C	RPP1A	-0.79	0.03	-0.12	-0.293333	0.436616	0.493932
YOR056C_ORF	YOR056C	NOB1	-0.26	-0.21	-0.41	-0.293333	0.104083	0.01658
YOL013C_ORF	YOL013C	HRD1	-0.31	-0.39	-0.18	-0.293333	0.105987	0.582809
YHR052W_ORF	YHR052W	CIC1	-0.15	-0.41	-0.32	-0.293333	0.132035	0.072938
YBR191W-A_ORF	YBR191W-A	YBR191W-A	-0.29	n	n	-0.29	n	0.015176
YJL022W_ORF	YJL022W	YJL022W	n	-0.29	n	-0.29	n	0.143616
YDR154C_ORF	YDR154C	YDR154C	-0.16	-0.34	-0.37	-0.29	0.113578	0.390056
YCR085W_ORF	YCR085W	YCR085W	n	n	-0.29	-0.29	n	0.057479
YOL013W-A_ORF	YOL013W-A	YOL013W-A	n	n	-0.29	-0.29	n	0.211498
YJL160C_ORF	YJL160C	YJL160C	-0.29	n	n	-0.29	n	0.017922
YIL089W_ORF	YIL089W	YIL089W	n	n	-0.29	-0.29	n	0.905018
YGR071C_ORF	YGR071C	YGR071C	-0.03	-0.55	n	-0.29	0.367696	0.374364
YGL060W_ORF	YGL060W	YBP2	n	n	-0.29	-0.29	n	0.586371
YLR183C_ORF	YLR183C	TOS4	-0.19	n	-0.39	-0.29	0.141421	0.522267
YER148W_ORF	YER148W	SPT15	-0.24	-0.24	-0.39	-0.29	0.0866025	0.872046
YLR424W_ORF	YLR424W	SPP382	-0.29	-0.15	-0.43	-0.29	0.14	0.826956
YKL006C-A_ORF	YKL006C-A	SFT1	-0.17	-0.36	-0.34	-0.29	0.104403	0.200637
YDL083C_ORF	YDL083C	RPS16B	-0.27	-0.23	-0.37	-0.29	0.072111	0.26622
YJR094W-A_OCH__ORF	YJR094W-A	RPL43B	-0.19	-0.22	-0.46	-0.29	0.147986	0.682293
YBR267W_ORF	YBR267W	REI1	-0.12	-0.34	-0.41	-0.29	0.151327	0.975513
YGR010W_ORF	YGR010W	NMA2	-0.32	0.19	-0.74	-0.29	0.465725	0.943497
YDL209C_TIL_8_123__ORF	YDL209C	CWC2	n	n	-0.29	-0.29	n	0.388761
YNL286W_ORF	YNL286W	CUS2	-0.13	n	-0.45	-0.29	0.226274	0.082499
YDL192W_ORF	YDL192W	ARF1	-0.39	-0.18	-0.3	-0.29	0.105357	0.145237
YPL267W_ORF	YPL267W	ACM1	-0.33	-0.3	-0.24	-0.29	0.0458258	0.000608
YMR316C-B_ORF	YMR316C-B	YMR316C-B	-0.15	-0.6	-0.11	-0.286667	0.272091	0.003315
YJR136C_ORF	YJR136C	YJR136C	-0.19	-0.21	-0.46	-0.286667	0.150444	0.554972
YIL123W_ORF	YIL123W	SIM1	-0.34	-0.04	-0.48	-0.286667	0.224796	0.633493
YPR043W_OCH__ORF	YPR043W	RPL43A	-0.73	-0.03	-0.1	-0.286667	0.38553	0.756652
YDR418W_ORF	YDR418W	RPL12B	-0.51	-0.16	-0.19	-0.286667	0.193993	0.137056
YPL212C_ORF	YPL212C	PUS1	-0.2	-0.1	-0.56	-0.286667	0.241937	0.756134
YPR159W_ORF	YPR159W	KRE6	-0.29	-0.21	-0.36	-0.286667	0.0750555	0.464504
YMR251W-A_ORF	YMR251W-A	HOR7	-0.62	0.1	-0.34	-0.286667	0.362951	0.073379
YDR434W_ORF	YDR434W	GPI17	0.12	-0.54	-0.44	-0.286667	0.355715	0.165425
YLR040C_AAA_21_NCR	YLR040C	YLR040C	-0.07	n	-0.5	-0.285	0.304056	0.684147
YOR334W_ORF	YOR334W	MRS2	-0.16	n	-0.41	-0.285	0.176777	0.184325
YPL162C_ORF	YPL162C	YPL162C	0	-0.45	-0.4	-0.283333	0.246644	0.087955
YKR043C_ORF	YKR043C	YKR043C	-0.32	-0.23	-0.3	-0.283333	0.0472582	0.007267
YOR151C_ORF	YOR151C	RPB2	-0.26	-0.28	-0.31	-0.283333	0.0251661	0.025364
YOR278W_ORF	YOR278W	HEM4	-0.32	-0.23	-0.3	-0.283333	0.0472582	0.56328
YHR190W_ORF	YHR190W	ERG9	-0.23	-0.34	-0.28	-0.283333	0.0550757	0.231221
YPL009C_ORF	YPL009C	YPL009C	-0.45	-0.18	-0.22	-0.283333	0.145717	0.81306
YJL062W-A_ORF	YJL062W-A	YJL062W-A	-0.13	-0.35	-0.37	-0.283333	0.133167	0.08188
YDL061C_ORF	YDL061C	RPS29B	-0.57	-0.12	-0.16	-0.283333	0.249065	0.466101
YCR102W-A_ORF	YCR102W-A	YCR102W-A	-0.25	-0.31	n	-0.28	0.0424264	0.007409
YOL035C_ORF	YOL035C	YOL035C	n	n	-0.28	-0.28	n	1
YHL039W_ORF	YHL039W	YHL039W	-0.28	-0.29	-0.27	-0.28	0.01	0.54272
YOR132W_ORF	YOR132W	VPS17	0.12	-0.51	-0.45	-0.28	0.347707	0.544936
YPR152C_ORF	YPR152C	URN1	-0.28	n	n	-0.28	n	0.538117
YGL243W_ORF	YGL243W	TAD1	-0.22	-0.34	n	-0.28	0.0848528	0.658092
YDR103W_ORF	YDR103W	STE5	-0.22	-0.36	-0.26	-0.28	0.072111	0.239002
YBR172C_ORF	YBR172C	SMY2	-0.07	-0.34	-0.43	-0.28	0.18735	0.17281
YKL108W_ORF	YKL108W	SLD2	-0.28	n	n	-0.28	n	0.67282
YPR132W_ORF	YPR132W	RPS23B	-0.2	-0.2	-0.44	-0.28	0.138564	0.492337
YLR367W_JXN_EI_1_ORF	YLR367W	RPS22B	-0.27	-0.14	-0.43	-0.28	0.145258	0.318108
YKR094C_ORF	YKR094C	RPL40B	-0.41	-0.09	-0.34	-0.28	0.168226	0.837182
YNL151C_ORF	YNL151C	RPC31	-0.55	0.06	-0.35	-0.28	0.310966	0.001302
YHR075C_ORF	YHR075C	PPE1	n	-0.32	-0.24	-0.28	0.0565685	0.657272
YLR199C_ORF	YLR199C	PBA1	-0.32	-0.31	-0.21	-0.28	0.0608276	0.739632
YGL151W_ORF	YGL151W	NUT1	-0.56	-0.14	-0.14	-0.28	0.242487	0.943949
YJR062C_ORF	YJR062C	NTA1	-0.28	n	n	-0.28	n	0.915041
YOR274W_ORF	YOR274W	MOD5	-0.33	-0.12	-0.39	-0.28	0.141774	0.855421
YDL245C_ORF	YDL245C	HXT15	-0.06	-0.44	-0.34	-0.28	0.196977	0.043892
YKL011C_ORF	YKL011C	CCE1	-0.61	0.05	n	-0.28	0.46669	0.012563
YDL099W_ORF	YDL099W	BUG1	-0.3	-0.19	-0.35	-0.28	0.0818535	0.096738
YML057C-A_ORF	YML057C-A	YML057C-A	0.15	-0.39	-0.59	-0.276667	0.382797	0.060434
YPR202W_ORF	YPR202W	YPR202W	-0.07	-0.38	-0.38	-0.276667	0.178979	0.628252
YOL092W_ORF	YOL092W	YOL092W	-0.01	-0.41	-0.41	-0.276667	0.23094	0.212599
YLR249W_ORF	YLR249W	YEF3	-0.13	-0.25	-0.45	-0.276667	0.161658	0.000467
YBR216C_ORF	YBR216C	YBP1	-0.27	-0.28	-0.28	-0.276667	0.0057735	0.971418
YFL008W_ORF	YFL008W	SMC1	-0.36	-0.32	-0.15	-0.276667	0.111505	0.838248
YKL130C_ORF	YKL130C	SHE2	-0.16	-0.5	-0.17	-0.276667	0.193477	0.173061
YJR127C_ORF	YJR127C	RSF2	-0.55	0.13	-0.41	-0.276667	0.359073	0.733385
YBR031W_OCH_DS100_ORF	YBR031W	RPL4A	-0.57	-0.01	-0.25	-0.276667	0.280951	0.007218
YER171W_ORF	YER171W	RAD3	-0.2	-0.2	-0.43	-0.276667	0.132791	0.443739
YJR051W_ORF	YJR051W	OSM1	-0.34	-0.34	-0.15	-0.276667	0.109697	0.06846
YPL250C_TIL_23_0_US300_ORF	YPL250C	ICY2	-0.13	-0.43	-0.27	-0.276667	0.150111	0.00909
YMR307W_ORF	YMR307W	GAS1	-0.45	-0.05	-0.33	-0.276667	0.205264	0.017889
YOR393W_ORF	YOR393W	ERR1	0.45	-0.62	-0.66	-0.276667	0.62963	0.625055
YDR520C_ORF	YDR520C	YDR520C	n	-0.33	-0.22	-0.275	0.0777817	1
YGR104C_ORF	YGR104C	SRB5	n	-0.39	-0.16	-0.275	0.162635	0.386687
YOL137W_ORF	YOL137W	BSC6	n	-0.3	-0.25	-0.275	0.0353553	0.423625
YOR058C_ORF	YOR058C	ASE1	-0.15	n	-0.4	-0.275	0.176777	0.690377
IGR_CHR04:(262131..262724)_147	#N/A	#N/A	-0.23	-0.15	-0.44	-0.273333	0.149778	0.142539
YHL049C_ORF	YHL049C	YHL049C	-0.17	-0.4	-0.25	-0.273333	0.116762	0.002563
YOR192C_ORF	YOR192C	THI72	-0.11	-0.22	-0.49	-0.273333	0.195533	0.332297
YJL080C_ORF	YJL080C	SCP160	-0.5	-0.04	-0.28	-0.273333	0.230072	0.476262
YLR388W_ORF	YLR388W	RPS29A	-0.36	-0.17	-0.29	-0.273333	0.0960902	0.199351
YPR018W_ORF	YPR018W	RLF2	-0.63	-0.18	-0.01	-0.273333	0.320364	0.151467
YNL068C_ORF	YNL068C	FKH2	-0.32	-0.09	-0.41	-0.273333	0.165025	0.168847
YGR216C_ORF	YGR216C	GPI1	-0.15	-0.31	-0.36	-0.273333	0.109697	0.126785
YCLWTY5-1_RET	YCLWTY5-1	YCLWTY5-2	n	n	-0.27	-0.27	n	0.039044
YOR053W_ORF	YOR053W	YOR053W	-0.27	n	n	-0.27	n	0.131342
YKR047W_ORF	YKR047W	YKR047W	n	-0.31	-0.23	-0.27	0.0565685	0.238821
YPL039W_ORF	YPL039W	YPL039W	0.17	-0.47	-0.51	-0.27	0.381576	0.053419
YNR075C-A_OCH__ORF	YNR075C-A	YNR075C-A	n	-0.4	-0.14	-0.27	0.183848	0.139481
YMR106C_ORF	YMR106C	YKU80	n	-0.4	-0.14	-0.27	0.183848	0.71463
YJL181W_ORF	YJL181W	YJL181W	-0.38	-0.13	-0.3	-0.27	0.127671	0.873814
YGR131W_ORF	YGR131W	YGR131W	-0.11	-0.43	n	-0.27	0.226274	0.038309
YIL147C_ORF	YIL147C	SLN1	-0.45	-0.06	-0.3	-0.27	0.196723	0.463365
YMR131C_ORF	YMR131C	RRB1	-0.53	-0.01	n	-0.27	0.367696	0.353428
YGR148C_ORF	YGR148C	RPL24B	-0.36	-0.16	-0.29	-0.27	0.101489	0.993113
YBR191W_ORF	YBR191W	RPL21A	-0.28	-0.19	-0.34	-0.27	0.0754983	0.180002
YBL027W_OCH_DS100_ORF	YBL027W	RPL19B	-0.52	-0.2	-0.09	-0.27	0.223383	0.02275
YNL250W_ORF	YNL250W	RAD50	-0.27	n	n	-0.27	n	0.094911
YER037W_ORF	YER037W	PHM8	n	n	-0.27	-0.27	n	0.389882
YDR081C_ORF	YDR081C	PDC2	n	-0.35	-0.19	-0.27	0.113137	0.399195
YDL148C_ORF	YDL148C	NOP14	-0.45	0.04	-0.4	-0.27	0.269629	0.201264
YLR129W_ORF	YLR129W	DIP2	n	-0.27	n	-0.27	n	0.0115
YNL225C_ORF	YNL225C	CNM67	-0.27	n	n	-0.27	n	0.367446
YMR210W_ORF	YMR210W	YMR210W	0.35	-0.45	-0.7	-0.266667	0.548483	0.565736
YER010C_ORF	YER010C	YER010C	0	-0.31	-0.49	-0.266667	0.247857	0.086201
YIL022W_TIL_901_1200_219_ORF	YIL022W	TIM44	-0.45	-0.07	-0.28	-0.266667	0.190351	0.041186
YOR247W_TIL_6_187__ORF	YOR247W	SRL1	-0.43	0.24	-0.61	-0.266667	0.447921	0.234982
YHR139C_ORF	YHR139C	SPS100	-0.82	0.14	-0.12	-0.266667	0.496521	0.454667
YBR048W_ORF	YBR048W	RPS11B	0.27	-0.36	-0.71	-0.266667	0.496622	0.550538
YOR293W_ORF	YOR293W	RPS10A	-0.24	-0.29	-0.27	-0.266667	0.0251661	0.424444
YOL126C_ORF	YOL126C	MDH2	-0.01	-0.22	-0.57	-0.266667	0.282902	0.871067
YHR089C_ORF	YHR089C	GAR1	-0.32	-0.44	-0.04	-0.266667	0.205264	0.021582
YGL079W_ORF	YGL079W	YGL079W	-0.24	-0.29	n	-0.265	0.0353553	0.611109
YKL079W_ORF	YKL079W	SMY1	-0.22	n	-0.31	-0.265	0.0636396	0.88456
YER008C_ORF	YER008C	SEC3	-0.39	-0.14	n	-0.265	0.176777	0.00258
YGR120C_ORF	YGR120C	COG2	-0.33	n	-0.2	-0.265	0.0919239	0.466029
ARS1021_ARS	ARS1021	ARS1022	0.14	-0.73	-0.2	-0.263333	0.438444	0.059799
YPR109W_ORF	YPR109W	YPR109W	-0.28	-0.14	-0.37	-0.263333	0.115902	0.708429
YOR106W_ORF	YOR106W	VAM3	-0.32	-0.3	-0.17	-0.263333	0.0814453	0.685424
YAL016W_ORF	YAL016W	TPD3	-0.28	-0.21	-0.3	-0.263333	0.0472582	0.191149
YKL145W_ORF	YKL145W	RPT1	-0.38	-0.26	-0.15	-0.263333	0.115036	0.018231
YDL082W_ORF	YDL082W	RPL13A	-0.33	-0.25	-0.21	-0.263333	0.061101	0.066781
YGR030C_ORF	YGR030C	POP6	0.06	-0.33	-0.52	-0.263333	0.295691	0.0002
YEL009C_ORF	YEL009C	GCN4	-0.37	-0.18	-0.24	-0.263333	0.0971253	0.00573
YAL003W_ORF	YAL003W	EFB1	-0.29	-0.25	-0.25	-0.263333	0.023094	0.129274
ARSCONSENSUS-TEL04L-XC_ARS	#N/A	#N/A	-0.01	-0.52	-0.25	-0.26	0.255147	0.64209
YMR306C-A_ORF	YMR306C-A	YMR306C-A	-0.17	-0.33	-0.28	-0.26	0.0818535	0.659523
IGR_CHR14:(685190..686190)_680	#N/A	#N/A	n	-0.3	-0.22	-0.26	0.0565685	0.024987
IGR_CHR13:(828527..829527)_231	#N/A	#N/A	-0.26	n	n	-0.26	n	0.697014
YPR098C_INT_1	YPR098C	YPR098C	n	n	-0.26	-0.26	n	0.167836
YLR063W_ORF	YLR063W	YLR063W	-0.26	n	n	-0.26	n	1
YMR197C_ORF	YMR197C	VTI1	-0.04	-0.35	-0.39	-0.26	0.191572	0.376156
YKL056C_ORF	YKL056C	TMA19	-0.29	-0.04	-0.45	-0.26	0.20664	0.079935
YBR123C_ORF	YBR123C	TFC1	n	n	-0.26	-0.26	n	0.175868
YDR292C_ORF	YDR292C	SRP101	-0.19	-0.25	-0.34	-0.26	0.0754983	0.031657
YLR321C_ORF	YLR321C	SFH1	-0.26	n	-0.26	-0.26	0	0.540162
YHR103W_ORF	YHR103W	SBE22	-0.18	-0.49	-0.11	-0.26	0.202237	0.147716
YOR116C_TIL_3301_3600_126_ORF	YOR116C	RPO31	-0.29	-0.24	-0.25	-0.26	0.0264575	0.003182
YNL292W_ORF	YNL292W	PUS4	-0.09	-0.56	-0.13	-0.26	0.260576	0.239465
YDL055C_ORF	YDL055C	PSA1	-0.32	-0.18	-0.28	-0.26	0.072111	0.097252
YOR323C_ORF	YOR323C	PRO2	-0.34	-0.2	-0.24	-0.26	0.072111	0.871858
YDL167C_ORF	YDL167C	NRP1	-0.24	-0.33	-0.21	-0.26	0.06245	0.987113
YDR461W_ORF	YDR461W	MFA1	-0.34	-0.1	-0.34	-0.26	0.138564	0.000348
YBL026W_ORF	YBL026W	LSM2	-0.26	-0.13	-0.39	-0.26	0.13	0.355035
YLL022C_ORF	YLL022C	HIF1	0.14	-0.46	-0.46	-0.26	0.34641	0.016752
YHR011W_ORF	YHR011W	DIA4	n	n	-0.26	-0.26	n	0.144006
YLR128W_INT_1	YLR128W	DCN1	n	n	-0.26	-0.26	n	0.015589
YOL063C_ORF	YOL063C	CRT10	-0.42	-0.29	-0.07	-0.26	0.176918	0.330461
YPL172C_ORF	YPL172C	COX10	-0.26	n	n	-0.26	n	0.566487
Q0115_INT_1	Q0115	BI3	-0.25	-0.34	-0.19	-0.26	0.0754983	0.56794
YIL130W_ORF	YIL130W	ASG1	-0.38	-0.1	-0.3	-0.26	0.144222	0.464945
YCR010C_ORF	YCR010C	ADY2	n	n	-0.26	-0.26	n	0.302991
YDL243C_OCH__ORF	YDL243C	AAD4	-0.3	-0.14	-0.34	-0.26	0.10583	0.823584
YMR079W_ORF	YMR079W	SEC14	-0.16	-0.26	-0.35	-0.256667	0.0950438	0.007544
YPL090C_ORF	YPL090C	RPS6A	-0.32	-0.21	-0.24	-0.256667	0.0568624	0.025691
YLR075W_ORF	YLR075W	RPL10	-0.61	-0.17	0.01	-0.256667	0.318957	0.004777
YOR347C_ORF	YOR347C	PYK2	-0.22	-0.39	-0.16	-0.256667	0.119304	0.222577
YPL117C_ORF	YPL117C	IDI1	-0.43	-0.14	-0.2	-0.256667	0.15308	0.063708
YBR121C_ORF	YBR121C	GRS1	-0.29	-0.22	-0.26	-0.256667	0.0351188	0.190177
YLR454W_ORF	YLR454W	FMP27	-0.19	-0.23	-0.35	-0.256667	0.0832666	0.45682
YLR087C_TIL_2401_2700_17_ORF	YLR087C	CSF1	0.22	-0.61	-0.38	-0.256667	0.428525	0.009586
YDR311W_ORF	YDR311W	TFB1	-0.31	n	-0.2	-0.255	0.0777817	0.04059
YBR142W_ORF	YBR142W	MAK5	-0.18	n	-0.33	-0.255	0.106066	0.900752
YKR036C_ORF	YKR036C	CAF4	-0.21	n	-0.3	-0.255	0.0636396	0.702292
YBR211C_ORF	YBR211C	AME1	-0.3	n	-0.21	-0.255	0.0636396	0.68004
YEL074W_ORF	YEL074W	YEL074W	-0.21	-0.26	-0.29	-0.253333	0.0404145	0.003529
IGR_CHR16:(427734..427896)_66	#N/A	#N/A	-0.05	-0.4	-0.31	-0.253333	0.181751	0.605777
YNR048W_ORF	YNR048W	YNR048W	-0.47	-0.06	-0.23	-0.253333	0.205994	0.77918
YLR414C_ORF	YLR414C	YLR414C	-0.29	-0.07	-0.4	-0.253333	0.168028	0.344429
YPR095C_ORF	YPR095C	SYT1	-0.43	-0.06	-0.27	-0.253333	0.185562	0.590954
YOR254C_ORF	YOR254C	SEC63	-0.39	-0.23	-0.14	-0.253333	0.126623	0.737996
YKL117W_ORF	YKL117W	SBA1	-0.64	-0.25	0.13	-0.253333	0.385011	0.096104
YLR285W_ORF	YLR285W	NNT1	-0.33	-0.26	-0.17	-0.253333	0.0802081	0.015933
YOR150W_ORF	YOR150W	MRPL23	-0.22	-0.24	-0.3	-0.253333	0.0416333	0.051617
YCL064C_ORF	YCL064C	CHA1	-0.15	-0.22	-0.39	-0.253333	0.123423	0.160739
YOR060C_ORF	YOR060C	YOR060C	-0.25	n	n	-0.25	n	0.938268
YIR021W-A_ONO_ORF	YIR021W-A	YIR021W-A	-0.25	n	n	-0.25	n	1
YDR306C_ORF	YDR306C	YDR306C	-0.31	-0.13	-0.31	-0.25	0.103923	0.912644
YDR124W_ORF	YDR124W	YDR124W	n	n	-0.25	-0.25	n	0.151493
YMR223W_ORF	YMR223W	UBP8	-0.25	n	n	-0.25	n	0.362116
YDR457W_TIL_12_0__ORF	YDR457W	TOM1	n	n	-0.25	-0.25	n	0.596215
YCL032W_ORF	YCL032W	STE50	n	-0.16	-0.34	-0.25	0.127279	0.153742
YHR030C_ORF	YHR030C	SLT2	n	-0.23	-0.27	-0.25	0.0282843	0.414776
YHR056C_ORF	YHR056C	RSC30	-0.14	-0.29	-0.32	-0.25	0.0964365	0.797915
YNL067W_ORF	YNL067W	RPL9B	-0.28	-0.1	-0.37	-0.25	0.137477	0.030078
YPL153C_ORF	YPL153C	RAD53	-0.25	n	n	-0.25	n	0.990593
Q0255_OCH__ORF	Q0255	Q0256	0.15	-0.54	-0.36	-0.25	0.357911	0.003478
YHR001W_ORF	YHR001W	OSH7	-0.25	-0.25	-0.25	-0.25	0	0.755327
YML031W_ORF	YML031W	NDC1	-0.2	-0.18	-0.37	-0.25	0.104403	0.56008
YHR169W_ORF	YHR169W	DBP8	-0.25	n	n	-0.25	n	0.280264
YJL008C_ORF	YJL008C	CCT8	-0.45	n	-0.05	-0.25	0.282843	0.160264
YDR099W_ORF	YDR099W	BMH2	-0.53	-0.23	0.01	-0.25	0.270555	0.113376
YDR101C_ORF	YDR101C	ARX1	-0.22	-0.12	-0.41	-0.25	0.147309	0.706207
YKL013C_ORF	YKL013C	ARC19	-0.32	-0.27	-0.16	-0.25	0.0818535	0.802489
YDR118W_ORF	YDR118W	APC4	-0.26	-0.24	n	-0.25	0.0141421	0.041136
YJL084C_ORF	YJL084C	ALY2	-0.18	-0.09	-0.48	-0.25	0.204206	0.317123
YJL189W_ORF	YJL189W	RPL39	-0.46	-0.12	-0.16	-0.246667	0.185831	0.189837
YOR342C_ORF	YOR342C	YOR342C	-0.46	0.36	-0.64	-0.246667	0.533042	0.94336
YOL107W_ORF	YOL107W	YOL107W	-0.5	-0.03	-0.21	-0.246667	0.237136	0.492976
YKR096W_ORF	YKR096W	YKR096W	-0.43	-0.12	-0.19	-0.246667	0.162583	0.359352
YDR135C_ORF	YDR135C	YCF1	-0.18	-0.27	-0.29	-0.246667	0.0585947	0.265434
YPR040W_ORF	YPR040W	TIP41	-0.45	-0.23	-0.06	-0.246667	0.195533	0.512201
YML063W_OCH__ORF	YML063W	RPS1B	-0.21	-0.08	-0.45	-0.246667	0.187705	0.722104
YMR242C_OCH__ORF	YMR242C	RPL20A	-0.57	-0.05	-0.12	-0.246667	0.282194	0.276173
YIL070C_ORF	YIL070C	MAM33	-0.46	-0.09	-0.19	-0.246667	0.191398	0.709345
YIL155C_ORF	YIL155C	GUT2	-0.36	-0.12	-0.26	-0.246667	0.120554	0.749653
YOR316C_ORF	YOR316C	COT1	-0.36	-0.17	-0.21	-0.246667	0.100167	0.377447
YEL036C_ORF	YEL036C	ANP1	-0.28	-0.08	-0.38	-0.246667	0.152753	0.045803
Q0032_ORF	Q0032	Q0033	0	-0.49	n	-0.245	0.346482	0.022442
YGL104C_ORF	YGL104C	VPS73	n	-0.35	-0.14	-0.245	0.148492	0.329761
YGL143C_AAA_6_NCR	YGL143C	MRF1	n	-0.35	-0.14	-0.245	0.148492	0.1364
YOR177C_ORF	YOR177C	MPC54	n	-0.28	-0.21	-0.245	0.0494975	0.399614
YDR221W_ORF	YDR221W	GTB1	n	-0.27	-0.22	-0.245	0.0353553	0.971451
YLR185W_ORF	YLR185W	RPL37A	-0.45	-0.11	-0.17	-0.243333	0.181475	0.351975
YBR026C_ORF	YBR026C	ETR1	-0.81	0	0.08	-0.243333	0.492375	0.091772
ARS302-HML_ARS	ARS302	ARS303	-0.39	0.11	-0.45	-0.243333	0.307463	0.70316
IGR_CHR16:(764476..765476)_209	#N/A	#N/A	-0.27	-0.36	-0.1	-0.243333	0.132035	0.792437
YLR181C_ORF	YLR181C	VTA1	-0.33	-0.21	-0.19	-0.243333	0.0757188	0.772686
YGR048W_ORF	YGR048W	UFD1	-0.14	0.06	-0.65	-0.243333	0.366106	0.073729
YDR390C_ORF	YDR390C	UBA2	-0.35	-0.01	-0.37	-0.243333	0.20232	0.37242
YML010W_OCH__ORF	YML010W	SPT5	-0.37	-0.36	0	-0.243333	0.210792	0.081048
YNL317W_ORF	YNL317W	PFS2	-0.12	-0.28	-0.33	-0.243333	0.109697	0.55134
YIL170W_ORF	YIL170W	HXT12	0.12	-0.56	-0.29	-0.243333	0.342394	0.664199
YCL029C_ORF	YCL029C	BIK1	0.07	-0.34	-0.46	-0.243333	0.277909	0.013437
YPL185W_ORF	YPL185W	YPL185W	n	-0.24	n	-0.24	n	1
YNL089C_ORF	YNL089C	YNL089C	n	n	-0.24	-0.24	n	0.395852
YLR230W_ORF	YLR230W	YLR230W	-0.22	-0.15	-0.35	-0.24	0.101489	0.388147
IGX_YO_629463C	#N/A	#N/A	-0.24	n	n	-0.24	n	0.734492
IGR_CHR03:(COMPLEMENT(210480..210621))_4	#N/A	#N/A	-0.23	n	-0.25	-0.24	0.0141421	0.652576
YJR011C_ORF	YJR011C	YJR011C	-0.24	n	n	-0.24	n	0.049806
YIL165C_ORF	YIL165C	YIL165C	-0.24	n	n	-0.24	n	0.028051
YDR194W-A_ONO_ORF	YDR194W-A	YDR194W-A	-0.24	n	n	-0.24	n	0.092539
YCR090C_ORF	YCR090C	YCR090C	n	n	-0.24	-0.24	n	0.094634
YBR013C_ORF	YBR013C	YBR013C	-0.29	-0.37	-0.06	-0.24	0.160935	0.36407
YKR060W_ORF	YKR060W	UTP30	-0.14	-0.16	-0.42	-0.24	0.156205	0.29958
YML093W_ORF	YML093W	UTP14	-0.24	n	n	-0.24	n	0.551119
YLR187W_ORF	YLR187W	SKG3	-0.05	0	-0.67	-0.24	0.373229	0.534692
YCR035C_ORF	YCR035C	RRP43	-0.34	-0.22	-0.16	-0.24	0.0916515	0.747931
YFR031C-A_ORF	YFR031C-A	RPL2A	-0.29	-0.01	-0.42	-0.24	0.209523	0.003489
YBL046W_ORF	YBL046W	PSY4	-0.09	-0.39	n	-0.24	0.212132	0.240224
YPL282C_ORF	YPL282C	PAU22	-0.03	-0.43	-0.26	-0.24	0.200749	1
YNL261W_ORF	YNL261W	ORC5	-0.07	-0.19	-0.46	-0.24	0.19975	0.09632
YGL143C_ORF	YGL143C	MRF1	-0.24	n	n	-0.24	n	0.174322
YDR503C_ORF	YDR503C	LPP1	n	n	-0.24	-0.24	n	0.758328
YFL046W_ORF	YFL046W	FMP32	-0.24	-0.06	-0.42	-0.24	0.18	0.566894
YDR069C_ORF	YDR069C	DOA4	-0.47	n	-0.01	-0.24	0.325269	0.075885
YGL191W_ORF	YGL191W	COX13	-0.37	-0.04	-0.31	-0.24	0.175784	0.141888
YLL029W_ORF	YLL029W	YLL029W	-0.36	-0.23	-0.12	-0.236667	0.120139	0.048891
YDR427W_ORF	YDR427W	RPN9	-0.4	-0.12	-0.19	-0.236667	0.145717	0.290363
YIR002C_ORF	YIR002C	MPH1	-0.28	-0.11	-0.32	-0.236667	0.111505	0.846377
YKL168C_ORF	YKL168C	KKQ8	-0.24	-0.26	-0.21	-0.236667	0.0251661	0.251497
YDR267C_ORF	YDR267C	CIA1	-0.19	-0.17	-0.35	-0.236667	0.0986577	0.599805
IGR_CHR11:(COMPLEMENT(638530..638722))_1	#N/A	#N/A	-0.32	n	-0.15	-0.235	0.120208	0.069079
YDL030W_ORF	YDL030W	PRP9	-0.08	n	-0.39	-0.235	0.219203	0.348018
YCR095C_ORF	YCR095C	OCA4	-0.26	n	-0.21	-0.235	0.0353553	0.18218
YMR198W_ORF	YMR198W	CIK1	n	-0.36	-0.11	-0.235	0.176777	0.612165
YGL108C_ORF	YGL108C	YGL108C	-0.14	-0.43	-0.13	-0.233333	0.170392	0.023346
YOL105C_ORF	YOL105C	WSC3	-0.41	-0.12	-0.17	-0.233333	0.155027	0.038729
YGR128C_ORF	YGR128C	UTP8	-0.37	-0.2	-0.13	-0.233333	0.123423	0.168712
YMR125W_ORF	YMR125W	STO1	-0.33	-0.21	-0.16	-0.233333	0.0873689	0.008065
YIL107C_TIL_10_1__ORF	YIL107C	PFK26	-0.45	-0.09	-0.16	-0.233333	0.190875	0.223621
YHR046C_TIL_6_215__ORF	YHR046C	INM1	-0.2	-0.35	-0.15	-0.233333	0.104083	0.004702
YGR161W-A_ORF	YGR161W-A	YGR161W-A	-0.4	0.11	-0.41	-0.233333	0.297377	0.11106
YDR500C_OCH__ORF	YDR500C	RPL37B	0.01	-0.28	-0.43	-0.233333	0.223681	0.295566
YLR203C_ORF	YLR203C	MSS51	-0.37	-0.3	-0.03	-0.233333	0.179536	0.151803
YOL123W_ORF	YOL123W	HRP1	-0.31	-0.08	-0.31	-0.233333	0.132791	0.014062
Q0045_INT_7	Q0045	COX1	-0.17	-0.09	-0.44	-0.233333	0.183394	0.639416
YMR014W_ORF	YMR014W	BUD22	-0.78	0.32	-0.24	-0.233333	0.55003	0.963992
IGR_CHR12:(988140..988278)_16	#N/A	#N/A	n	n	-0.23	-0.23	n	1
YMR279C_ORF	YMR279C	YMR279C	-0.11	-0.69	0.11	-0.23	0.41328	0.057322
YLR464W_ORF	YLR464W	YLR464W	-0.62	-0.17	0.1	-0.23	0.363731	0.010029
YLR456W_ORF	YLR456W	YLR456W	-0.23	n	n	-0.23	n	0.260265
YGR122W_ORF	YGR122W	YGR122W	0.05	-0.44	-0.3	-0.23	0.252389	0.930218
YDR370C_ORF	YDR370C	YDR370C	-0.23	n	n	-0.23	n	0.879598
YBR242W_ORF	YBR242W	YBR242W	-0.23	n	n	-0.23	n	0.08684
YAL064W-B_ORF	YAL064W-B	YAL064W-B	-0.18	-0.36	-0.15	-0.23	0.113578	0.086323
YKL216W_ORF	YKL216W	URA1	-0.34	-0.04	-0.31	-0.23	0.165227	0.00444
YGL066W_ORF	YGL066W	SGF73	-0.68	-0.11	0.1	-0.23	0.403609	0.477176
YBR084C-A_ORF	YBR084C-A	RPL19A	-0.33	-0.03	-0.33	-0.23	0.173205	0.148344
YNL290W_ORF	YNL290W	RFC3	-0.08	n	-0.38	-0.23	0.212132	0.659116
YOR217W_ORF	YOR217W	RFC1	-0.32	-0.06	-0.31	-0.23	0.147309	0.881699
YPL246C_ORF	YPL246C	RBD2	-0.08	-0.12	-0.49	-0.23	0.226053	0.001818
YCR066W_ORF	YCR066W	RAD18	n	n	-0.23	-0.23	n	0.276472
YBR055C_ORF	YBR055C	PRP6	n	-0.27	-0.19	-0.23	0.0565685	0.345731
YPR178W_ORF	YPR178W	PRP4	-0.05	n	-0.41	-0.23	0.254558	0.785071
YER009W_ORF	YER009W	NTF2	-0.08	-0.31	-0.3	-0.23	0.13	0.023861
YKR048C_ORF	YKR048C	NAP1	-0.4	-0.22	-0.07	-0.23	0.165227	0.297623
YPL204W_ORF	YPL204W	HRR25	-0.48	-0.11	-0.1	-0.23	0.216564	0.059499
YOR280C_ORF	YOR280C	FSH3	-0.28	n	-0.18	-0.23	0.0707107	0.439441
YKR004C_JXN_EE20_1_ORF	YKR004C	ECM9	n	-0.33	-0.13	-0.23	0.141421	1
YHR142W_ORF	YHR142W	CHS7	-0.28	n	-0.18	-0.23	0.0707107	0.544292
YLR078C_ORF	YLR078C	BOS1	-0.27	-0.14	-0.28	-0.23	0.0781025	0.478528
YBL069W_ORF	YBL069W	AST1	n	-0.27	-0.19	-0.23	0.0565685	0.048607
YDR216W_ORF	YDR216W	ADR1	-0.24	-0.22	-0.23	-0.23	0.01	0.493694
YCR105W_ORF	YCR105W	ADH7	n	n	-0.23	-0.23	n	0.003236
YDR087C_ORF	YDR087C	RRP1	-0.24	0.02	-0.46	-0.226667	0.240278	0.33203
YLR048W_OCH__ORF	YLR048W	RPS0B	0.17	-0.34	-0.51	-0.226667	0.353883	0.0342
YDL006W_ORF	YDL006W	PTC1	-0.47	-0.05	-0.16	-0.226667	0.217792	0.656005
YDR113C_ORF	YDR113C	PDS1	-0.12	-0.56	0	-0.226667	0.294845	0.603704
YHR055C_ORF	YHR055C	CUP1-2	-0.14	-0.31	-0.23	-0.226667	0.085049	0.116831
YOL008W_ORF	YOL008W	COQ10	-0.13	-0.34	-0.21	-0.226667	0.105987	0.06023
NTS2-1_RRNA	NTS2-1	NTS2-2	0.34	-0.66	-0.36	-0.226667	0.51316	0.129286
YOL129W_ORF	YOL129W	VPS68	0.04	-0.29	-0.43	-0.226667	0.241316	0.029431
YGR020C_ORF	YGR020C	VMA7	-0.23	-0.24	-0.21	-0.226667	0.0152753	0.181614
YPR140W_ORF	YPR140W	TAZ1	0.14	-0.47	-0.35	-0.226667	0.323161	0.748326
YGL207W_ORF	YGL207W	SPT16	-0.33	-0.15	-0.2	-0.226667	0.0929157	0.648733
YGL167C_ORF	YGL167C	PMR1	-0.39	-0.04	-0.25	-0.226667	0.176163	0.318527
YCL052C_ORF	YCL052C	PBN1	-0.17	-0.2	-0.31	-0.226667	0.0737111	0.328565
YDR067C_ORF	YDR067C	OCA6	-0.11	-0.26	-0.31	-0.226667	0.104083	0.222765
YNR022C_ORF	YNR022C	MRPL50	-0.35	-0.12	-0.21	-0.226667	0.115902	0.28885
YDR245W_ORF	YDR245W	MNN10	-0.35	-0.04	-0.29	-0.226667	0.164418	0.093936
YJR040W_ORF	YJR040W	GEF1	-0.2	-0.24	-0.24	-0.226667	0.023094	0.178555
YMR056C_ORF	YMR056C	AAC1	-0.21	-0.22	-0.25	-0.226667	0.0208167	0.072202
YHR102W_ORF	YHR102W	KIC1	-0.2	n	-0.25	-0.225	0.0353553	0.696789
YDR283C_ORF	YDR283C	GCN2	-0.22	n	-0.23	-0.225	0.00707107	0.528788
YER173W_ORF	YER173W	RAD24	-0.34	-0.28	-0.05	-0.223333	0.15308	0.82797
YPR202W_INT_1	YPR202W	YPR202W	-0.06	-0.33	-0.28	-0.223333	0.143643	0.077686
YPL141C_ORF	YPL141C	YPL141C	-0.52	-0.01	-0.14	-0.223333	0.265016	0.693163
YNL100W_ORF	YNL100W	YNL100W	-0.26	-0.24	-0.17	-0.223333	0.0472582	0.003925
YGR214W_OCH_DS100_ORF	YGR214W	RPS0A	-0.8	-0.1	0.23	-0.223333	0.525959	0.039804
YLR134W_ORF	YLR134W	PDC5	-0.14	-0.01	-0.52	-0.223333	0.265016	0.020184
YNL132W_ORF	YNL132W	KRE33	-0.31	-0.08	-0.28	-0.223333	0.125033	0.206235
YOR109W_ORF	YOR109W	INP53	-0.26	-0.24	-0.17	-0.223333	0.0472582	0.798064
YEL003W_ORF	YEL003W	GIM4	-0.4	0.06	-0.33	-0.223333	0.247857	0.677904
YML035C_ORF	YML035C	AMD1	-0.29	-0.24	-0.14	-0.223333	0.0763763	0.541648
YDR322C-A_ORF	YDR322C-A	TIM11	0.03	-0.6	-0.1	-0.223333	0.332616	0.017864
YJL204C_ORF	YJL204C	RCY1	-0.21	-0.22	-0.24	-0.223333	0.0152753	0.474002
YHR001W-A_ORF	YHR001W-A	QCR10	-0.12	-0.29	-0.26	-0.223333	0.0907377	0.349349
YGR165W_ORF	YGR165W	MRPS35	-0.24	-0.08	-0.35	-0.223333	0.135769	0.583592
YJL014W_ORF	YJL014W	CCT3	0.09	-0.58	-0.18	-0.223333	0.337095	0.679419
YOR282W_ORF	YOR282W	YOR282W	-0.22	n	n	-0.22	n	0.053512
YJL015C_ORF	YJL015C	YJL015C	n	n	-0.22	-0.22	n	0.044223
IGX_YG_1041277C	#N/A	#N/A	-0.22	n	n	-0.22	n	0.600884
YKR051W_ORF	YKR051W	YKR051W	-0.22	n	n	-0.22	n	0.694637
YJL225C_ORF	YJL225C	YJL225C	0.06	-0.42	-0.3	-0.22	0.2498	0.003861
YJL049W_ORF	YJL049W	YJL049W	-0.22	n	n	-0.22	n	0.263537
YGR053C_ORF	YGR053C	YGR053C	n	-0.3	-0.14	-0.22	0.113137	0.59993
YER085C_ORF	YER085C	YER085C	0.01	-0.44	-0.23	-0.22	0.225167	0.699948
YKR088C_ORF	YKR088C	TVP38	-0.18	-0.22	-0.26	-0.22	0.04	0.011496
YDR457W_TIL_2401_2700_222_ORF	YDR457W	TOM1	-0.36	-0.21	-0.09	-0.22	0.135277	0.457365
YBR111W-A_INT_1	YBR111W-A	SUS1	n	n	-0.22	-0.22	n	0.026913
YNL066W_TIL_9_204__ORF	YNL066W	SUN4	-0.53	0.02	-0.15	-0.22	0.281603	0.627411
YCL008C_ORF	YCL008C	STP22	-0.28	-0.22	-0.16	-0.22	0.06	0.116733
YKR092C_ORF	YKR092C	SRP40	-0.14	-0.24	-0.28	-0.22	0.072111	0.003927
YMR060C_ORF	YMR060C	SAM37	n	-0.27	-0.17	-0.22	0.0707107	0.702656
YDR064W_ORF	YDR064W	RPS13	-0.11	-0.25	-0.3	-0.22	0.0984886	0.064527
YDR382W_ORF	YDR382W	RPP2B	-0.12	-0.13	-0.41	-0.22	0.164621	0.346763
YOR116C_TIL_4501_4629_54_ORF	YOR116C	RPO31	-0.45	-0.04	-0.17	-0.22	0.209523	0.293992
YDR465C_ORF	YDR465C	RMT2	-0.06	-0.33	-0.27	-0.22	0.141774	0.664959
YCR028C-A_JXN_IE_1_ORF	YCR028C-A	RIM1	-0.21	-0.25	-0.2	-0.22	0.0264575	0.476614
YMR133W_INT_1	YMR133W	REC114	n	n	-0.22	-0.22	n	0.028203
YHR037W_ORF	YHR037W	PUT2	-0.47	0.21	-0.4	-0.22	0.374032	0.756177
YDR243C_ORF	YDR243C	PRP28	-0.22	n	n	-0.22	n	0.537657
YIL045W_ORF	YIL045W	PIG2	-0.19	n	-0.25	-0.22	0.0424264	0.256624
YNL097C_ORF	YNL097C	PHO23	-0.32	-0.34	0	-0.22	0.190788	0.614543
YNL289W_ORF	YNL289W	PCL1	-0.27	-0.13	-0.26	-0.22	0.0781025	0.19347
YIL038C_ORF	YIL038C	NOT3	-0.27	-0.26	-0.13	-0.22	0.0781025	0.257824
YJL062W_ORF	YJL062W	LAS21	0.01	-0.47	-0.2	-0.22	0.240624	0.183058
YJL037W_ORF	YJL037W	IRC18	n	n	-0.22	-0.22	n	0.032626
YGL040C_ORF	YGL040C	HEM2	-0.28	-0.19	-0.19	-0.22	0.0519615	0.39083
YHR143W_TIL_1_30__ORF	YHR143W	DSE2	-0.22	n	n	-0.22	n	0.916488
YKR071C_ORF	YKR071C	DRE2	-0.43	-0.17	-0.06	-0.22	0.19	0.152544
YDR210W-A_ORF	YDR210W-A	YDR210W-A	-0.56	-0.18	0.09	-0.216667	0.326548	0.895508
YDR467C_ORF	YDR467C	YDR467C	-0.28	-0.14	-0.23	-0.216667	0.070946	0.618943
YAR073W_ORF	YAR073W	YAR073W	-0.26	-0.12	-0.27	-0.216667	0.083865	0.038226
IGR_CHR03:(COMPLEMENT(173602..173755))_33	#N/A	#N/A	-0.23	-0.25	-0.17	-0.216667	0.0416333	0.12136
YMR259C_ORF	YMR259C	YMR259C	-0.22	-0.22	-0.21	-0.216667	0.0057735	0.085233
YDR485C_ORF	YDR485C	VPS72	-0.1	-0.1	-0.45	-0.216667	0.202073	0.458754
YLL021W_ORF	YLL021W	SPA2	-0.24	-0.25	-0.16	-0.216667	0.0493288	0.255421
YOL011W_ORF	YOL011W	PLB3	-0.44	0.02	-0.23	-0.216667	0.23029	0.760798
YNL267W_ORF	YNL267W	PIK1	-0.21	-0.21	-0.23	-0.216667	0.011547	0.168272
YNL036W_ORF	YNL036W	NCE103	-0.32	-0.09	-0.24	-0.216667	0.116762	0.108143
YEL034W_OCH__ORF	YEL034W	HYP2	-0.05	-0.22	-0.38	-0.216667	0.165025	0.101532
YNL004W_ORF	YNL004W	HRB1	-0.38	0.05	-0.32	-0.216667	0.232881	0.05085
YHR216W_OCH__ORF	YHR216W	IMD2	-0.15	-0.15	-0.35	-0.216667	0.11547	0.368483
YLR270W_ORF	YLR270W	DCS1	-0.48	0.03	-0.2	-0.216667	0.255408	0.009437
YPL109C_ORF	YPL109C	YPL109C	-0.05	n	-0.38	-0.215	0.233345	0.39886
YJL179W_ORF	YJL179W	PFD1	-0.43	n	0	-0.215	0.304056	0.767479
YDL248W_OCH__ORF	YDL248W	COS7	-0.25	n	-0.18	-0.215	0.0494975	0.625954
YJL060W_ORF	YJL060W	BNA3	-0.16	n	-0.27	-0.215	0.0777817	0.473416
SNR61_SNORNA	SNR61	SNR62	0.75	-1.32	-0.07	-0.213333	1.04242	0.203248
YOR283W_ORF	YOR283W	YOR283W	-0.16	-0.28	-0.2	-0.213333	0.061101	0.467706
YOR042W_ORF	YOR042W	CUE5	-0.17	-0.13	-0.34	-0.213333	0.111505	0.838104
UNKNOWN_4_ORF	#N/A	#N/A	0.04	-0.32	-0.36	-0.213333	0.220303	0.338944
YOR087W_ORF	YOR087W	YVC1	-0.12	-0.28	-0.24	-0.213333	0.0832666	0.840494
YGR017W_ORF	YGR017W	YGR017W	-0.1	-0.31	-0.23	-0.213333	0.105987	0.236274
YER189W_ORF	YER189W	YER189W	-0.09	-0.32	-0.23	-0.213333	0.115902	0.093475
YGL126W_ORF	YGL126W	SCS3	-0.03	-0.39	-0.22	-0.213333	0.180093	0.386738
YMR263W_ORF	YMR263W	SAP30	-0.4	0.05	-0.29	-0.213333	0.234592	0.064657
YNL302C_ORF	YNL302C	RPS19B	-0.09	-0.2	-0.35	-0.213333	0.130512	0.257019
YDL095W_ORF	YDL095W	PMT1	-0.26	-0.17	-0.21	-0.213333	0.0450925	0.087958
YDL014W_ORF	YDL014W	NOP1	-0.23	-0.17	-0.24	-0.213333	0.0378594	0.034565
YAR033W_ORF	YAR033W	MST28	-0.25	-0.22	-0.17	-0.213333	0.0404145	0.042031
YHR019C_ORF	YHR019C	DED81	-0.36	-0.08	-0.2	-0.213333	0.140475	0.004047
YML005W_ORF	YML005W	TRM12	-0.39	-0.32	0.07	-0.213333	0.247857	0.482719
YLR410W-A_ORF	YLR410W-A	YLR410W-A	-0.4	-0.12	-0.11	-0.21	0.164621	0.505096
YGR151C_ORF	YGR151C	YGR151C	-0.21	n	n	-0.21	n	0.221672
YKL153W_ORF	YKL153W	YKL153W	-0.11	-0.28	-0.24	-0.21	0.0888819	0.000701
IGR_CHR14:(686190..686613)_146	#N/A	#N/A	0	-0.48	-0.15	-0.21	0.245561	0.398693
IGR_CHR02:(COMPLEMENT(159881..160055))_0	#N/A	#N/A	0.12	-0.47	-0.28	-0.21	0.301164	0.021578
YPL150W_ORF	YPL150W	YPL150W	-0.43	n	0.01	-0.21	0.311127	0.808927
YJR061W_ORF	YJR061W	YJR061W	n	n	-0.21	-0.21	n	0.729736
YJR012C_ORF	YJR012C	YJR012C	-0.2	-0.2	-0.23	-0.21	0.0173205	0.077861
YJL131C_ORF	YJL131C	YJL131C	n	n	-0.21	-0.21	n	0.81374
YIL175W_ORF	YIL175W	YIL175W	-0.06	-0.38	-0.19	-0.21	0.160935	0.654619
YGR235C_ORF	YGR235C	YGR235C	-0.27	0.01	-0.37	-0.21	0.196977	0.735202
YER078C_ORF	YER078C	YER078C	-0.25	-0.28	-0.1	-0.21	0.0964365	0.627117
YBR166C_ORF	YBR166C	TYR1	-0.21	n	n	-0.21	n	0.997574
YDR457W_TIL_5701_6000_68_ORF	YDR457W	TOM1	-0.12	-0.65	0.14	-0.21	0.402616	0.078953
YLR055C_ORF	YLR055C	SPT8	-0.21	n	n	-0.21	n	0.665123
YGR081C_ORF	YGR081C	SLX9	0.09	-0.32	-0.4	-0.21	0.262869	0.587347
YDL139C_ORF	YDL139C	SCM3	-0.18	n	-0.24	-0.21	0.0424264	0.033982
YDL076C_ORF	YDL076C	RXT3	-0.02	-0.32	-0.29	-0.21	0.165227	0.959171
YLR185W_OCH__ORF	YLR185W	RPL37A	-0.55	0.03	-0.11	-0.21	0.302655	0.418744
YIL118W_ORF	YIL118W	RHO3	-0.48	-0.14	-0.01	-0.21	0.242693	0.09639
YNL090W_ORF	YNL090W	RHO2	-0.15	-0.37	-0.11	-0.21	0.14	0.463612
YDL189W_ORF	YDL189W	RBS1	-0.16	n	-0.26	-0.21	0.0707107	0.678789
YML032C_ORF	YML032C	RAD52	0.01	-0.61	-0.03	-0.21	0.346987	0.587037
YBR114W_ORF	YBR114W	RAD16	n	n	-0.21	-0.21	n	0.723561
YGR280C_TIL_5_4__ORF	YGR280C	PXR1	0.06	-0.59	-0.1	-0.21	0.338674	0.105659
YGL211W_ORF	YGL211W	NCS6	0	-0.38	-0.25	-0.21	0.193132	0.877343
YBR146W_ORF	YBR146W	MRPS9	-0.31	-0.26	-0.06	-0.21	0.132288	0.49584
YJL030W_ORF	YJL030W	MAD2	n	n	-0.21	-0.21	n	0.117474
YOL065C_ORF	YOL065C	INP54	-0.29	0.2	-0.54	-0.21	0.376431	0.722386
YPL280W_ORF	YPL280W	HSP32	-0.4	-0.26	0.03	-0.21	0.219317	0.727483
YNL021W_ORF	YNL021W	HDA1	-0.29	-0.16	-0.18	-0.21	0.07	0.80876
YJL137C_ORF	YJL137C	GLG2	n	-0.21	n	-0.21	n	0.162912
YJR082C_ORF	YJR082C	EAF6	-0.48	-0.09	-0.06	-0.21	0.234307	0.078795
YML112W_ORF	YML112W	CTK3	-0.21	n	n	-0.21	n	0.058447
YGL005C_ORF	YGL005C	COG7	-0.18	-0.03	-0.42	-0.21	0.196723	0.046696
YLR015W_ORF	YLR015W	BRE2	-0.21	n	n	-0.21	n	0.311966
YNL159C_ORF	YNL159C	ASI2	0.06	n	-0.48	-0.21	0.381838	1
YBR288C_ORF	YBR288C	APM3	-0.07	-0.23	-0.33	-0.21	0.131149	0.443823
YPL258C_ORF	YPL258C	THI21	-0.31	-0.25	-0.06	-0.206667	0.130512	0.636324
YOR182C_OCH_DS100_ORF	YOR182C	RPS30B	-0.16	-0.28	-0.18	-0.206667	0.064291	0.294967
YLR209C_ORF	YLR209C	PNP1	0.05	-0.33	-0.34	-0.206667	0.222336	0.312522
YFR024C-A_ORF	YFR024C-A	LSB3	-0.15	-0.27	-0.2	-0.206667	0.0602771	0.022656
YNL029C_ORF	YNL029C	KTR5	-0.2	-0.28	-0.14	-0.206667	0.0702377	0.434285
YOR324C_ORF	YOR324C	FRT1	-0.27	-0.15	-0.2	-0.206667	0.0602771	0.997125
YMR052C-A_ORF	YMR052C-A	YMR052C-A	0.01	-0.43	-0.2	-0.206667	0.220076	0.957567
YLR290C_ORF	YLR290C	YLR290C	-0.05	-0.27	-0.3	-0.206667	0.136504	0.613373
YFR031C-A_OCH_DS100_ORF	YFR031C-A	RPL2A	-0.33	-0.03	-0.26	-0.206667	0.15695	0.028416
YDR418W_OCH_DS100_ORF	YDR418W	RPL12B	-0.37	0.26	-0.51	-0.206667	0.410163	0.69064
YCL044C_ORF	YCL044C	MGR1	-0.37	-0.02	-0.23	-0.206667	0.176163	0.114793
YPL228W_ORF	YPL228W	CET1	-0.3	-0.09	-0.23	-0.206667	0.106927	0.376566
YOL083W_ORF	YOL083W	YOL083W	n	-0.18	-0.23	-0.205	0.0353553	1
YKR017C_ORF	YKR017C	YKR017C	n	-0.41	0	-0.205	0.289914	0.57588
YOR080W_ORF	YOR080W	DIA2	-0.41	n	0	-0.205	0.289914	0.39799
YBR264C_ORF	YBR264C	YPT10	-0.26	-0.17	-0.18	-0.203333	0.0493288	0.535691
YBR196C_ORF	YBR196C	PGI1	-0.31	-0.1	-0.2	-0.203333	0.10504	0.009718
YFR024C-A_INT_1	YFR024C-A	LSB3	-0.44	-0.12	-0.05	-0.203333	0.207926	0.130933
YGRWSIGMA4_LTR	YGRWSIGMA4	YGRWSIGMA5	-0.11	-0.35	-0.15	-0.203333	0.128582	0.730733
YPR108W-A_ONO_ORF	YPR108W-A	YPR108W-A	-0.04	-0.15	-0.42	-0.203333	0.195533	0.004594
YPL257W_ORF	YPL257W	YPL257W	0.15	-0.34	-0.42	-0.203333	0.308599	0.190301
YHR100C_ORF	YHR100C	YHR100C	-0.02	-0.38	-0.21	-0.203333	0.180093	0.008669
YOR329C_ORF	YOR329C	SCD5	-0.15	-0.18	-0.28	-0.203333	0.0680686	0.28988
YJL177W_ORF	YJL177W	RPL17B	-0.11	-0.21	-0.29	-0.203333	0.090185	0.187529
YIL071C_ORF	YIL071C	PCI8	-0.22	-0.38	-0.01	-0.203333	0.185562	0.374724
YGR252W_ORF	YGR252W	GCN5	-0.39	-0.01	-0.21	-0.203333	0.190088	0.819042
Q0060_ORF	Q0060	AI3	-0.11	-0.15	-0.35	-0.203333	0.128582	0.05117
YER017C_ORF	YER017C	AFG3	-0.18	-0.14	-0.29	-0.203333	0.0776745	0.053952
YOR139C_ORF	YOR139C	YOR139C	-0.08	-0.3	-0.22	-0.2	0.111355	0.329646
YOR024W_ORF	YOR024W	YOR024W	-0.2	n	n	-0.2	n	0.076609
YBL108W_ORF	YBL108W	YBL108W	-0.2	n	n	-0.2	n	0.098645
IGR_CHR09:(268307..268472)_0	#N/A	#N/A	-0.2	n	n	-0.2	n	1
YDR451C_ORF	YDR451C	YHP1	-0.37	-0.11	-0.12	-0.2	0.147309	0.005627
YEL041W_ORF	YEL041W	YEF1	-0.04	n	-0.36	-0.2	0.226274	0.150997
YDR287W_ORF	YDR287W	YDR287W	-0.35	n	-0.05	-0.2	0.212132	0.989995
YDL199C_ORF	YDL199C	YDL199C	-0.4	-0.27	0.07	-0.2	0.242693	0.004806
YDR398W_ORF	YDR398W	UTP5	n	-0.14	-0.26	-0.2	0.0848528	0.373848
YJL035C_ORF	YJL035C	TAD2	-0.2	n	n	-0.2	n	0.363688
YNR023W_ORF	YNR023W	SNF12	n	-0.22	-0.18	-0.2	0.0282843	0.309061
YLL041C_ORF	YLL041C	SDH2	-0.28	-0.13	-0.19	-0.2	0.0754983	0.528076
YOR346W_ORF	YOR346W	REV1	-0.18	-0.3	-0.12	-0.2	0.0916515	0.276773
YOR301W_ORF	YOR301W	RAX1	n	n	-0.2	-0.2	n	1
YKR086W_ORF	YKR086W	PRP16	-0.51	0.11	n	-0.2	0.438406	0.552101
YDL236W_ORF	YDL236W	PHO13	-0.26	-0.16	-0.18	-0.2	0.052915	0.8421
YOL069W_ORF	YOL069W	NUF2	-0.2	n	n	-0.2	n	0.379247
YGL136C_ORF	YGL136C	MRM2	-0.08	-0.22	-0.3	-0.2	0.111355	0.834692
YDR528W_ORF	YDR528W	HLR1	-0.2	n	n	-0.2	n	0.200089
YFL027C_ORF	YFL027C	GYP8	-0.2	n	n	-0.2	n	0.797889
YER060W_ORF	YER060W	FCY21	-0.18	-0.14	-0.28	-0.2	0.072111	0.423595
YLR087C_TIL_2101_2400_172_ORF	YLR087C	CSF1	n	-0.19	-0.21	-0.2	0.0141421	0.813803
YER141W_ORF	YER141W	COX15	0.02	-0.34	-0.28	-0.2	0.192873	0.36336
YPR120C_ORF	YPR120C	CLB5	-0.2	n	n	-0.2	n	0.75623
YCR013C_ORF	YCR013C	YCR013C	-0.32	-0.26	-0.01	-0.196667	0.164418	0.025963
YNL339C_INT_1	YNL339C	YRF1-6	0.04	-0.4	-0.23	-0.196667	0.221886	0.077572
YGL159W_ORF	YGL159W	YGL159W	-0.2	-0.08	-0.31	-0.196667	0.115036	0.93854
YBL113C_OCH__ORF	YBL113C	YBL113C	-0.01	-0.26	-0.32	-0.196667	0.164418	0.002393
YKR057W_OCH_DS100_ORF	YKR057W	RPS21A	-0.33	-0.06	-0.2	-0.196667	0.135031	0.445093
YKL180W_ORF	YKL180W	RPL17A	-0.56	0.16	-0.19	-0.196667	0.360046	0.063166
YIL107C_TIL_6_82__ORF	YIL107C	PFK26	0.27	-0.53	-0.33	-0.196667	0.416333	0.193091
YPR179C_ORF	YPR179C	HDA3	-0.23	-0.08	-0.28	-0.196667	0.104083	0.114092
YBR158W_TIL_10_64__ORF	YBR158W	AMN1	-0.54	0.02	-0.07	-0.196667	0.300721	0.060833
YOL166W-A_OCH__ORF	YOL166W-A	YOL166W-A	0.02	-0.57	-0.04	-0.196667	0.324705	1
YBR126C_ORF	YBR126C	TPS1	0.07	-0.3	-0.36	-0.196667	0.232881	0.410236
YDR502C_ORF	YDR502C	SAM2	-0.38	0.27	-0.48	-0.196667	0.407226	0.15986
YOR138C_ORF	YOR138C	RUP1	-0.09	-0.24	-0.26	-0.196667	0.0929157	0.724306
YOR234C_ORF	YOR234C	RPL33B	-0.43	0.05	-0.21	-0.196667	0.240278	0.922899
YCL057W_ORF	YCL057W	PRD1	-0.21	-0.27	-0.11	-0.196667	0.080829	0.106311
YBR092C_ORF	YBR092C	PHO3	-0.48	-0.02	-0.09	-0.196667	0.247857	0.286598
YOR206W_ORF	YOR206W	NOC2	-0.19	-0.19	-0.21	-0.196667	0.011547	0.089472
YPL211W_ORF	YPL211W	NIP7	-0.32	-0.16	-0.11	-0.196667	0.109697	0.022691
YGL245W_ORF	YGL245W	GUS1	-0.48	0.14	-0.25	-0.196667	0.313422	0.530452
YKR058W_ORF	YKR058W	GLG1	0.01	-0.41	-0.19	-0.196667	0.210079	0.65923
YFL023W_ORF	YFL023W	BUD27	-0.25	-0.12	-0.22	-0.196667	0.0680686	0.587973
YOL062C_ORF	YOL062C	APM4	-0.41	-0.16	-0.02	-0.196667	0.197569	0.069288
YPL278C_ORF	YPL278C	YPL278C	n	-0.36	-0.03	-0.195	0.233345	1
YOL080C_ORF	YOL080C	REX4	-0.02	n	-0.37	-0.195	0.247487	0.659842
YHR007C_ORF	YHR007C	ERG11	n	-0.15	-0.24	-0.195	0.0636396	0.079252
YOR034C_ORF	YOR034C	AKR2	-0.07	n	-0.32	-0.195	0.176777	0.651398
IGR_CHR12:(COMPLEMENT(708167..708338))_8	#N/A	#N/A	-0.22	-0.07	-0.29	-0.193333	0.112398	0.240148
YKR031C_ORF	YKR031C	SPO14	-0.32	-0.33	0.07	-0.193333	0.228108	0.789061
YML054C_ORF	YML054C	CYB2	-0.24	-0.31	-0.03	-0.193333	0.145717	0.756054
YAL058W_ORF	YAL058W	CNE1	-0.06	-0.22	-0.3	-0.193333	0.122202	0.818408
YNL166C_ORF	YNL166C	BNI5	-0.39	0.31	-0.5	-0.193333	0.439356	0.264151
YJL180C_ORF	YJL180C	ATP12	-0.28	-0.11	-0.19	-0.193333	0.085049	0.731663
YHL009W-B_ORF	YHL009W-B	YHL009W-B	-0.42	-0.01	-0.15	-0.193333	0.208407	0.774048
YJR079W_ORF	YJR079W	YJR079W	-0.17	-0.2	-0.21	-0.193333	0.0208167	0.054227
YOL120C_ORF	YOL120C	RPL18A	-0.43	-0.07	-0.08	-0.193333	0.20502	0.258731
YPR102C_ORF	YPR102C	RPL11A	-0.58	0.29	-0.29	-0.193333	0.442982	0.208547
YBR052C_ORF	YBR052C	RFS1	0.04	-0.26	-0.36	-0.193333	0.208167	0.049209
YDR432W_ORF	YDR432W	NPL3	-0.02	-0.18	-0.38	-0.193333	0.18037	0.915023
YDR385W_ORF	YDR385W	EFT2	0.16	-0.41	-0.33	-0.193333	0.308599	0.032816
YFL056C_ORF	YFL056C	AAD6	0.03	-0.37	-0.24	-0.193333	0.204042	0.014191
YPR195C_ORF	YPR195C	YPR195C	0.04	-0.58	-0.03	-0.19	0.339559	0.071937
IGR_CHR13:(COMPLEMENT(492186..492357))_81	#N/A	#N/A	-0.19	n	n	-0.19	n	1
IGR_CHR05:(429683..430683)_585	#N/A	#N/A	-0.23	-0.15	-0.19	-0.19	0.04	0.968924
YOL038C-A_ONO_ORF	YOL038C-A	YOL038C-A	-0.15	n	-0.23	-0.19	0.0565685	0.137649
YNL234W_ORF	YNL234W	YNL234W	-0.19	n	n	-0.19	n	0.012843
YJR115W_ORF	YJR115W	YJR115W	-0.19	n	n	-0.19	n	0.051265
YIL060W_OCH__ORF	YIL060W	YIL060W	-0.34	-0.08	-0.15	-0.19	0.134536	0.058003
YFL040W_ORF	YFL040W	YFL040W	n	-0.41	0.03	-0.19	0.311127	0.727937
YDR415C_ORF	YDR415C	YDR415C	0.05	n	-0.43	-0.19	0.339411	0.343438
YJR102C_ORF	YJR102C	VPS25	n	-0.38	0	-0.19	0.268701	0.364091
YJL156C_ORF	YJL156C	SSY5	-0.19	n	n	-0.19	n	0.800312
YLR388W_OCH_DS100_ORF	YLR388W	RPS29A	-0.24	-0.1	-0.23	-0.19	0.0781025	0.261209
YKL156W_ORF	YKL156W	RPS27A	-0.49	0.08	-0.16	-0.19	0.286182	0.862115
YMR121C_ORF	YMR121C	RPL15B	-0.39	-0.09	-0.09	-0.19	0.173205	0.005328
YNL163C_ORF	YNL163C	RIA1	-0.17	-0.25	-0.15	-0.19	0.052915	0.779073
YLR018C_ORF	YLR018C	POM34	0.05	-0.2	-0.42	-0.19	0.23516	0.897633
YDR071C_ORF	YDR071C	PAA1	-0.42	0.05	-0.2	-0.19	0.23516	0.916896
YPR072W_ORF	YPR072W	NOT5	-0.11	n	-0.27	-0.19	0.113137	0.415258
YMR309C_ORF	YMR309C	NIP1	n	-0.12	-0.26	-0.19	0.0989949	0.011893
YNL119W_ORF	YNL119W	NCS2	n	-0.19	-0.19	-0.19	0	0.695001
YFR038W_ORF	YFR038W	IRC5	n	0.11	-0.49	-0.19	0.424264	0.27987
YCL040W_ORF	YCL040W	GLK1	-0.14	-0.12	-0.31	-0.19	0.104403	0.03299
YDR125C_ORF	YDR125C	ECM18	-0.19	n	n	-0.19	n	0.047539
YJL005W_ORF	YJL005W	CYR1	-0.19	-0.15	-0.23	-0.19	0.04	0.968326
YGL017W_ORF	YGL017W	ATE1	n	n	-0.19	-0.19	n	0.496326
YJR058C_ORF	YJR058C	APS2	0.17	-0.51	-0.23	-0.19	0.34176	0.409742
IGR_CHR10:(258932..259932)_321	#N/A	#N/A	-0.2	0.04	-0.4	-0.186667	0.220303	0.852324
YOR296W_ORF	YOR296W	YOR296W	-0.14	-0.01	-0.41	-0.186667	0.204042	0.778052
YOR114W_ORF	YOR114W	YOR114W	-0.21	-0.42	0.07	-0.186667	0.245832	0.027171
YLR243W_ORF	YLR243W	YLR243W	-0.34	-0.11	-0.11	-0.186667	0.132791	0.834184
YDR213W_ORF	YDR213W	UPC2	-0.24	-0.08	-0.24	-0.186667	0.092376	0.741074
YDR407C_ORF	YDR407C	TRS120	-0.01	-0.34	-0.21	-0.186667	0.166233	0.827936
YIL143C_ORF	YIL143C	SSL2	-0.06	-0.13	-0.37	-0.186667	0.162583	0.760525
YDR447C_OCH_DS100_ORF	YDR447C	RPS17B	-0.11	-0.2	-0.25	-0.186667	0.070946	0.146481
YKR095W-A_ONO_ORF	YKR095W-A	PCC1	-0.18	-0.26	-0.12	-0.186667	0.0702377	0.69011
YML103C_ORF	YML103C	NUP188	-0.35	0.06	-0.27	-0.186667	0.217332	0.536086
YIL090W_ORF	YIL090W	ICE2	-0.49	-0.14	0.07	-0.186667	0.282902	0.645405
YNL164C_ORF	YNL164C	IBD2	-0.27	-0.08	-0.21	-0.186667	0.0971253	0.755668
YDR147W_ORF	YDR147W	EKI1	-0.35	-0.16	-0.05	-0.186667	0.151767	0.229618
YKL213C_ORF	YKL213C	DOA1	-0.12	-0.2	-0.24	-0.186667	0.061101	0.28652
YJL113W_ORF	YJL113W	YJL113W	n	-0.19	-0.18	-0.185	0.00707107	0.553681
YNL165W_ORF	YNL165W	YNL165W	-0.03	n	-0.34	-0.185	0.219203	0.19133
YMR098C_ORF	YMR098C	YMR098C	-0.34	-0.03	n	-0.185	0.219203	0.258356
YIL023C_ORF	YIL023C	YKE4	n	-0.19	-0.18	-0.185	0.00707107	0.653383
YHR005C_ORF	YHR005C	GPA1	-0.1	n	-0.27	-0.185	0.120208	0.592579
YOR037W_ORF	YOR037W	CYC2	-0.44	n	0.07	-0.185	0.360624	0.917443
YLR087C_TIL_1501_1800_102_ORF	YLR087C	CSF1	-0.27	-0.1	n	-0.185	0.120208	0.576889
YNL217W_ORF	YNL217W	YNL217W	-0.3	-0.08	-0.17	-0.183333	0.110604	0.056918
YLR225C_ORF	YLR225C	YLR225C	-0.3	-0.13	-0.12	-0.183333	0.10116	0.655251
YCL012C_ONO_ORF	YCL012C	YCL012C	-0.19	0.02	-0.38	-0.183333	0.200083	0.079039
YML015C_ORF	YML015C	TAF11	-0.23	-0.21	-0.11	-0.183333	0.064291	0.854527
YOR014W_ORF	YOR014W	RTS1	-0.14	-0.23	-0.18	-0.183333	0.0450925	0.395963
YJL190C_OCH__ORF	YJL190C	RPS22A	-0.21	0.03	-0.37	-0.183333	0.201329	0.56715
YPL198W_ORF	YPL198W	RPL7B	-0.24	-0.08	-0.23	-0.183333	0.0896289	0.162834
YDR500C_ORF	YDR500C	RPL37B	0.07	-0.14	-0.48	-0.183333	0.277549	0.22808
YPR042C_ORF	YPR042C	PUF2	-0.41	-0.12	-0.02	-0.183333	0.202567	0.38251
YNL003C_ORF	YNL003C	PET8	-0.25	-0.17	-0.13	-0.183333	0.061101	0.424123
YLL035W_ORF	YLL035W	GRC3	-0.42	0.21	-0.34	-0.183333	0.342977	0.419373
YFR019W_ORF	YFR019W	FAB1	-0.04	-0.16	-0.35	-0.183333	0.156312	0.418528
YAL003W_INT_1	YAL003W	EFB1	0.07	-0.34	-0.28	-0.183333	0.221435	0.028032
YPR175W_ORF	YPR175W	DPB2	-0.12	-0.23	-0.2	-0.183333	0.0568624	0.430373
YNL275W_ORF	YNL275W	BOR1	0.17	-0.55	-0.17	-0.183333	0.360185	0.008517
Q0065_ORF	Q0065	AI4	-0.14	-0.13	-0.28	-0.183333	0.083865	0.002429
YMR046W-A_ORF	YMR046W-A	YMR046W-A	0.03	n	-0.39	-0.18	0.296985	0.251982
YNL170W_ORF	YNL170W	YNL170W	n	n	-0.18	-0.18	n	0.059214
YGR164W_ORF	YGR164W	YGR164W	n	-0.18	n	-0.18	n	0.664854
YDR269C_ORF	YDR269C	YDR269C	n	n	-0.18	-0.18	n	0.99801
YKR012C_ORF	YKR012C	YKR012C	-0.18	n	n	-0.18	n	0.862596
YKRWOMEGA1_LTR	YKRWOMEGA1	YKRWOMEGA2	-0.1	n	-0.26	-0.18	0.113137	0.084188
YPR089W_ORF	YPR089W	YPR089W	-0.2	-0.18	-0.16	-0.18	0.02	0.487284
YOR394C-A_OCH__ORF	YOR394C-A	YOR394C-A	0.15	-0.42	-0.27	-0.18	0.295466	0.090576
YKL121W_ORF	YKL121W	YKL121W	-0.25	-0.06	-0.23	-0.18	0.104403	0.911734
YJL027C_ORF	YJL027C	YJL027C	-0.53	-0.01	0	-0.18	0.30315	0.210436
YHR151C_ORF	YHR151C	YHR151C	n	n	-0.18	-0.18	n	0.5191
YGL082W_ORF	YGL082W	YGL082W	-0.39	0.03	n	-0.18	0.296985	0.471976
YBL111C_INT_1	YBL111C	YBL111C	-0.1	-0.21	-0.23	-0.18	0.07	0.000896
YDR470C_ORF	YDR470C	UGO1	-0.49	0.05	-0.1	-0.18	0.278747	0.345154
YNL309W_ORF	YNL309W	STB1	-0.16	-0.23	-0.15	-0.18	0.043589	0.41591
YPR133C_ORF	YPR133C	SPN1	-0.32	n	-0.04	-0.18	0.19799	0.993162
YGR236C_ORF	YGR236C	SPG1	-0.1	n	-0.26	-0.18	0.113137	0.110518
YLR135W_ORF	YLR135W	SLX4	-0.18	n	n	-0.18	n	0.63719
YOR167C_OCH__ORF	YOR167C	RPS28A	-0.06	-0.23	-0.25	-0.18	0.104403	0.461466
YNL069C_OCH__ORF	YNL069C	RPL16B	-0.29	-0.04	-0.21	-0.18	0.127671	0.322284
YNL214W_ORF	YNL214W	PEX17	-0.08	-0.15	-0.31	-0.18	0.117898	0.120546
YPL070W_ORF	YPL070W	MUK1	-0.25	n	-0.11	-0.18	0.0989949	0.704793
YPR047W_ORF	YPR047W	MSF1	n	-0.08	-0.28	-0.18	0.141421	0.681145
YPL040C_ORF	YPL040C	ISM1	-0.23	-0.15	-0.16	-0.18	0.043589	0.97429
YHR046C_ORF	YHR046C	INM1	-0.18	n	n	-0.18	n	0.557247
YJR093C_ORF	YJR093C	FIP1	-0.13	-0.29	-0.12	-0.18	0.0953939	0.862129
YLR323C_ORF	YLR323C	CWC24	-0.18	n	n	-0.18	n	0.588645
YPL181W_ORF	YPL181W	CTI6	-0.39	0.23	-0.38	-0.18	0.355106	0.502917
YJR089W_ORF	YJR089W	BIR1	0.11	-0.29	-0.36	-0.18	0.253574	0.060928
YKL052C_ORF	YKL052C	ASK1	-0.13	-0.27	-0.14	-0.18	0.0781025	0.934161
YHR013C_ORF	YHR013C	ARD1	-0.28	0.19	-0.45	-0.18	0.331512	0.644984
YER031C_ORF	YER031C	YPT31	-0.51	-0.04	0.02	-0.176667	0.29023	0.526275
YPR116W_ORF	YPR116W	YPR116W	-0.05	-0.26	-0.22	-0.176667	0.111505	0.243019
YNR040W_ORF	YNR040W	YNR040W	-0.27	0.04	-0.3	-0.176667	0.188237	0.049693
YLR455W_ORF	YLR455W	YLR455W	-0.1	-0.06	-0.37	-0.176667	0.168622	0.727
YLR065C_ORF	YLR065C	YLR065C	0.01	-0.27	-0.27	-0.176667	0.161658	0.669712
YDR073W_ORF	YDR073W	SNF11	-0.31	-0.04	-0.18	-0.176667	0.135031	0.141469
YER075C_ORF	YER075C	PTP3	-0.02	-0.39	-0.12	-0.176667	0.191398	0.508878
YPL190C_ORF	YPL190C	NAB3	-0.12	-0.34	-0.07	-0.176667	0.143643	0.930506
YOL076W_ORF	YOL076W	MDM20	-0.17	-0.1	-0.26	-0.176667	0.0802081	0.239585
YNR017W_ORF	YNR017W	MAS6	-0.33	-0.06	-0.14	-0.176667	0.138684	0.323738
YJL101C_ORF	YJL101C	GSH1	0.07	-0.5	-0.1	-0.176667	0.292632	0.387471
YBR078W_ORF	YBR078W	ECM33	-0.06	-0.14	-0.33	-0.176667	0.138684	0.082709
YEL070W_ORF	YEL070W	DSF1	-0.02	-0.35	-0.16	-0.176667	0.16563	0.4734
YCL014W_ORF	YCL014W	BUD3	-0.24	-0.15	-0.14	-0.176667	0.0550757	0.222657
YGL105W_ORF	YGL105W	ARC1	0.12	-0.53	-0.12	-0.176667	0.328684	0.646385
YKL008C_ORF	YKL008C	LAC1	-0.49	-0.19	0.15	-0.176667	0.320208	0.863015
YKL202W_ORF	YKL202W	YKL202W	n	-0.29	-0.06	-0.175	0.162635	0.393336
YBL060W_ORF	YBL060W	YEL1	-0.24	-0.11	n	-0.175	0.0919239	0.235806
YJR049C_ORF	YJR049C	UTR1	n	-0.38	0.03	-0.175	0.289914	0.204459
YDR126W_ORF	YDR126W	SWF1	n	-0.15	-0.2	-0.175	0.0353553	0.192864
YDR489W_ORF	YDR489W	SLD5	0.02	n	-0.37	-0.175	0.275772	0.603916
YHR154W_ORF	YHR154W	RTT107	-0.21	-0.14	n	-0.175	0.0494975	0.615836
YPL188W_ORF	YPL188W	POS5	0.06	n	-0.41	-0.175	0.33234	0.746166
YNL117W_ORF	YNL117W	MLS1	-0.14	n	-0.21	-0.175	0.0494975	0.531022
YCL020W_ORF	YCL020W	YCL020W	-0.34	0.16	-0.34	-0.173333	0.288675	0.785212
YPR022C_ORF	YPR022C	YPR022C	-0.5	-0.03	0.01	-0.173333	0.283608	0.695247
YLR462W_ORF	YLR462W	YLR462W	0.25	-0.34	-0.43	-0.173333	0.369369	0.005975
YGR205W_ORF	YGR205W	YGR205W	0.59	-0.65	-0.46	-0.173333	0.667857	0.326341
YOL102C_ORF	YOL102C	TPT1	0.15	-0.62	-0.05	-0.173333	0.399541	0.017028
YDR457W_TIL_3001_3300_230_ORF	YDR457W	TOM1	-0.36	0.04	-0.2	-0.173333	0.201329	0.028675
YOR312C_OCH_DS100_ORF	YOR312C	RPL20B	-0.16	-0.09	-0.27	-0.173333	0.0907377	0.281109
YMR154C_ORF	YMR154C	RIM13	-0.01	-0.22	-0.29	-0.173333	0.145717	0.467991
YGL062W_ORF	YGL062W	PYC1	-0.31	-0.03	-0.18	-0.173333	0.140119	0.843836
YOR085W_ORF	YOR085W	OST3	-0.16	-0.14	-0.22	-0.173333	0.0416333	0.336
YML060W_ORF	YML060W	OGG1	0.05	-0.23	-0.34	-0.173333	0.20108	0.239053
YBL076C_ORF	YBL076C	ILS1	-0.27	0	-0.25	-0.173333	0.150444	0.010109
YMR011W_ORF	YMR011W	HXT2	-0.15	-0.16	-0.21	-0.173333	0.0321455	0.658353
YPL110C_ORF	YPL110C	GDE1	-0.28	-0.1	-0.14	-0.173333	0.0945163	0.691452
YGL215W_ORF	YGL215W	CLG1	-0.32	0.07	-0.27	-0.173333	0.212211	0.00038
YLR274W_ORF	YLR274W	CDC46	-0.49	0.09	-0.12	-0.173333	0.293655	0.045044
YJL209W_ORF	YJL209W	CBP1	-0.15	-0.12	-0.25	-0.173333	0.0680686	0.477058
YIR020C_ORF	YIR020C	YIR020C	0.13	-0.4	-0.24	-0.17	0.271846	0.212064
IGR_CHR16:(411415..411688)_58	#N/A	#N/A	n	n	-0.17	-0.17	n	1
YOL138C_ORF	YOL138C	YOL138C	n	-0.28	-0.06	-0.17	0.155563	0.824012
YOR064C_ORF	YOR064C	YNG1	-0.17	n	n	-0.17	n	0.450776
YGR149W_ORF	YGR149W	YGR149W	-0.22	0	-0.29	-0.17	0.151327	0.251893
YFR045W_ORF	YFR045W	YFR045W	-0.24	n	-0.1	-0.17	0.0989949	0.183088
YOR230W_ORF	YOR230W	WTM1	-0.26	-0.16	-0.09	-0.17	0.08544	0.010706
YML076C_ORF	YML076C	WAR1	-0.2	-0.17	-0.14	-0.17	0.03	0.402883
YPL176C_ORF	YPL176C	TRE1	-0.17	n	n	-0.17	n	0.660495
YDR457W_TIL_6901_7200_86_ORF	YDR457W	TOM1	-0.26	-0.11	-0.14	-0.17	0.0793725	0.581686
YDR457W_TIL_5101_5400_129_ORF	YDR457W	TOM1	-0.09	-0.28	-0.14	-0.17	0.0984886	0.273898
YBR214W_ORF	YBR214W	SDS24	-0.24	-0.12	-0.15	-0.17	0.06245	0.32698
YGL028C_ORF	YGL028C	SCW11	-0.43	0.3	-0.38	-0.17	0.407799	0.854994
YGR049W_ORF	YGR049W	SCM4	-0.17	n	n	-0.17	n	0.229559
YCR031C_OCH__ORF	YCR031C	RPS14A	-0.29	-0.09	-0.13	-0.17	0.10583	0.416695
YOR293W_OCH_DS100_ORF	YOR293W	RPS10A	-0.18	-0.08	-0.25	-0.17	0.08544	0.270891
YER089C_ORF	YER089C	PTC2	-0.33	0.12	-0.3	-0.17	0.251595	0.639162
YMR129W_ORF	YMR129W	POM152	-0.25	-0.16	-0.1	-0.17	0.0754983	0.185075
YBL049W_ORF	YBL049W	MOH1	n	n	-0.17	-0.17	n	0.347494
YLR260W_ORF	YLR260W	LCB5	0.12	-0.17	-0.46	-0.17	0.29	0.372747
YBR140C_ORF	YBR140C	IRA1	-0.11	-0.23	-0.17	-0.17	0.06	0.345383
YJL033W_ORF	YJL033W	HCA4	0.24	-0.31	-0.44	-0.17	0.360971	0.168725
YER183C_ORF	YER183C	FAU1	-0.17	n	n	-0.17	n	0.997907
YMR212C_ORF	YMR212C	EFR3	-0.33	-0.26	0.08	-0.17	0.219317	0.22792
YER124C_ORF	YER124C	DSE1	-0.15	-0.06	-0.3	-0.17	0.121244	0.11448
YPL069C_ORF	YPL069C	BTS1	-0.41	0.04	-0.14	-0.17	0.226495	0.649231
YNL331C_OCH__ORF	YNL331C	AAD14	0.12	-0.33	-0.3	-0.17	0.251595	0.404572
YOR129C_ORF	YOR129C	YOR129C	-0.19	-0.15	-0.16	-0.166667	0.0208167	0.82069
YLR292C_ORF	YLR292C	SEC72	-0.32	0.18	-0.36	-0.166667	0.300888	0.556881
YHR073W_ORF	YHR073W	OSH3	0.06	-0.11	-0.45	-0.166667	0.259679	1
YOL104C_ORF	YOL104C	NDJ1	-0.35	-0.2	0.05	-0.166667	0.202073	0.329297
YNL133C_ORF	YNL133C	FYV6	0.34	-0.38	-0.46	-0.166667	0.440606	0.068296
YJL090C_ORF	YJL090C	DPB11	-0.3	-0.02	-0.18	-0.166667	0.140475	0.020078
YDL164C_ORF	YDL164C	CDC9	-0.2	-0.08	-0.22	-0.166667	0.0757188	0.320191
Q0120_INT_2	Q0120	BI4	-0.53	-0.2	0.23	-0.166667	0.381095	0.029221
YDR057W_ORF	YDR057W	YOS9	n	-0.34	0.01	-0.165	0.247487	0.10255
YOL157C_ORF	YOL157C	YOL157C	-0.14	n	-0.19	-0.165	0.0353553	0.848538
YOL057W_ORF	YOL057W	YOL057W	-0.41	0.08	n	-0.165	0.346482	0.500789
YKR064W_ORF	YKR064W	OAF3	n	-0.32	-0.01	-0.165	0.219203	0.393445
YHR101C_ORF	YHR101C	BIG1	-0.06	n	-0.27	-0.165	0.148492	0.182095
YGL259W_ORF	YGL259W	YPS5	-0.04	-0.28	-0.17	-0.163333	0.120139	0.740326
YOL087C_ORF	YOL087C	YOL087C	-0.21	-0.14	-0.14	-0.163333	0.0404145	0.567738
YKR070W_ORF	YKR070W	YKR070W	-0.48	-0.01	0	-0.163333	0.274287	0.136082
YLR193C_ORF	YLR193C	UPS1	-0.05	-0.23	-0.21	-0.163333	0.0986577	0.775561
YOR253W_ORF	YOR253W	NAT5	-0.09	-0.11	-0.29	-0.163333	0.110151	0.601653
YGL241W_ORF	YGL241W	KAP114	-0.17	-0.32	0	-0.163333	0.160104	0.195284
YJL073W_ORF	YJL073W	JEM1	-0.3	-0.29	0.1	-0.163333	0.228108	0.0552
YJR090C_ORF	YJR090C	GRR1	-0.29	-0.05	-0.15	-0.163333	0.120554	0.319961
YER145C_ORF	YER145C	FTR1	-0.27	-0.04	-0.18	-0.163333	0.115902	0.184792
YCR034W_ORF	YCR034W	FEN1	-0.24	-0.08	-0.17	-0.163333	0.0802081	0.046016
YKL191W_ORF	YKL191W	DPH2	-0.11	-0.15	-0.23	-0.163333	0.061101	0.220592
SNR4_SNORNA	SNR4	SNR5	-0.21	-0.24	-0.04	-0.163333	0.107858	0.053091
YPL251W_ORF	YPL251W	YPL251W	0.09	-0.24	-0.33	-0.16	0.221133	0.010209
YOR366W_ORF	YOR366W	YOR366W	n	n	-0.16	-0.16	n	0.774931
YOR389W_ORF	YOR389W	YOR389W	n	n	-0.16	-0.16	n	0.458009
YHR177W_ORF	YHR177W	YHR177W	-0.16	n	n	-0.16	n	0.689727
YFR018C_ORF	YFR018C	YFR018C	0.02	n	-0.34	-0.16	0.254558	0.478258
YER077C_ORF	YER077C	YER077C	-0.24	n	-0.08	-0.16	0.113137	0.869082
YBR108W_OCH__ORF	YBR108W	YBR108W	n	n	-0.16	-0.16	n	0.168632
Q0140_ORF	Q0140	VAR1	0.06	-0.28	-0.26	-0.16	0.190788	0.49392
YOR086C_ORF	YOR086C	TCB1	-0.3	-0.03	-0.15	-0.16	0.135277	0.815996
YDR160W_ORF	YDR160W	SSY1	n	n	-0.16	-0.16	n	0.079688
YBR077C_ORF	YBR077C	SLM4	-0.3	0.1	-0.28	-0.16	0.225389	0.933261
YPR043W_ORF	YPR043W	RPL43A	0.01	-0.15	-0.34	-0.16	0.175214	0.758533
YKL132C_ORF	YKL132C	RMA1	-0.16	n	n	-0.16	n	0.863734
YGR004W_ORF	YGR004W	PEX31	-0.1	-0.33	-0.05	-0.16	0.149332	0.094173
YJL126W_ORF	YJL126W	NIT2	-0.16	n	n	-0.16	n	0.108567
YIL106W_ORF	YIL106W	MOB1	-0.15	-0.09	-0.24	-0.16	0.0754983	0.577763
YBR084W_ORF	YBR084W	MIS1	-0.06	-0.24	-0.18	-0.16	0.0916515	0.332386
YPL038W_ORF	YPL038W	MET31	-0.11	n	-0.21	-0.16	0.0707107	0.04155
YDL056W_ORF	YDL056W	MBP1	0.01	n	-0.33	-0.16	0.240416	0.825853
YOR181W_ORF	YOR181W	LAS17	-0.35	n	0.03	-0.16	0.268701	0.526994
YGL150C_ORF	YGL150C	INO80	-0.48	0.12	-0.12	-0.16	0.301993	0.444258
YDL227C_ORF	YDL227C	HO	-0.16	n	n	-0.16	n	0.605856
YDR302W_ORF	YDR302W	GPI11	0.05	-0.17	-0.36	-0.16	0.205183	0.014716
YDR512C_ORF	YDR512C	EMI1	-0.14	-0.14	-0.2	-0.16	0.034641	0.112271
YJR053W_ORF	YJR053W	BFA1	n	n	-0.16	-0.16	n	0.308728
YBL037W_ORF	YBL037W	APL3	-0.56	0.01	0.07	-0.16	0.347707	0.067983
YNL172W_ORF	YNL172W	APC1	n	-0.11	-0.21	-0.16	0.0707107	0.20356
YGL206C_ORF	YGL206C	CHC1	-0.37	-0.2	0.1	-0.156667	0.237978	0.965606
YPR202W_OCH__ORF	YPR202W	YPR202W	-0.08	-0.14	-0.25	-0.156667	0.0862168	0.011632
YGL138C_ORF	YGL138C	YGL138C	-0.08	-0.46	0.07	-0.156667	0.273191	0.137861
YDR486C_ORF	YDR486C	VPS60	-0.11	-0.43	0.07	-0.156667	0.253246	0.319941
YIL022W_TIL_1201_1500_26_ORF	YIL022W	TIM44	0.06	-0.53	0	-0.156667	0.324705	0.048157
YDR527W_ORF	YDR527W	RBA50	-0.14	-0.2	-0.13	-0.156667	0.0378594	0.527861
YGR254W_ORF	YGR254W	ENO1	-0.02	0.01	-0.46	-0.156667	0.263122	0.003058
YLR465C_ORF	YLR465C	YLR465C	-0.01	-0.37	-0.09	-0.156667	0.189033	0.049674
YMR086W_ORF	YMR086W	YMR086W	-0.11	-0.13	-0.23	-0.156667	0.064291	0.48026
YIL158W_ORF	YIL158W	YIL158W	-0.21	-0.22	-0.04	-0.156667	0.10116	0.063322
YJL130C_ORF	YJL130C	URA2	-0.12	-0.21	-0.14	-0.156667	0.0472582	0.014828
YBR015C_ORF	YBR015C	MNN2	-0.12	0.1	-0.45	-0.156667	0.276827	0.000203
YDR378C_ORF	YDR378C	LSM6	-0.06	-0.17	-0.24	-0.156667	0.0907377	1
YLR214W_ORF	YLR214W	FRE1	-0.21	-0.23	-0.03	-0.156667	0.110151	0.007241
YIR010W_ORF	YIR010W	DSN1	-0.24	-0.22	-0.01	-0.156667	0.12741	0.120761
YHR143W_TIL_5_178__ORF	YHR143W	DSE2	-0.17	0.05	-0.35	-0.156667	0.200333	0.49658
YCR054C_ORF	YCR054C	CTR86	-0.45	-0.05	0.03	-0.156667	0.257164	0.958905
YBR290W_ORF	YBR290W	BSD2	-0.13	-0.22	-0.12	-0.156667	0.0550757	0.693002
YLR271W_ORF	YLR271W	YLR271W	n	-0.11	-0.2	-0.155	0.0636396	0.482219
YMR053C_ORF	YMR053C	STB2	-0.16	n	-0.15	-0.155	0.00707107	0.573687
YOR208W_ORF	YOR208W	PTP2	-0.16	-0.15	n	-0.155	0.00707107	0.826639
YDR383C_ORF	YDR383C	NKP1	n	-0.28	-0.03	-0.155	0.176777	0.053301
YPL213W_ORF	YPL213W	LEA1	n	-0.04	-0.27	-0.155	0.162635	0.812181
YNR072W_ORF	YNR072W	HXT17	n	-0.2	-0.11	-0.155	0.0636396	0.368883
YBR244W_ORF	YBR244W	GPX2	n	-0.1	-0.21	-0.155	0.0777817	0.929251
YDR068W_ORF	YDR068W	DOS2	-0.1	-0.21	n	-0.155	0.0777817	0.904487
YBR232C_ORF	YBR232C	YBR232C	0.24	-0.24	-0.46	-0.153333	0.357957	0.076491
IGR_CHR13:(COMPLEMENT(762445..762586))_14	#N/A	#N/A	-0.3	-0.27	0.11	-0.153333	0.228546	0.671789
YCL037C_ORF	YCL037C	SRO9	-0.2	-0.12	-0.14	-0.153333	0.0416333	0.064643
YBL080C_ORF	YBL080C	PET112	-0.2	-0.14	-0.12	-0.153333	0.0416333	0.154521
YMR069W_ORF	YMR069W	NAT4	0.19	-0.33	-0.32	-0.153333	0.297377	0.032667
YNL307C_ORF	YNL307C	MCK1	0.05	-0.07	-0.44	-0.153333	0.255408	0.419458
YKL007W_ORF	YKL007W	CAP1	-0.2	0	-0.26	-0.153333	0.136137	0.100361
YJR047C_ORF	YJR047C	ANB1	-0.24	0.05	-0.27	-0.153333	0.17673	0.397377
YHR214W-A_ORF	YHR214W-A	YHR214W-A	-0.33	0.08	-0.21	-0.153333	0.210792	0.007254
YJL177W_OCH__ORF	YJL177W	RPL17B	-0.12	-0.19	-0.15	-0.153333	0.0351188	0.100548
YDL051W_ORF	YDL051W	LHP1	-0.11	-0.12	-0.23	-0.153333	0.0665833	0.838775
YOL108C_ORF	YOL108C	INO4	-0.01	-0.1	-0.35	-0.153333	0.176163	0.044601
YJR118C_ORF	YJR118C	ILM1	-0.09	0.07	-0.44	-0.153333	0.260832	0.635269
YGL194C_ORF	YGL194C	HOS2	-0.11	-0.29	-0.06	-0.153333	0.120968	0.094276
IGX_YB_544248C	#N/A	#N/A	-0.15	n	n	-0.15	n	0.746128
YPL108W_ORF	YPL108W	YPL108W	-0.06	-0.21	-0.18	-0.15	0.0793725	0.015401
YLR162W-A_ONO_ORF	YLR162W-A	YLR162W-A	0.1	n	-0.4	-0.15	0.353553	0.233373
YIL055C_ORF	YIL055C	YIL055C	0.05	n	-0.35	-0.15	0.282843	0.03947
YDL121C_ORF	YDL121C	YDL121C	-0.16	-0.1	-0.19	-0.15	0.0458258	0.94791
YHR135C_ORF	YHR135C	YCK1	-0.75	0.19	0.11	-0.15	0.521153	0.504475
YAR068W_ORF	YAR068W	YAR068W	-0.16	-0.2	-0.09	-0.15	0.0556776	0.100743
YIL156W_ORF	YIL156W	UBP7	n	n	-0.15	-0.15	n	0.551688
YOR256C_ORF	YOR256C	TRE2	-0.15	n	n	-0.15	n	0.024159
YLR389C_ORF	YLR389C	STE23	-0.26	0.09	-0.28	-0.15	0.208087	0.333819
YOR308C_ORF	YOR308C	SNU66	-0.37	0.01	-0.09	-0.15	0.196977	0.032345
YBL091C-A_ORF	YBL091C-A	SCS22	-0.14	-0.1	-0.21	-0.15	0.0556776	0.869007
YIL095W_ORF	YIL095W	PRK1	n	-0.22	-0.08	-0.15	0.0989949	0.276172
YKL025C_ORF	YKL025C	PAN3	-0.15	n	n	-0.15	n	0.322596
YDR043C_ORF	YDR043C	NRG1	-0.15	n	n	-0.15	n	0.083641
YMR097C_ORF	YMR097C	MTG1	-0.15	n	n	-0.15	n	0.155707
YGL064C_ORF	YGL064C	MRH4	-0.15	n	n	-0.15	n	0.78658
YLL061W_ORF	YLL061W	MMP1	-0.14	-0.12	-0.19	-0.15	0.0360555	1
YNL142W_ORF	YNL142W	MEP2	-0.28	0.32	-0.49	-0.15	0.420357	0.33079
YOL095C_ORF	YOL095C	HMI1	-0.15	n	n	-0.15	n	0.07818
YOR185C_OCH__ORF	YOR185C	GSP2	-0.11	0	-0.34	-0.15	0.173494	0.286467
YER040W_ORF	YER040W	GLN3	-0.04	-0.21	-0.2	-0.15	0.0953939	0.502413
YER107C_ORF	YER107C	GLE2	-0.16	-0.09	-0.2	-0.15	0.0556776	0.943615
YAL062W_ORF	YAL062W	GDH3	0.05	-0.18	-0.32	-0.15	0.186815	0.596139
YMR015C_ORF	YMR015C	ERG5	-0.15	-0.17	-0.13	-0.15	0.02	0.41312
YMR094W_ORF	YMR094W	CTF13	-0.15	n	n	-0.15	n	0.373227
YLL009C_TIL_4_150__ORF	YLL009C	COX17	0.05	-0.22	-0.28	-0.15	0.175784	0.119242
YCR094W_ORF	YCR094W	CDC50	-0.04	n	-0.26	-0.15	0.155563	0.362746
YOR074C_JXN_EE20_1_ORF	YOR074C	CDC21	-0.15	n	n	-0.15	n	0.948952
YDL149W_ORF	YDL149W	ATG9	-0.15	n	n	-0.15	n	0.059402
YLR425W_ORF	YLR425W	TUS1	-0.55	-0.07	0.18	-0.146667	0.37099	0.010348
YER112W_ORF	YER112W	LSM4	-0.51	0.23	-0.16	-0.146667	0.37018	0.913519
YGR187C_ORF	YGR187C	HGH1	-0.33	-0.08	-0.03	-0.146667	0.160728	0.693277
IGR_CHR02:(COMPLEMENT(376100..376292))_114	#N/A	#N/A	-0.24	-0.16	-0.04	-0.146667	0.100664	0.149184
YDR338C_ORF	YDR338C	YDR338C	0.2	-0.46	-0.18	-0.146667	0.33126	0.746342
YMR054W_ORF	YMR054W	STV1	-0.31	-0.01	-0.12	-0.146667	0.151767	0.951246
YJR095W_ORF	YJR095W	SFC1	-0.31	0.13	-0.26	-0.146667	0.240901	1
YGL135W_ORF	YGL135W	RPL1B	-0.16	-0.07	-0.21	-0.146667	0.070946	0.027605
YHR074W_ORF	YHR074W	QNS1	-0.25	-0.13	-0.06	-0.146667	0.0960902	0.452888
YHL020C_ORF	YHL020C	OPI1	-0.09	-0.11	-0.24	-0.146667	0.0814453	0.37718
YAL019W_ORF	YAL019W	FUN30	-0.29	-0.02	-0.13	-0.146667	0.135769	0.658566
YGR240C_ORF	YGR240C	PFK1	-0.24	-0.05	-0.15	-0.146667	0.0950438	0.010215
Q0144_ORF	Q0144	Q0145	-0.09	n	-0.2	-0.145	0.0777817	0.15257
IGR_CHR07:(757474..757633)_31	#N/A	#N/A	-0.09	n	-0.2	-0.145	0.0777817	1
YJL023C_ORF	YJL023C	PET130	-0.08	-0.21	n	-0.145	0.0919239	0.142349
YAL010C_ORF	YAL010C	MDM10	-0.11	n	-0.18	-0.145	0.0494975	0.861138
YOR146W_ORF	YOR146W	YOR146W	-0.15	-0.24	-0.04	-0.143333	0.100167	0.546487
YGL196W_ORF	YGL196W	YGL196W	-0.01	-0.03	-0.39	-0.143333	0.213854	0.686725
YBR221W-A_ONO_ORF	YBR221W-A	YBR221W-A	-0.09	-0.23	-0.11	-0.143333	0.0757188	0.624096
YKR042W_TIL_5_158__ORF	YKR042W	UTH1	-0.14	-0.18	-0.11	-0.143333	0.0351188	0.060427
YLR435W_ORF	YLR435W	TSR2	0.03	-0.22	-0.24	-0.143333	0.150444	0.122187
YBL068W_ORF	YBL068W	PRS4	-0.21	0.05	-0.27	-0.143333	0.170098	0.709439
YDR265W_ORF	YDR265W	PEX10	0	-0.18	-0.25	-0.143333	0.12897	0.807948
YGR159C_ORF	YGR159C	NSR1	-0.65	0.12	0.1	-0.143333	0.4389	0.718443
YNL199C_ORF	YNL199C	GCR2	-0.1	-0.23	-0.1	-0.143333	0.0750555	0.899847
YHR043C_OCH__ORF	YHR043C	DOG2	-0.11	-0.28	-0.04	-0.143333	0.123423	0.778256
YPR135W_ORF	YPR135W	CTF4	0.35	-0.47	-0.31	-0.143333	0.434665	0.532468
YML129C_AAA_14_NCR	YML129C	COX14	-0.09	0.06	-0.4	-0.143333	0.234592	0.171286
YMR216C_ORF	YMR216C	SKY1	-0.37	-0.23	0.17	-0.143333	0.280238	0.540603
YJR031C_ORF	YJR031C	GEA1	-0.3	0.02	-0.15	-0.143333	0.160104	0.371388
ARS303-HML_ARS	ARS303	ARS304	-0.14	n	n	-0.14	n	0.046547
YML012C-A_ORF	YML012C-A	YML012C-A	-0.19	n	-0.09	-0.14	0.0707107	0.837904
YGR242W_ORF	YGR242W	YGR242W	0.24	-0.22	-0.44	-0.14	0.346987	0.933172
YDR543C_ORF	YDR543C	YDR543C	-0.01	n	-0.27	-0.14	0.183848	0.05929
YBR178W_ORF	YBR178W	YBR178W	-0.14	n	n	-0.14	n	0.061405
IGR_CHR10:(565002..566002)_280	#N/A	#N/A	-0.42	0.14	-0.14	-0.14	0.28	0.799799
YNR070W_ORF	YNR070W	YNR070W	n	-0.31	0.03	-0.14	0.240416	0.329105
YGR240C-A_ONO_ORF	YGR240C-A	YGR240C-A	n	-0.14	n	-0.14	n	1
YDL241W_ORF	YDL241W	YDL241W	n	n	-0.14	-0.14	n	0.151815
YBR139W_ORF	YBR139W	YBR139W	-0.23	-0.03	-0.16	-0.14	0.101489	0.846174
YBL029W_ORF	YBL029W	YBL029W	-0.02	-0.16	-0.24	-0.14	0.111355	0.324943
YEL035C_ORF	YEL035C	UTR5	0.2	n	-0.48	-0.14	0.480833	0.391746
YOR115C_ORF	YOR115C	TRS33	0.05	-0.4	-0.07	-0.14	0.233024	0.867509
YPR056W_TIL_6_211__ORF	YPR056W	TFB4	-0.14	n	n	-0.14	n	0.313649
YDR389W_ORF	YDR389W	SAC7	-0.04	-0.28	-0.1	-0.14	0.1249	0.886438
YLL045C_OCH_DS100_ORF	YLL045C	RPL8B	-0.21	0.08	-0.29	-0.14	0.194679	0.032898
YML061C_ORF	YML061C	PIF1	-0.24	-0.21	0.03	-0.14	0.147986	0.358759
YLR008C_ORF	YLR008C	PAM18	-0.14	n	n	-0.14	n	0.566308
YDR386W_ORF	YDR386W	MUS81	-0.24	n	-0.04	-0.14	0.141421	0.935651
YFR042W_ORF	YFR042W	KEG1	-0.17	n	-0.11	-0.14	0.0424264	0.878452
YDR291W_ORF	YDR291W	HRQ1	-0.14	n	n	-0.14	n	0.461574
YHR143W_TIL_2_7__ORF	YHR143W	DSE2	-0.14	n	n	-0.14	n	1
YKR035W-A_ORF	YKR035W-A	DID2	0.03	-0.39	-0.06	-0.14	0.221133	0.355962
YNL148C_ORF	YNL148C	ALF1	n	n	-0.14	-0.14	n	0.57438
YKL106W_ORF	YKL106W	AAT1	0.09	n	-0.37	-0.14	0.325269	0.247271
YGR169C-A_ONO_ORF	YGR169C-A	YGR169C-A	-0.07	-0.06	-0.28	-0.136667	0.124231	0.636965
YDR367W_ORF	YDR367W	YDR367W	0.06	-0.02	-0.45	-0.136667	0.274287	0.352159
YDR114C_ORF	YDR114C	YDR114C	-0.04	-0.22	-0.15	-0.136667	0.0907377	0.188147
YCR075W-A_ONO_ORF	YCR075W-A	YCR075W-A	0.29	-0.6	-0.1	-0.136667	0.446132	0.043236
YER123W_ORF	YER123W	YCK3	-0.38	-0.01	-0.02	-0.136667	0.210792	0.648386
YHR076W_ORF	YHR076W	PTC7	-0.2	-0.11	-0.1	-0.136667	0.0550757	0.551193
YKL116C_ORF	YKL116C	PRR1	-0.47	-0.15	0.21	-0.136667	0.340196	0.187208
YBR282W_ORF	YBR282W	MRPL27	-0.24	-0.16	-0.01	-0.136667	0.116762	0.347145
YIL046W_ORF	YIL046W	MET30	-0.23	-0.05	-0.13	-0.136667	0.090185	0.773324
YNL071W_ORF	YNL071W	LAT1	-0.27	-0.02	-0.12	-0.136667	0.125831	0.397822
YNL308C_ORF	YNL308C	KRI1	0	-0.31	-0.1	-0.136667	0.158219	0.906358
YGL238W_ORF	YGL238W	CSE1	-0.06	-0.39	0.04	-0.136667	0.225019	0.60215
YBR003W_ORF	YBR003W	COQ1	-0.13	-0.12	-0.16	-0.136667	0.0208167	0.439904
YFL005W_ORF	YFL005W	SEC4	-0.3	-0.17	0.06	-0.136667	0.1823	0.48344
YMR305C_TIL_5_195__ORF	YMR305C	SCW10	-0.29	0.08	-0.2	-0.136667	0.192959	0.063496
YGL106W_ORF	YGL106W	MLC1	-0.35	-0.02	-0.04	-0.136667	0.185023	0.765628
YKL027W_ORF	YKL027W	YKL027W	-0.1	n	-0.17	-0.135	0.0494975	0.634916
YFL052W_ORF	YFL052W	YFL052W	-0.19	-0.08	n	-0.135	0.0777817	1
YBR170C_ORF	YBR170C	NPL4	-0.08	n	-0.19	-0.135	0.0777817	0.106069
YGR076C_ORF	YGR076C	MRPL25	n	-0.16	-0.11	-0.135	0.0353553	0.562307
YJR050W_ORF	YJR050W	ISY1	n	-0.22	-0.05	-0.135	0.120208	0.821562
YLL033W_ORF	YLL033W	IRC19	n	-0.11	-0.16	-0.135	0.0353553	0.961178
YNL101W_ORF	YNL101W	AVT4	-0.32	-0.28	0.2	-0.133333	0.289367	0.265195
YFL002W-B_ORF	YFL002W-B	YFL002W-B	-0.43	0.28	-0.25	-0.133333	0.369098	0.896053
YLL048C_ORF	YLL048C	YBT1	0	-0.42	0.02	-0.133333	0.248462	0.777547
YBR235W_ORF	YBR235W	YBR235W	-0.14	-0.02	-0.24	-0.133333	0.110151	0.60566
YBL054W_ORF	YBL054W	YBL054W	-0.01	-0.2	-0.19	-0.133333	0.106927	0.699331
YAR061W_ORF	YAR061W	YAR061W	0.16	-0.14	-0.42	-0.133333	0.290057	0.223912
YAR027W_ORF	YAR027W	UIP3	-0.07	-0.16	-0.17	-0.133333	0.0550757	0.622523
YMR146C_ORF	YMR146C	TIF34	-0.24	-0.08	-0.08	-0.133333	0.092376	0.102858
YOR096W_ORF	YOR096W	RPS7A	-0.53	0.14	-0.01	-0.133333	0.351615	0.153298
YMR308C_ORF	YMR308C	PSE1	-0.15	-0.1	-0.15	-0.133333	0.0288675	0.279624
YOR328W_ORF	YOR328W	PDR10	-0.13	-0.05	-0.22	-0.133333	0.085049	0.888051
YDR288W_ORF	YDR288W	NSE3	-0.37	0.05	-0.08	-0.133333	0.215019	0.363826
YPL184C_ORF	YPL184C	MRN1	-0.13	-0.04	-0.23	-0.133333	0.0950438	0.538942
YDL078C_ORF	YDL078C	MDH3	0.11	-0.36	-0.15	-0.133333	0.235443	0.495114
YBR020W_AAA_16_NCR	YBR020W	GAL1	-0.17	0.03	-0.26	-0.133333	0.148436	1
YLL051C_AAA_26_NCR	YLL051C	FRE6	0.04	-0.46	0.02	-0.133333	0.283078	0.0544
YDR040C_ORF	YDR040C	ENA1	-0.22	-0.03	-0.15	-0.133333	0.0960902	0.176403
YJL201W_ORF	YJL201W	ECM25	-0.25	-0.11	-0.04	-0.133333	0.106927	0.871048
YDR197W_ORF	YDR197W	CBS2	0.2	-0.37	-0.23	-0.133333	0.297041	0.790341
YDL247W-A_ORF	YDL247W-A	YDL247W-A	0.15	-0.28	-0.26	-0.13	0.242693	0.072719
YLR434C_ORF	YLR434C	YLR434C	-0.12	n	-0.14	-0.13	0.0141421	0.031992
YBL101W-A_ORF	YBL101W-A	YBL101W-A	-0.49	0.01	0.09	-0.13	0.314325	0.822762
IGX_YE_359798W	#N/A	#N/A	-0.11	-0.09	-0.19	-0.13	0.052915	0.54682
IGR_CHR13:(711077..711608)_0	#N/A	#N/A	-0.13	n	n	-0.13	n	0.233917
YDR285W_ORF	YDR285W	ZIP1	n	n	-0.13	-0.13	n	0.573513
YNL310C_ORF	YNL310C	ZIM17	-0.08	n	-0.18	-0.13	0.0707107	0.010771
YIL063C_ORF	YIL063C	YRB2	-0.15	-0.29	0.05	-0.13	0.17088	0.151023
YOL022C_ORF	YOL022C	YOL022C	-0.16	-0.15	-0.08	-0.13	0.043589	0.654739
YAR028W_ORF	YAR028W	YAR028W	-0.12	n	-0.14	-0.13	0.0141421	0.554686
YDR457W_TIL_2101_2400_173_ORF	YDR457W	TOM1	0.17	-0.42	-0.14	-0.13	0.295127	0.063827
YDL244W_OCH__ORF	YDL244W	THI13	n	-0.15	-0.11	-0.13	0.0282843	0.708979
YDR104C_ORF	YDR104C	SPO71	n	n	-0.13	-0.13	n	0.60777
YOR167C_ORF	YOR167C	RPS28A	-0.28	0.05	-0.16	-0.13	0.167033	0.273382
YDR471W_ORF	YDR471W	RPL27B	0	-0.11	-0.28	-0.13	0.141067	0.515866
YBR084C-A_INT_1	YBR084C-A	RPL19A	n	n	-0.13	-0.13	n	0.794723
YMR239C_ORF	YMR239C	RNT1	-0.13	n	n	-0.13	n	0.908813
YKL159C_ORF	YKL159C	RCN1	-0.1	0.05	-0.34	-0.13	0.196723	0.603416
YPL151C_ORF	YPL151C	PRP46	-0.09	n	-0.17	-0.13	0.0565685	0.752731
YJL108C_ORF	YJL108C	PRM10	n	n	-0.13	-0.13	n	0.240073
YHR215W_ORF	YHR215W	PHO12	0.07	-0.22	-0.24	-0.13	0.173494	0.159254
YMR076C_ORF	YMR076C	PDS5	-0.06	n	-0.2	-0.13	0.0989949	0.202185
YBR188C_ORF	YBR188C	NTC20	0.23	-0.31	-0.31	-0.13	0.311769	0.056866
YJL051W_ORF	YJL051W	IRC8	-0.26	n	0	-0.13	0.183848	0.908254
YBR107C_ORF	YBR107C	IML3	-0.05	-0.19	-0.15	-0.13	0.072111	0.507255
YDR225W_OCH_DS100_ORF	YDR225W	HTA1	-0.02	-0.22	-0.15	-0.13	0.101489	0.653754
YBR187W_ORF	YBR187W	GDT1	-0.13	-0.13	n	-0.13	0	0.164625
YER032W_ORF	YER032W	FIR1	-0.15	-0.17	-0.07	-0.13	0.052915	0.893833
YMR058W_ORF	YMR058W	FET3	-0.25	0.1	-0.24	-0.13	0.199249	0.071578
YOR144C_ORF	YOR144C	ELG1	-0.07	0	-0.32	-0.13	0.168226	0.70434
YNR067C_ORF	YNR067C	DSE4	-0.17	-0.1	-0.12	-0.13	0.0360555	0.044003
YOR074C_JXN_EI_1_ORF	YOR074C	CDC21	-0.28	-0.08	-0.03	-0.13	0.132288	0.599222
YPR192W_ORF	YPR192W	AQY1	-0.03	-0.07	-0.29	-0.13	0.14	0.328858
YJR105W_ORF	YJR105W	ADO1	0.01	-0.14	-0.26	-0.13	0.135277	0.13882
YOR105W_ORF	YOR105W	YOR105W	-0.14	-0.11	-0.13	-0.126667	0.0152753	0.748874
YJR087W_ORF	YJR087W	YJR087W	0.24	-0.23	-0.39	-0.126667	0.327465	0.931599
YKL225W_ORF	YKL225W	YKL225W	-0.12	-0.16	-0.1	-0.126667	0.0305505	0.129009
IGR_CHR15:(COMPLEMENT(922940..923084))_3	#N/A	#N/A	0.04	-0.43	0.01	-0.126667	0.263122	0.002241
IGR_CHR09:(113606..114606)_469	#N/A	#N/A	-0.15	0.04	-0.27	-0.126667	0.156312	0.145537
YOR238W_ORF	YOR238W	YOR238W	-0.16	0.02	-0.24	-0.126667	0.133167	0.293674
YNL247W_ORF	YNL247W	YNL247W	-0.29	-0.01	-0.08	-0.126667	0.145717	0.111397
YIL039W_ORF	YIL039W	YIL039W	-0.14	-0.14	-0.1	-0.126667	0.023094	0.475475
YFL065C_ORF	YFL065C	YFL065C	0.02	-0.25	-0.15	-0.126667	0.136504	0.620672
YDL012C_ORF	YDL012C	YDL012C	-0.31	-0.13	0.06	-0.126667	0.185023	0.405799
YJR133W_ORF	YJR133W	XPT1	-0.07	-0.03	-0.28	-0.126667	0.134288	0.489516
YDR457W_TIL_7201_7500_13_ORF	YDR457W	TOM1	-0.41	-0.18	0.21	-0.126667	0.313422	0.621208
YFL060C_ORF	YFL060C	SNO3	0.04	-0.16	-0.26	-0.126667	0.152753	0.942011
YJR145C_ORF	YJR145C	RPS4A	0.08	-0.03	-0.43	-0.126667	0.26839	0.014973
YOR116C_TIL_1801_2100_39_ORF	YOR116C	RPO31	-0.2	-0.03	-0.15	-0.126667	0.0873689	0.025233
YLR107W_ORF	YLR107W	REX3	-0.14	-0.02	-0.22	-0.126667	0.100664	0.807616
YER095W_ORF	YER095W	RAD51	-0.4	0.02	0	-0.126667	0.236925	0.256183
YJL078C_ORF	YJL078C	PRY3	-0.31	0.21	-0.28	-0.126667	0.291947	0.870105
YJL112W_ORF	YJL112W	MDV1	0.01	-0.26	-0.13	-0.126667	0.135031	0.08767
YKL176C_ORF	YKL176C	LST4	-0.07	-0.22	-0.09	-0.126667	0.0814453	0.169914
YOL068C_ORF	YOL068C	HST1	-0.1	-0.17	-0.11	-0.126667	0.0378594	0.075359
YER122C_ORF	YER122C	GLO3	-0.15	-0.08	-0.15	-0.126667	0.0404145	0.380378
YHR198C_ORF	YHR198C	FMP22	-0.15	-0.07	-0.16	-0.126667	0.0493288	0.171447
YLR401C_ORF	YLR401C	DUS3	-0.08	-0.16	-0.14	-0.126667	0.0416333	0.591317
TC(GCA)Q_TRNA	TC(GCA)Q	TC(GCA)Q	n	-0.34	0.09	-0.125	0.304056	0.050947
YGL069C_ORF	YGL069C	YGL069C	n	-0.03	-0.22	-0.125	0.13435	0.368174
YER140W_ORF	YER140W	YER140W	n	-0.21	-0.04	-0.125	0.120208	0.252356
YJL109C_ORF	YJL109C	UTP10	-0.22	n	-0.03	-0.125	0.13435	0.359363
YJL087C_ORF	YJL087C	TRL1	n	-0.15	-0.1	-0.125	0.0353553	0.720822
YOL115W_ORF	YOL115W	PAP2	-0.15	n	-0.1	-0.125	0.0353553	0.073852
YIL110W_ORF	YIL110W	MNI1	n	-0.05	-0.2	-0.125	0.106066	0.909889
YDL240W_ORF	YDL240W	LRG1	n	-0.21	-0.04	-0.125	0.120208	0.432526
YMR189W_ORF	YMR189W	GCV2	-0.23	n	-0.02	-0.125	0.148492	0.624883
YIL134W_ORF	YIL134W	FLX1	n	-0.16	-0.09	-0.125	0.0494975	0.198512
YKL087C_TIL_601_900_213_ORF	YKL087C	CYT2	-0.11	n	-0.14	-0.125	0.0212132	0.214408
YDL220C_ORF	YDL220C	CDC13	-0.07	n	-0.18	-0.125	0.0777817	0.727253
YNR074C_ORF	YNR074C	AIF1	n	-0.13	-0.12	-0.125	0.00707107	0.089549
YML026C_ORF	YML026C	RPS18B	-0.67	0.1	0.2	-0.123333	0.47606	0.556202
YOR102W_ORF	YOR102W	YOR102W	-0.16	0.15	-0.36	-0.123333	0.25697	0.313017
YGR064W_ORF	YGR064W	YGR064W	-0.07	0	-0.3	-0.123333	0.15695	0.903544
YKL050C_ORF	YKL050C	YKL050C	-0.17	-0.2	0	-0.123333	0.107858	0.130728
YHR054C_ORF	YHR054C	YHR054C	-0.12	0.04	-0.29	-0.123333	0.165025	0.771587
YHL017W_ORF	YHL017W	YHL017W	-0.25	-0.05	-0.07	-0.123333	0.110151	0.830887
YMR191W_ORF	YMR191W	SPG5	0.26	-0.38	-0.25	-0.123333	0.33828	0.716052
YKL141W_ORF	YKL141W	SDH3	-0.32	-0.03	-0.02	-0.123333	0.170392	0.024986
YDR316W_ORF	YDR316W	OMS1	-0.06	-0.14	-0.17	-0.123333	0.0568624	0.554472
YKL055C_ORF	YKL055C	OAR1	0	-0.08	-0.29	-0.123333	0.149778	0.507293
YJL134W_ORF	YJL134W	LCB3	0.03	-0.21	-0.19	-0.123333	0.133167	0.25786
YJR097W_ORF	YJR097W	JJJ3	0.08	-0.38	-0.07	-0.123333	0.234592	1
YJL158C_AAA_29_NCR	YJL158C	CIS3	0.05	-0.17	-0.25	-0.123333	0.155349	0.01657
SNR60_SNORNA	SNR60	SNR61	0.89	-1.2	-0.05	-0.12	1.04676	0.080613
YNL140C_ORF	YNL140C	YNL140C	-0.3	0.03	-0.09	-0.12	0.167033	0.436019
YLR062C_ORF	YLR062C	YLR062C	n	n	-0.12	-0.12	n	0.716616
YKL136W_ORF	YKL136W	YKL136W	-0.12	n	n	-0.12	n	1
IGR_CHR14:(COMPLEMENT(17704..17908))_106	#N/A	#N/A	-0.12	n	n	-0.12	n	0.205621
IGR_CHR14:(314453..315379)_269	#N/A	#N/A	n	n	-0.12	-0.12	n	0.972029
YML109W_ORF	YML109W	ZDS2	n	n	-0.12	-0.12	n	0.300423
YJL056C_ORF	YJL056C	ZAP1	-0.12	n	n	-0.12	n	0.911225
YOR223W_ORF	YOR223W	YOR223W	n	-0.15	-0.09	-0.12	0.0424264	1
YOL036W_ORF	YOL036W	YOL036W	-0.41	-0.15	0.2	-0.12	0.306105	0.980458
YMR087W_ORF	YMR087W	YMR087W	n	n	-0.12	-0.12	n	1
YLR346C_ORF	YLR346C	YLR346C	n	n	-0.12	-0.12	n	1
YKL222C_ORF	YKL222C	YKL222C	n	n	-0.12	-0.12	n	0.396001
YJL185C_ORF	YJL185C	YJL185C	-0.04	-0.04	-0.28	-0.12	0.138564	0.597695
YJL107C_ORF	YJL107C	YJL107C	0.19	-0.15	-0.4	-0.12	0.296142	0.663307
YIR003W_ORF	YIR003W	YIR003W	n	n	-0.12	-0.12	n	0.340662
YDR056C_ORF	YDR056C	YDR056C	-0.28	0.15	-0.23	-0.12	0.23516	0.575639
YBR220C_ORF	YBR220C	YBR220C	-0.17	0.11	-0.3	-0.12	0.209523	0.820572
YDR484W_ORF	YDR484W	VPS52	-0.12	n	n	-0.12	n	0.271989
YKL034W_ORF	YKL034W	TUL1	-0.12	n	n	-0.12	n	0.133324
YJR009C_OCH_US100_ORF	YJR009C	TDH2	-0.01	-0.23	-0.12	-0.12	0.11	0.716583
YFL049W_ORF	YFL049W	SWP82	-0.12	-0.15	-0.09	-0.12	0.03	0.848766
YBR111W-A_JXN_IE_1_ORF	YBR111W-A	SUS1	-0.2	n	-0.04	-0.12	0.113137	0.425482
YHR064C_ORF	YHR064C	SSZ1	-0.25	-0.11	0	-0.12	0.1253	0.018133
YER131W_OCH__ORF	YER131W	RPS26B	-0.09	-0.01	-0.26	-0.12	0.127671	0.498328
YHR141C_OCH_DS100_ORF	YHR141C	RPL42B	-0.16	-0.04	-0.16	-0.12	0.069282	0.240196
YLR406C_OCH__ORF	YLR406C	RPL31B	-0.15	0.12	-0.33	-0.12	0.226495	0.862903
YHR010W_ORF	YHR010W	RPL27A	-0.02	-0.16	-0.18	-0.12	0.087178	0.84964
YML095C_ORF	YML095C	RAD10	-0.12	n	n	-0.12	n	0.245724
YGL038C_ORF	YGL038C	OCH1	-0.22	-0.14	0	-0.12	0.111355	0.299246
YPR031W_ORF	YPR031W	NTO1	-0.12	n	n	-0.12	n	0.690134
YNL293W_ORF	YNL293W	MSB3	-0.15	-0.14	-0.07	-0.12	0.043589	0.017361
YPL118W_ORF	YPL118W	MRP51	-0.2	-0.09	-0.07	-0.12	0.07	0.199647
YHR082C_ORF	YHR082C	KSP1	-0.15	-0.15	-0.06	-0.12	0.0519615	0.001046
YDR191W_ORF	YDR191W	HST4	-0.12	n	n	-0.12	n	0.039169
YDR317W_ORF	YDR317W	HIM1	-0.09	-0.15	n	-0.12	0.0424264	1
YDL100C_ORF	YDL100C	GET3	-0.26	0.09	-0.19	-0.12	0.185203	0.437796
YPL103C_ORF	YPL103C	FMP30	-0.12	n	n	-0.12	n	0.482964
YMR312W_ORF	YMR312W	ELP6	-0.14	-0.04	-0.18	-0.12	0.072111	0.155057
YMR162C_ORF	YMR162C	DNF3	-0.15	0.15	-0.36	-0.12	0.25632	0.073132
YJL071W_ORF	YJL071W	ARG2	n	n	-0.12	-0.12	n	0.81507
YBL009W_ORF	YBL009W	ALK2	-0.05	-0.14	-0.17	-0.12	0.06245	0.350988
YPL025C_ORF	YPL025C	YPL025C	0.08	-0.15	-0.28	-0.116667	0.1823	0.027614
YJR030C_ORF	YJR030C	YJR030C	-0.19	-0.1	-0.06	-0.116667	0.0665833	0.978217
YNL162W_OCH_DS100_ORF	YNL162W	RPL42A	-0.26	0.02	-0.11	-0.116667	0.140119	0.309649
YDL136W_OCH_DS100_ORF	YDL136W	RPL35B	-0.26	0.05	-0.14	-0.116667	0.156312	0.81439
YLR191W_ORF	YLR191W	PEX13	-0.08	0	-0.27	-0.116667	0.138684	0.452114
YOL023W_ORF	YOL023W	IFM1	-0.03	-0.25	-0.07	-0.116667	0.117189	0.568535
YDL126C_ORF	YDL126C	CDC48	-0.1	-0.18	-0.07	-0.116667	0.0568624	0.028741
YGL198W_OCH__ORF	YGL198W	YIP4	-0.11	-0.24	0	-0.116667	0.120139	0.794848
YFL067W_ORF	YFL067W	YFL067W	0.02	-0.25	-0.12	-0.116667	0.135031	0.071067
YGL232W_ORF	YGL232W	TAN1	0.02	-0.3	-0.07	-0.116667	0.165025	0.572593
YPL163C_ORF	YPL163C	SVS1	-0.01	-0.12	-0.22	-0.116667	0.10504	0.564175
YOR213C_ORF	YOR213C	SAS5	-0.01	-0.11	-0.23	-0.116667	0.110151	0.352137
YKR025W_ORF	YKR025W	RPC37	-0.1	-0.39	0.14	-0.116667	0.265393	0.189544
YKL201C_ORF	YKL201C	MNN4	-0.07	-0.42	0.14	-0.116667	0.282902	0.706621
YDR047W_ORF	YDR047W	HEM12	0.22	-0.57	0	-0.116667	0.407717	0.385946
YGL139W_ORF	YGL139W	FLC3	-0.14	0.01	-0.22	-0.116667	0.116762	0.04463
YIL131C_ORF	YIL131C	FKH1	0.06	-0.31	-0.1	-0.116667	0.185562	0.978729
YMR049C_ORF	YMR049C	ERB1	-0.26	0.12	-0.21	-0.116667	0.206478	0.908143
YJR076C_ORF	YJR076C	CDC11	-0.31	0.1	-0.14	-0.116667	0.205994	0.083591
YPL149W_ORF	YPL149W	ATG5	0.06	-0.3	-0.11	-0.116667	0.180093	0.42465
Q0070_INT_2	Q0070	AI5_ALPHA	-0.19	-0.07	-0.09	-0.116667	0.064291	0.019033
YMR010W_ORF	YMR010W	YMR010W	-0.11	n	-0.12	-0.115	0.00707107	0.291823
YJR142W_ORF	YJR142W	YJR142W	n	0.08	-0.31	-0.115	0.275772	0.592065
YGR093W_ORF	YGR093W	YGR093W	-0.23	n	0	-0.115	0.162635	0.988021
YFL002C_ORF	YFL002C	SPB4	n	-0.14	-0.09	-0.115	0.0353553	0.462858
YNL334C_ORF	YNL334C	SNO2	0.08	n	-0.31	-0.115	0.275772	0.156824
YGL100W_ORF	YGL100W	SEH1	0.01	n	-0.24	-0.115	0.176777	0.681756
YIR009W_ORF	YIR009W	MSL1	n	-0.2	-0.03	-0.115	0.120208	0.138158
YLR087C_AAA_30_NCR	YLR087C	CSF1	-0.17	n	-0.06	-0.115	0.0777817	0.501875
YMR138W_ORF	YMR138W	CIN4	-0.29	n	0.06	-0.115	0.247487	0.088847
Q0120_ORF	Q0120	BI4	-0.19	n	-0.04	-0.115	0.106066	0.347949
YMR237W_ORF	YMR237W	BCH1	-0.02	n	-0.21	-0.115	0.13435	0.011636
YPR029C_ORF	YPR029C	APL4	-0.24	n	0.01	-0.115	0.176777	0.252298
Q0075_ORF	Q0075	AI5_BETA	-0.09	-0.14	n	-0.115	0.0353553	0.001339
YHR016C_ORF	YHR016C	YSC84	-0.14	-0.28	0.08	-0.113333	0.181475	0.881301
YER074W-A_ORF	YER074W-A	YOS1	-0.13	-0.33	0.12	-0.113333	0.225462	0.285034
YJR015W_ORF	YJR015W	YJR015W	0.04	-0.1	-0.28	-0.113333	0.160416	0.943933
YKR042W_ORF	YKR042W	UTH1	-0.1	0.01	-0.25	-0.113333	0.130512	0.059384
YDR330W_ORF	YDR330W	UBX5	-0.01	-0.07	-0.26	-0.113333	0.130512	0.406598
YPR161C_ORF	YPR161C	SGV1	-0.16	-0.04	-0.14	-0.113333	0.064291	0.189518
YJR123W_ORF	YJR123W	RPS5	-0.1	0.21	-0.45	-0.113333	0.330202	0.293682
YBR129C_ORF	YBR129C	OPY1	-0.01	0.07	-0.4	-0.113333	0.251462	0.22977
YDR033W_TIL_7_11__ORF	YDR033W	MRH1	-0.1	-0.11	-0.13	-0.113333	0.0152753	0.606718
YDL003W_ORF	YDL003W	MCD1	-0.2	-0.09	-0.05	-0.113333	0.0776745	0.674112
YPR177C_ORF	YPR177C	YPR177C	0.2	-0.21	-0.33	-0.113333	0.277909	0.664345
YIL057C_ORF	YIL057C	YIL057C	-0.28	-0.23	0.17	-0.113333	0.246644	0.010083
YER100W_ORF	YER100W	UBC6	-0.37	-0.06	0.09	-0.113333	0.234592	0.321278
YDR007W_ORF	YDR007W	TRP1	0.13	-0.58	0.11	-0.113333	0.404269	0.088826
YIL162W_ORF	YIL162W	SUC2	-0.23	-0.14	0.03	-0.113333	0.132035	0.594615
YDR494W_ORF	YDR494W	RSM28	-0.35	0.23	-0.22	-0.113333	0.304357	0.965222
YGR034W_OCH_DS100_ORF	YGR034W	RPL26B	-0.18	-0.05	-0.11	-0.113333	0.0650641	0.150576
YPL079W_ORF	YPL079W	RPL21B	-0.25	0	-0.09	-0.113333	0.126623	0.285675
YDL074C_ORF	YDL074C	BRE1	0.01	-0.37	0.02	-0.113333	0.222336	0.905342
Q0120_JXN_EE20_3_ORF	Q0120	BI4	0.09	-0.3	-0.13	-0.113333	0.195533	0.337481
YNR044W_ORF	YNR044W	AGA1	-0.32	0.08	-0.1	-0.113333	0.200333	0.888953
YBR012C_ORF	YBR012C	YBR012C	0.31	-0.53	n	-0.11	0.59397	0.523881
YLR345W_ORF	YLR345W	YLR345W	n	-0.08	-0.14	-0.11	0.0424264	0.405956
YKR011C_ORF	YKR011C	YKR011C	-0.17	-0.05	-0.11	-0.11	0.06	0.425277
YEL076C-A_OCH__ORF	YEL076C-A	YEL076C-A	0.26	-0.33	-0.26	-0.11	0.322335	0.025503
YEL023C_ORF	YEL023C	YEL023C	-0.05	n	-0.17	-0.11	0.0848528	0.619537
YNL107W_ORF	YNL107W	YAF9	-0.11	n	n	-0.11	n	0.088821
YJL154C_ORF	YJL154C	VPS35	n	-0.07	-0.15	-0.11	0.0565685	0.068396
YML124C_ORF	YML124C	TUB3	0.04	-0.22	-0.15	-0.11	0.134536	0.060883
YDR105C_ORF	YDR105C	TMS1	-0.29	0.26	-0.3	-0.11	0.320468	0.234217
YJR046W_ORF	YJR046W	TAH11	-0.11	n	n	-0.11	n	0.772864
YJL036W_ORF	YJL036W	SNX4	-0.03	n	-0.19	-0.11	0.113137	0.342971
YJL089W_ORF	YJL089W	SIP4	n	n	-0.11	-0.11	n	1
YDR469W_ORF	YDR469W	SDC1	n	0.2	-0.42	-0.11	0.438406	0.099367
YPL273W_ORF	YPL273W	SAM4	-0.17	0.14	-0.3	-0.11	0.226053	0.070014
YKL212W_ORF	YKL212W	SAC1	-0.03	-0.18	-0.12	-0.11	0.0754983	0.29914
YOL117W_ORF	YOL117W	RRI2	-0.17	-0.13	-0.03	-0.11	0.072111	0.068943
YBR181C_OCH_DS100_ORF	YBR181C	RPS6B	-0.25	-0.02	-0.06	-0.11	0.122882	0.056875
YFL036W_ORF	YFL036W	RPO41	-0.04	-0.02	-0.27	-0.11	0.138924	0.99185
YJR094W-A_ORF	YJR094W-A	RPL43B	-0.07	-0.03	-0.23	-0.11	0.10583	0.697553
YLR029C_ORF	YLR029C	RPL15A	-0.41	-0.03	0.11	-0.11	0.269072	0.004953
YGR007W_ORF	YGR007W	MUQ1	0.01	-0.08	-0.26	-0.11	0.137477	0.063197
YOL116W_ORF	YOL116W	MSN1	-0.11	n	n	-0.11	n	0.005727
YDR017C_ORF	YDR017C	KCS1	-0.28	-0.01	-0.04	-0.11	0.147986	0.557992
YML121W_ORF	YML121W	GTR1	n	-0.06	-0.16	-0.11	0.0707107	1
YNL023C_ORF	YNL023C	FAP1	n	-0.03	-0.19	-0.11	0.113137	0.316221
YOL017W_ORF	YOL017W	ESC8	n	-0.3	0.08	-0.11	0.268701	0.093822
YNL280C_ORF	YNL280C	ERG24	0.13	-0.03	-0.43	-0.11	0.288444	0.699136
YPR023C_ORF	YPR023C	EAF3	-0.08	-0.1	-0.15	-0.11	0.0360555	0.20463
YIR023W_ORF	YIR023W	DAL81	0.04	-0.33	-0.04	-0.11	0.194679	0.45169
YCR086W_ORF	YCR086W	CSM1	n	-0.36	0.14	-0.11	0.353553	0.066953
YMR213W_ORF	YMR213W	CEF1	0.1	n	-0.32	-0.11	0.296985	0.335836
YKL092C_ORF	YKL092C	BUD2	n	n	-0.11	-0.11	n	0.739595
YAL020C_ORF	YAL020C	ATS1	-0.04	n	-0.18	-0.11	0.0989949	0.275217
YMR116C_JXN_IE_1_ORF	YMR116C	ASC1	-0.31	-0.07	0.05	-0.11	0.183303	0.002402
YNL059C_ORF	YNL059C	ARP5	-0.19	-0.11	-0.03	-0.11	0.08	0.670058
YPL051W_ORF	YPL051W	ARL3	-0.11	0.05	-0.27	-0.11	0.16	0.327644
YKL112W_ORF	YKL112W	ABF1	-0.47	-0.08	0.22	-0.11	0.345977	0.975652
YNR066C_ORF	YNR066C	YNR066C	-0.06	-0.25	-0.01	-0.106667	0.126623	0.850793
YIR018W_ORF	YIR018W	YAP5	0.01	-0.13	-0.2	-0.106667	0.106927	0.996102
YBR095C_ORF	YBR095C	RXT2	-0.25	0.15	-0.22	-0.106667	0.222785	0.793427
YLR333C_OCH__ORF	YLR333C	RPS25B	-0.18	0.08	-0.22	-0.106667	0.162891	0.502914
YPR155C_ORF	YPR155C	NCA2	-0.1	-0.08	-0.14	-0.106667	0.0305505	0.895916
YNL075W_ORF	YNL075W	IMP4	-0.31	0.1	-0.11	-0.106667	0.20502	0.587303
YJR036C_ORF	YJR036C	HUL4	-0.05	-0.01	-0.26	-0.106667	0.134288	0.045356
YDR225W_ORF	YDR225W	HTA1	0.35	-0.36	-0.31	-0.106667	0.396274	0.0543
YBR020W_ORF	YBR020W	GAL1	-0.23	0.17	-0.26	-0.106667	0.240069	1
YML012W_ORF	YML012W	ERV25	-0.2	-0.05	-0.07	-0.106667	0.0814453	0.010146
YKL033W_ORF	YKL033W	YKL033W	0.11	n	-0.32	-0.105	0.304056	0.779205
YJL010C_ORF	YJL010C	NOP9	-0.32	n	0.11	-0.105	0.304056	0.306255
YPR081C_ORF	YPR081C	GRS2	-0.28	0.07	n	-0.105	0.247487	0.118203
YCR038C_ORF	YCR038C	BUD5	n	0.05	-0.26	-0.105	0.219203	0.254481
IGR_CHR14:(175086..176086)_302	#N/A	#N/A	0.02	-0.1	-0.23	-0.103333	0.125033	0.140917
YHR017W_ORF	YHR017W	YSC83	-0.09	-0.21	-0.01	-0.103333	0.100664	0.507365
YPR091C_ORF	YPR091C	YPR091C	-0.1	0.02	-0.23	-0.103333	0.125033	0.660127
YJR107W_ORF	YJR107W	YJR107W	0.52	-0.53	-0.3	-0.103333	0.551936	1
YEL020C_ORF	YEL020C	YEL020C	-0.13	-0.02	-0.16	-0.103333	0.0737111	0.710196
YPL186C_ORF	YPL186C	UIP4	-0.13	-0.02	-0.16	-0.103333	0.0737111	1
YDL191W_ORF	YDL191W	RPL35A	-0.32	0	0.01	-0.103333	0.187705	0.91158
YGL031C_OCH__ORF	YGL031C	RPL24A	-0.01	-0.06	-0.24	-0.103333	0.120968	0.878181
YDR032C_ORF	YDR032C	PST2	-0.38	0.05	0.02	-0.103333	0.240069	0.041736
YOL054W_ORF	YOL054W	PSH1	-0.02	-0.49	0.2	-0.103333	0.352467	0.519642
YLR044C_ORF	YLR044C	PDC1	-0.49	0.12	0.06	-0.103333	0.336204	0.00999
YHR148W_ORF	YHR148W	IMP3	-0.04	-0.08	-0.19	-0.103333	0.0776745	0.609185
YJL082W_ORF	YJL082W	IML2	-0.02	-0.23	-0.06	-0.103333	0.111505	0.145387
YGL020C_ORF	YGL020C	GET1	0.07	-0.15	-0.23	-0.103333	0.155349	0.596053
YLR088W_ORF	YLR088W	GAA1	0.06	0.02	-0.39	-0.103333	0.249065	0.206878
YJL157C_ORF	YJL157C	FAR1	-0.19	-0.2	0.08	-0.103333	0.15885	0.149104
YOR039W_ORF	YOR039W	CKB2	-0.15	-0.01	-0.15	-0.103333	0.080829	0.045429
YOR113W_ORF	YOR113W	AZF1	-0.28	-0.04	0.01	-0.103333	0.155027	0.782219
YPL061W_ORF	YPL061W	ALD6	-0.25	0.07	-0.13	-0.103333	0.161658	0.047739
YPL207W_ORF	YPL207W	TYW1	-0.29	0.1	-0.12	-0.103333	0.195533	0.626478
Q0092_ORF	Q0092	Q0093	n	n	-0.1	-0.1	n	1
[truncated: 4,852 more rows]

## Sheet: Collapsed Data
ID	YORF	Gene Name	AG3n80	AG3n81	AG3n82	Mean log2	Map1 fold	STDEV	p-value	Map1 p<0.01 target		Map1 targets fold change
YLR244C_ORF	YLR244C	MAP1	2.41	1.75	2.06	2.07333	4.20858	0.330202	0.043292	1	average	0.972	Map1 targets (170)
TP(AGG)C_TRNA	TP(AGG)C	TP(AGG)C	1.65	n	0.99	1.32	2.49666	0.46669	0.071416	0	average	1.04741	Non-targets (5718)
TI(UAU)D_TRNA	TI(UAU)D	TI(UAU)D	1.5	0.82	1.31	1.21	2.31338	0.350856	0.09488	0	delta mean	0.075
YOR235W_ORF	YOR235W	IRC13	1.32	1.17	1.12	1.20333	2.30271	0.104083	0.075425	0	median	0.961483	Map1 targets (170)
SNR70_SNORNA	SNR70	SNR71	1.68	0.62	1.11	1.13667	2.19872	0.530503	0.264398	0	median	1.03766	Non-targets (5718)
TS(UGA)Q2_TRNA	TS(UGA)Q2	TS(UGA)Q3	1.77	0.51	1.11	1.13	2.18859	0.630238	0.210175	0	delta median	0.077
TX(XXX)D_TRNA	TX(XXX)D	TX(XXX)D	1.76	0.4	1.08	1.08	2.11404	0.68	0.042439	0
TS(UGA)E_TRNA	TS(UGA)E	TS(UGA)E	1.83	0.45	0.82	1.03333	2.04675	0.714306	0.140301	0
YCR021C_ORF	YCR021C	HSP30	n	0.92	1.12	1.02	2.02792	0.141421	0.262962	0
TI(AAU)B_TRNA	TI(AAU)B	TI(AAU)B	1.94	0.15	0.93	1.00667	2.00926	0.897459	0.072106	0
TR(UCU)B_TRNA	TR(UCU)B	TR(UCU)B	1.46	0.37	1.18	1.00333	2.00463	0.566068	0.09215	0
TQ(CUG)M_TRNA	TQ(CUG)M	TQ(CUG)M	1.85	0.09	1.06	1	2	0.881533	0.22667	0
SNR73_SNORNA	SNR73	SNR73	1.48	0.43	0.99	0.966667	1.95432	0.525389	0.252783	0
SNR191_SNORNA	SNR191	SNR191	1.23	0.43	1.19	0.95	1.93187	0.450777	0.182726	0
SNR36_SNORNA	SNR36	SNR36	1.34	0.49	0.98	0.936667	1.9141	0.426654	0.172311	0
YBL023C_ORF	YBL023C	MCM2	n	n	0.92	0.92	1.89212	n	0.388221	0
YBR293W_ORF	YBR293W	VBA2	n	n	0.92	0.92	1.89212	n	0.557738	0
TM(CAU)D_TRNA	TM(CAU)D	TM(CAU)D	1.58	0.29	0.88	0.916667	1.88775	0.645781	0.208246	0
YMR013W-A_ORF	YMR013W-A	YMR013W-A	1.59	0.31	0.83	0.91	1.87905	0.643739	0.246137	0
LSR1_SNRNA	LSR1	LSR2	1.46	0.66	0.59	0.903333	1.87038	0.483356	0.25942	0
TS(GCU)Q1_TRNA	TS(GCU)Q1	TS(GCU)Q2	1.92	-0.17	0.96	0.903333	1.87038	1.04615	0.426941	0
TN(GUU)Q_TRNA	TN(GUU)Q	TN(GUU)Q	1.62	0.05	1.03	0.9	1.86607	0.793032	0.357972	0
YOL052C-A_ORF	YOL052C-A	DDR2	0.9	0.94	0.83	0.89	1.85318	0.0556776	0.08633	0
YER048C_ORF	YER048C	CAJ1	n	0.88	n	0.88	1.84038	n	0.698945	0
TS(GCU)F_TRNA	TS(GCU)F	TS(GCU)F	1.52	0.3	0.8	0.873333	1.83189	0.613297	0.44653	0
YER055C_ORF	YER055C	HIS1	1.09	0.73	0.79	0.87	1.82766	0.192873	0.054069	0
YOR029W_ORF	YOR029W	YOR029W	0.61	0.84	1.16	0.87	1.82766	0.276225	0.154113	0
TS(AGA)A_TRNA	TS(AGA)A	TS(AGA)A	1.75	0.05	0.79	0.863333	1.81924	0.852369	0.031755	0
YBR200W-A_ONO_ORF	YBR200W-A	YBR200W-A	n	0.85	n	0.85	1.8025	n	0.224912	0
YNL033W_OCH__ORF	YNL033W	YNL033W	0.84	n	n	0.84	1.79005	n	0.454111	0
YGR161W-C_ONO_ORF	YGR161W-C	YGR161W-C	0.69	n	0.96	0.825	1.77154	0.190919	0.030038	0
TG(UCC)O_TRNA	TG(UCC)O	TG(UCC)O	1.71	0.14	0.61	0.82	1.76541	0.805792	0.313919	0
TK(UUU)D_TRNA	TK(UUU)D	TK(UUU)D	1.72	-0.04	0.73	0.803333	1.74513	0.882289	0.123067	0
YGR063C_ORF	YGR063C	SPT4	0.76	0.73	0.92	0.803333	1.74513	0.102144	0.066711	0
YPL250C_ORF	YPL250C	ICY2	1	0.64	0.77	0.803333	1.74513	0.1823	0.761817	0
YLR192C_ORF	YLR192C	HCR1	0.71	0.98	0.71	0.8	1.7411	0.155885	0.01626	0
YBL071W-A_ORF	YBL071W-A	KTI11	0.84	0.59	0.97	0.8	1.7411	0.193132	0.092368	0
SNR44_SNORNA	SNR44	SNR44	1.29	0.26	0.81	0.786667	1.72508	0.515396	0.228196	0
SNR14_SNRNA	SNR14	SNR14	1.16	0.31	0.88	0.783333	1.7211	0.433167	0.10296	0
TM(CAU)Q1_TRNA	TM(CAU)Q1	TM(CAU)Q2	1.89	-0.26	0.72	0.783333	1.7211	1.0764	0.119723	0
YER175C_ORF	YER175C	TMT1	0.99	0.57	0.76	0.773333	1.70921	0.210317	0.687621	0
YBR157C_OCH__ORF	YBR157C	ICS2	n	n	0.77	0.77	1.70527	n	0.189312	0
YDR416W_ORF	YDR416W	SYF1	n	n	0.77	0.77	1.70527	n	0.076621	0
YML133C_ORF	YML133C	YML133C	0.59	0.88	0.83	0.766667	1.70133	0.155027	0.022454	1
YGR126W_ORF	YGR126W	YGR126W	0.57	0.81	0.92	0.766667	1.70133	0.178979	0.795319	0
SNR43_SNORNA	SNR43	SNR43	1.15	0.44	0.69	0.76	1.69349	0.360139	0.15176	0
YER039C_ORF	YER039C	HVG1	n	n	0.76	0.76	1.69349	n	0.921085	0
YER065C_ORF	YER065C	ICL1	0.59	0.75	0.94	0.76	1.69349	0.175214	0.307078	0
YNR014W_ORF	YNR014W	YNR014W	0.67	0.71	0.9	0.76	1.69349	0.122882	0.537892	0
SNR49_SNORNA	SNR49	SNR49	1.33	0.42	0.51	0.753333	1.68568	0.501431	0.257771	0
SNR74_SNORNA	SNR74	SNR74	1.01	0.6	0.65	0.753333	1.68568	0.223681	0.241989	0
SNR69_SNORNA	SNR69	SNR69	1.3	0.22	0.71	0.743333	1.67404	0.540771	0.038198	0
YDL109C_ORF	YDL109C	YDL109C	0.6	0.58	1.05	0.743333	1.67404	0.265769	0.257357	0
TR(ACG)D_TRNA	TR(ACG)D	TR(ACG)D	0.73	0.56	0.93	0.74	1.67018	0.185203	0.06193	0
YJL223C_ORF	YJL223C	PAU1	0.85	0.91	0.46	0.74	1.67018	0.244336	0.776174	0
YLR156C-A_OCH__ORF	YLR156C-A	YLR156C-A	1.08	n	0.4	0.74	1.67018	0.480833	0.430982	0
SNR48_SNORNA	SNR48	SNR49	1.31	0.21	0.69	0.736667	1.66632	0.551483	0.049981	0
SNR7-S_SNRNA	SNR7-S	SNR7-S	0.88	0.59	0.73	0.733333	1.66248	0.145029	0.335659	0
YGR161C_ORF	YGR161C	RTS3	0.72	1.06	0.4	0.726667	1.65481	0.330051	0.252828	0
TE(UUC)Q_TRNA	TE(UUC)Q	TE(UUC)Q	1.31	0.36	0.51	0.726667	1.65481	0.510718	0.299931	0
YAL048C_ORF	YAL048C	GEM1	0.7	0.68	0.78	0.72	1.64718	0.052915	0.550252	0
YOR302W_ORF	YOR302W	YOR302W	0.9	0.61	0.65	0.72	1.64718	0.157162	0.257286	0
TT(UGU)G1_TRNA	TT(UGU)G1	TT(UGU)G2	1.51	0.09	0.55	0.716667	1.64338	0.724523	0.276554	0
YER115C_ORF	YER115C	SPR6	0.48	0.76	0.9	0.713333	1.63959	0.213854	0.74089	0
YDR536W_ORF	YDR536W	STL1	0.71	n	n	0.71	1.6358	n	1	0
YHL032C_ORF	YHL032C	GUT1	0.38	0.93	0.81	0.706667	1.63203	0.289194	0.840651	0
YKL044W_ORF	YKL044W	YKL044W	0.46	0.94	0.72	0.706667	1.63203	0.240278	0.1537	0
YGR250C_ORF	YGR250C	YGR250C	0.52	1	0.58	0.7	1.6245	0.261534	0.513387	0
YPL096C-A_ORF	YPL096C-A	ERI1	0.65	0.56	0.89	0.7	1.6245	0.170587	0.189701	0
YNL327W_ORF	YNL327W	EGT2	0.64	0.86	0.59	0.696667	1.62076	0.143643	0.452078	0
YDL130W-A_ORF	YDL130W-A	STF1	0.57	1.07	0.44	0.693333	1.61702	0.332616	0.889368	0
YDR046C_ORF	YDR046C	BAP3	0.5	0.69	0.89	0.693333	1.61702	0.195021	0.223648	0
YKL211C_ORF	YKL211C	TRP3	0.35	1.02	0.71	0.693333	1.61702	0.335311	0.487536	0
YKR030W_ORF	YKR030W	GMH1	0.73	0.85	0.49	0.69	1.61328	0.183303	0.203292	0
SNR51_SNORNA	SNR51	SNR52	1.39	0.01	0.66	0.686667	1.60956	0.690386	0.043933	0
YDL198C_ORF	YDL198C	GGC1	0.79	n	0.58	0.685	1.6077	0.148492	0.746411	0
YJL151C_ORF	YJL151C	SNA3	0.5	1.01	0.54	0.683333	1.60585	0.283608	0.394042	0
YKL043W_ORF	YKL043W	PHD1	0.64	0.57	0.84	0.683333	1.60585	0.140119	0.839293	0
YGL173C_ORF	YGL173C	KEM1	0.47	0.73	0.84	0.68	1.60214	0.19	0.161452	0
YGR136W_ORF	YGR136W	LSB1	0.42	0.64	0.98	0.68	1.60214	0.282135	0.095771	0
TW(CCA)G1_TRNA	TW(CCA)G1	TW(CCA)G2	1.25	0.21	0.58	0.68	1.60214	0.527162	0.085475	0
YPR087W_ORF	YPR087W	YPR087W	0.68	n	n	0.68	1.60214	n	0.676613	0
YAL054C_ORF	YAL054C	ACS1	0.41	0.83	0.79	0.676667	1.59844	0.231805	0.214452	0
YNR036C_ORF	YNR036C	YNR036C	0.42	0.71	0.9	0.676667	1.59844	0.24173	0.262741	0
YDL170W_ORF	YDL170W	UGA3	n	n	0.67	0.67	1.59107	n	0.784796	0
YGL193C_ORF	YGL193C	YGL193C	0.51	n	0.83	0.67	1.59107	0.226274	0.786689	0
YLR311C_ORF	YLR311C	YLR311C	0.67	n	n	0.67	1.59107	n	1	0
SNR10_SNORNA	SNR10	SNR11	0.71	0.38	0.91	0.666667	1.5874	0.267644	0.171346	0
TL(CAA)A_TRNA	TL(CAA)A	TL(CAA)A	1.47	-0.11	0.64	0.666667	1.5874	0.790337	0.337819	0
YBL059C-A_ORF	YBL059C-A	YBL059C-A	0.38	0.98	0.64	0.666667	1.5874	0.300888	0.8118	0
YJL168C_ORF	YJL168C	SET2	0.33	0.79	0.88	0.666667	1.5874	0.295014	0.368975	0
YMR225C_OCH__ORF	YMR225C	MRPL44	0.36	0.79	0.84	0.663333	1.58374	0.263881	0.015341	0
YML123C_ORF	YML123C	PHO84	0.73	n	0.59	0.66	1.58008	0.0989949	0.039673	0
YDL207W_ORF	YDL207W	GLE1	0.08	0.94	0.96	0.66	1.58008	0.502394	0.099433	0
YHL002W_ORF	YHL002W	HSE1	0.54	0.83	0.61	0.66	1.58008	0.151327	0.232145	0
TK(UUU)Q_TRNA	TK(UUU)Q	TK(UUU)Q	1.28	0.05	0.64	0.656667	1.57644	0.615169	0.117572	0
YLR467W_ORF	YLR467W	YRF1-5	0.61	0.67	0.69	0.656667	1.57644	0.0416333	0.016027	1
YNL046W_ORF	YNL046W	YNL046W	0.75	0.74	0.48	0.656667	1.57644	0.15308	0.984547	0
YBL078C_ORF	YBL078C	ATG8	n	0.32	0.99	0.655	1.57462	0.473762	0.446726	0
SNR19_SNRNA	SNR19	SNR20	0.86	0.44	0.66	0.653333	1.5728	0.210079	0.725225	0
YHR113W_ORF	YHR113W	YHR113W	0.64	0.59	0.73	0.653333	1.5728	0.070946	0.501438	0
YMR250W_ORF	YMR250W	GAD1	0.44	1.04	0.48	0.653333	1.5728	0.33546	0.812892	0
YBL005W_ORF	YBL005W	PDR3	n	n	0.65	0.65	1.56917	n	0.35636	0
YDL123W_ORF	YDL123W	SNA4	0.73	0.63	0.59	0.65	1.56917	0.072111	0.955414	0
YNL203C_ORF	YNL203C	YNL203C	0.65	n	n	0.65	1.56917	n	0.597075	0
YOR313C_ORF	YOR313C	SPS4	0.57	0.83	0.55	0.65	1.56917	0.156205	0.131668	0
REP1_2UM	REP1	REP2	0.75	0.64	0.55	0.646667	1.56555	0.100167	0.215978	0
SNR71_SNORNA	SNR71	SNR71	1.33	-0.23	0.84	0.646667	1.56555	0.797768	0.183656	0
SNR42_SNORNA	SNR42	SNR42	1.02	0.39	0.52	0.643333	1.56193	0.332616	0.228386	0
YCL030C_ORF	YCL030C	HIS4	0.39	0.67	0.87	0.643333	1.56193	0.241109	0.530103	0
YPL054W_ORF	YPL054W	LEE1	0.43	n	0.85	0.64	1.55833	0.296985	0.991625	0
YBR230W-A_ONO_ORF	YBR230W-A	YBR230W-A	0.66	0.5	0.74	0.633333	1.55114	0.122202	0.115501	0
YGL096W_ORF	YGL096W	TOS8	0.57	0.88	0.45	0.633333	1.55114	0.221886	0.20901	0
YLR216C_ORF	YLR216C	CPR6	0.4	0.86	n	0.63	1.54756	0.325269	0.001839	1
YBL007C_ORF	YBL007C	SLA1	0.31	0.8	0.78	0.63	1.54756	0.277308	0.53899	0
YDL182W_ORF	YDL182W	LYS20	0.56	0.69	0.64	0.63	1.54756	0.0655744	0.370388	0
YDL204W_ORF	YDL204W	RTN2	0.47	0.74	0.68	0.63	1.54756	0.141774	0.504688	0
YDR006C_ORF	YDR006C	SOK1	0.46	n	0.8	0.63	1.54756	0.240416	0.155204	0
YNR034W-A_ORF	YNR034W-A	YNR034W-A	0.63	n	n	0.63	1.54756	n	0.05234	0
SNR65_SNORNA	SNR65	SNR65	1.63	-0.37	0.62	0.626667	1.54399	1.00002	0.087952	0
YBL016W_ORF	YBL016W	FUS3	0.57	0.62	0.69	0.626667	1.54399	0.0602771	0.361969	0
SNR41_SNORNA	SNR41	SNR41	1.13	0.1	0.64	0.623333	1.54043	0.515202	0.242455	0
TY(GUA)D_TRNA	TY(GUA)D	TY(GUA)D	0.91	0.11	0.85	0.623333	1.54043	0.445571	0.186446	0
YLR380W_ORF	YLR380W	CSR1	0.53	0.49	0.85	0.623333	1.54043	0.197315	0.522495	0
YMR276W_ORF	YMR276W	DSK2	0.4	0.72	0.75	0.623333	1.54043	0.193993	0.18758	0
YMR160W_ORF	YMR160W	YMR160W	0.38	0.73	0.76	0.623333	1.54043	0.211266	0.891067	0
YPR099C_ORF	YPR099C	YPR099C	0.62	n	n	0.62	1.53688	n	1	0
TQ(UUG)Q_TRNA	TQ(UUG)Q	TQ(UUG)Q	1.9	-0.4	0.36	0.62	1.53688	1.17184	0.74794	0
YER069W_ORF	YER069W	ARG5,6	0.6	0.49	0.77	0.62	1.53688	0.141067	0.563858	0
REP2_2UM	REP2	REP3	0.41	0.57	0.87	0.616667	1.53333	0.233524	0.389706	0
TH(GUG)Q_TRNA	TH(GUG)Q	TH(GUG)Q	1.24	0.06	0.55	0.616667	1.53333	0.592818	0.037965	0
YDR234W_ORF	YDR234W	LYS4	0.71	0.58	0.56	0.616667	1.53333	0.0814453	0.815192	0
YJL144W_ORF	YJL144W	YJL144W	0.26	n	0.97	0.615	1.53156	0.502046	0.018486	0
YDR388W_ORF	YDR388W	RVS167	0.3	0.75	0.79	0.613333	1.52979	0.272091	0.829785	0
YPL092W_ORF	YPL092W	SSU1	0.61	n	n	0.61	1.52626	n	1	0
YAR023C_ORF	YAR023C	YAR023C	n	n	0.61	0.61	1.52626	n	0.212085	0
YBL090W_ORF	YBL090W	MRP21	0.33	0.64	0.86	0.61	1.52626	0.266271	0.893432	0
YCR020W-B_ORF	YCR020W-B	HTL1	0.55	0.99	0.29	0.61	1.52626	0.353836	0.738049	0
YER097W_ORF	YER097W	YER097W	n	n	0.61	0.61	1.52626	n	0.222035	0
YJR014W_ORF	YJR014W	TMA22	0.73	0.88	0.22	0.61	1.52626	0.345977	0.395808	0
YLR130C_ORF	YLR130C	ZRT2	0.57	n	0.65	0.61	1.52626	0.0565685	0.124422	0
YNL024C-A_ONO_ORF	YNL024C-A	YNL024C-A	0.76	0.42	0.65	0.61	1.52626	0.173494	0.418662	0
YOL100W_ORF	YOL100W	PKH2	0.47	0.8	0.56	0.61	1.52626	0.170587	0.893986	0
SNR11_SNORNA	SNR11	SNR12	0.79	0.19	0.83	0.603333	1.51922	0.358515	0.312332	0
TG(CCC)O_TRNA	TG(CCC)O	TG(CCC)O	0.92	0.28	0.61	0.603333	1.51922	0.320052	0.015783	0
YDR258C_ORF	YDR258C	HSP78	0.48	0.91	0.42	0.603333	1.51922	0.26727	0.354684	0
YGL177W_ORF	YGL177W	YGL177W	0.5	0.55	0.76	0.603333	1.51922	0.137961	0.331653	0
YOR224C_ORF	YOR224C	RPB8	0.51	0.68	0.62	0.603333	1.51922	0.0862168	0.396491	0
TR(CCU)J_TRNA	TR(CCU)J	TR(CCU)J	1.26	0.03	0.51	0.6	1.51572	0.619919	0.467157	0
TT(UGU)Q1_TRNA	TT(UGU)Q1	TT(UGU)Q2	0.72	0.04	1.04	0.6	1.51572	0.510686	0.027635	0
YCL005W-A_ONO_ORF	YCL005W-A	VMA9	0.62	0.58	0.6	0.6	1.51572	0.02	0.548333	0
YLR162W_ORF	YLR162W	YLR162W	n	0.6	n	0.6	1.51572	n	0.013525	0
YMR182W-A_ONO_ORF	YMR182W-A	YMR182W-A	0.6	n	n	0.6	1.51572	n	0.797555	0
TL(UAG)J_TRNA	TL(UAG)J	TL(UAG)J	1.55	0.02	0.22	0.596667	1.51222	0.831645	0.380777	0
YMR181C_ORF	YMR181C	YMR181C	0.32	0.69	0.78	0.596667	1.51222	0.24379	0.097564	0
YHL048C-A_OCH__ORF	YHL048C-A	YHL048C-A	0.63	0.71	0.45	0.596667	1.51222	0.133167	1	0
YPR143W_ORF	YPR143W	RRP15	0.46	0.72	0.6	0.593333	1.50873	0.130128	0.566244	0
YDL038C_ORF	YDL038C	YDL038C	0.58	0.61	0.58	0.59	1.50525	0.0173205	0.24761	0
YHR041C_ORF	YHR041C	SRB2	0.38	0.8	0.59	0.59	1.50525	0.21	0.533525	0
YMR117C_ORF	YMR117C	SPC24	0.59	n	n	0.59	1.50525	n	0.506289	0
YOR303W_ORF	YOR303W	CPA1	0.69	0.49	0.59	0.59	1.50525	0.1	0.992195	0
YBL108C-A_ORF	YBL108C-A	PAU9	0.59	0.53	0.64	0.586667	1.50177	0.0550757	0.197412	0
YOL147C_ORF	YOL147C	PEX11	0.22	0.65	0.89	0.586667	1.50177	0.33946	0.206065	0
YBR246W_ORF	YBR246W	YBR246W	0.51	0.41	0.84	0.586667	1.50177	0.225019	0.411152	0
SNR54_SNORNA	SNR54	SNR55	1.34	-0.14	0.55	0.583333	1.49831	0.740563	0.317935	0
YLR257W_ORF	YLR257W	YLR257W	0.58	0.52	0.64	0.58	1.49485	0.06	0.012485	0
TEL_TEL16L	TEL16L	TEL_TEL16L	0.31	0.53	0.9	0.58	1.49485	0.298161	0.262855	0
YDL230W_ORF	YDL230W	PTP1	n	n	0.58	0.58	1.49485	n	0.598155	0
YIL119C_ORF	YIL119C	RPI1	n	0.4	0.76	0.58	1.49485	0.254558	0.279894	0
YOR045W_ORF	YOR045W	TOM6	0.34	0.51	0.89	0.58	1.49485	0.281603	0.438923	0
YPR058W_ORF	YPR058W	YMC1	0.74	0.42	0.57	0.576667	1.4914	0.160104	0.257902	0
YGR062C_ORF	YGR062C	COX18	0.29	0.65	0.79	0.576667	1.4914	0.257941	0.481312	0
YHR138C_ORF	YHR138C	YHR138C	0.38	0.85	0.5	0.576667	1.4914	0.244199	0.527885	0
SNR68_SNORNA	SNR68	SNR68	0.99	0.28	0.45	0.573333	1.48796	0.37072	0.038144	0
YAL046C_ORF	YAL046C	YAL046C	0.52	0.71	0.49	0.573333	1.48796	0.119304	0.966193	0
SNR72_SNORNA	SNR72	SNR72	1.45	-0.33	0.6	0.573333	1.48796	0.8903	0.127983	0
SNR8_SNORNA	SNR8	SNR8	0.97	0.17	0.58	0.573333	1.48796	0.400042	0.564476	0
YNL251C_ORF	YNL251C	NRD1	0.29	0.67	0.75	0.57	1.48452	0.245764	0.120796	0
YDR525W-A_ORF	YDR525W-A	SNA2	0.46	0.59	0.66	0.57	1.48452	0.101489	0.101207	0
YEL045C_ORF	YEL045C	YEL045C	0.49	0.55	0.67	0.57	1.48452	0.0916515	0.094178	0
YGL258W_ORF	YGL258W	VEL1	0.57	n	n	0.57	1.48452	n	0.202272	0
YKL062W_ORF	YKL062W	MSN4	0.44	0.58	0.68	0.566667	1.4811	0.120554	0.865925	0
YPR052C_OCH__ORF	YPR052C	NHP6A	0.05	0.77	0.88	0.566667	1.4811	0.450814	0.132959	0
SNR31_SNORNA	SNR31	SNR32	1.46	0.05	0.19	0.566667	1.4811	0.77681	0.051949	0
YBR072W_ORF	YBR072W	HSP26	0.34	0.65	0.71	0.566667	1.4811	0.198578	0.253908	0
YLR121C_ORF	YLR121C	YPS3	0.47	0.66	n	0.565	1.47939	0.13435	0.391046	0
YLR450W_ORF	YLR450W	HMG2	0.46	0.77	0.46	0.563333	1.47768	0.178979	0.865119	0
YNL231C_ORF	YNL231C	PDR16	0.43	0.53	0.72	0.56	1.47427	0.147309	0.065365	1
YDL194W_ORF	YDL194W	SNF3	0.57	0.46	0.65	0.56	1.47427	0.0953939	0.778158	0
YGL007C-A_ONO_ORF	YGL007C-A	YGL007C-A	0.58	n	0.54	0.56	1.47427	0.0282843	0.111151	0
YGL125W_ORF	YGL125W	MET13	0.46	n	0.66	0.56	1.47427	0.141421	0.018737	0
YIL080W_ORF	YIL080W	YIL080W	0.21	0.93	0.54	0.56	1.47427	0.360416	0.373233	0
YLR375W_ORF	YLR375W	STP3	0.17	0.57	0.94	0.56	1.47427	0.385097	0.318434	0
YOL058W_ORF	YOL058W	ARG1	0.6	0.48	0.6	0.56	1.47427	0.069282	0.611424	0
YDR224C_OCH__ORF	YDR224C	HTB1	0.23	0.71	0.73	0.556667	1.47087	0.283078	0.13599	0
YDR231C_ORF	YDR231C	COX20	0.21	0.43	1.03	0.556667	1.47087	0.424421	0.217669	0
YHR071W_ORF	YHR071W	PCL5	0.71	0.34	0.62	0.556667	1.47087	0.192959	0.677972	0
YHR199C-A_ONO_ORF	YHR199C-A	YHR199C-A	0.37	0.64	0.66	0.556667	1.47087	0.161967	0.887201	0
YML027W_ORF	YML027W	YOX1	0.42	0.45	0.8	0.556667	1.47087	0.211266	0.90233	0
YOL148C_ORF	YOL148C	SPT20	0.39	0.4	0.88	0.556667	1.47087	0.28006	0.108293	0
YOR215C_ORF	YOR215C	YOR215C	0.45	0.76	0.46	0.556667	1.47087	0.176163	0.359523	0
YFL030W_ORF	YFL030W	AGX1	0.29	0.85	0.52	0.553333	1.46747	0.281484	0.330586	0
YDL181W_ORF	YDL181W	INH1	0.35	0.93	0.37	0.55	1.46409	0.329242	0.139325	0
YHR208W_ORF	YHR208W	BAT1	0.46	0.74	0.45	0.55	1.46409	0.164621	0.732581	0
YKL093W_ORF	YKL093W	MBR1	0.35	0.68	0.62	0.55	1.46409	0.175784	0.611089	0
YLR141W_ORF	YLR141W	RRN5	0.64	1	0.01	0.55	1.46409	0.501099	0.83782	0
YLR451W_ORF	YLR451W	LEU3	0.54	0.54	0.57	0.55	1.46409	0.0173205	0.899216	0
YMR271C_ORF	YMR271C	URA10	0.24	n	0.86	0.55	1.46409	0.438406	1	0
YPL105C_ORF	YPL105C	YPL105C	0	0.71	0.94	0.55	1.46409	0.49	0.469617	0
YPR077C_ORF	YPR077C	YPR077C	0.48	n	0.62	0.55	1.46409	0.0989949	0.071202	0
YPR149W_ORF	YPR149W	NCE102	0.61	0.46	0.58	0.55	1.46409	0.0793725	0.306039	0
YAL030W_ORF	YAL030W	SNC1	0.17	0.63	0.84	0.546667	1.46071	0.342685	0.557938	0
YGL189C_ORF	YGL189C	RPS26A	0.46	0.71	0.47	0.546667	1.46071	0.141539	0.826725	0
YMR022W_ORF	YMR022W	QRI8	0.53	0.61	0.49	0.543333	1.45734	0.061101	0.107363	0
SNR66_SNORNA	SNR66	SNR67	1.03	0.03	0.57	0.543333	1.45734	0.500533	0.187429	0
YDL019C_ORF	YDL019C	OSH2	0.2	0.79	0.64	0.543333	1.45734	0.306649	0.264975	0
YHR108W_ORF	YHR108W	GGA2	-0.01	0.76	0.88	0.543333	1.45734	0.482942	1	0
YNL259C_ORF	YNL259C	ATX1	0.15	0.64	0.84	0.543333	1.45734	0.355012	0.724555	0
YPL029W_ORF	YPL029W	SUV3	0.98	0.07	0.58	0.543333	1.45734	0.456107	0.767793	0
YHR200W_ORF	YHR200W	RPN10	0.64	0.47	0.51	0.54	1.45397	0.0888819	0.05231	0
YIL076W_ORF	YIL076W	SEC28	0.08	0.87	0.67	0.54	1.45397	0.410731	0.015057	0
YERWDELTA25_LTR	YERWDELTA25	YERWDELTA26	0.54	n	n	0.54	1.45397	n	0.031114	0
YJL203W_ORF	YJL203W	PRP21	0.54	n	n	0.54	1.45397	n	0.097564	0
YLR091W_ORF	YLR091W	YLR091W	0.14	n	0.94	0.54	1.45397	0.565685	0.95424	0
YNL179C_ORF	YNL179C	YNL179C	0.54	n	n	0.54	1.45397	n	0.142858	0
YPR153W_ORF	YPR153W	YPR153W	0.6	0.49	0.53	0.54	1.45397	0.0556776	0.267382	0
YNL322C_ORF	YNL322C	KRE1	0.53	0.76	0.32	0.536667	1.45062	0.220076	0.204912	0
TA(UGC)Q_TRNA	TA(UGC)Q	TA(UGC)Q	1.39	-0.37	0.59	0.536667	1.45062	0.881211	0.209284	0
YLR426W_ORF	YLR426W	YLR426W	0.61	0.36	0.64	0.536667	1.45062	0.153731	0.390107	0
YCL011C_ORF	YCL011C	GBP2	0.2	n	0.87	0.535	1.44894	0.473762	0.012272	0
YDL089W_ORF	YDL089W	YDL089W	-0.02	0.66	0.96	0.533333	1.44727	0.502129	0.904487	0
YML116W_ORF	YML116W	ATR1	0.53	n	n	0.53	1.44393	n	0.15028	0
YBR249C_ORF	YBR249C	ARO4	0.7	0.64	0.25	0.53	1.44393	0.244336	0.444226	0
YBR265W_ORF	YBR265W	TSC10	0.43	n	0.63	0.53	1.44393	0.141421	0.795374	0
YIL056W_ORF	YIL056W	VHR1	0.22	0.73	0.64	0.53	1.44393	0.272213	0.690936	0
YMR206W_ORF	YMR206W	YMR206W	0.51	0.64	0.44	0.53	1.44393	0.101489	0.85023	0
YLR095C_ORF	YLR095C	IOC2	-0.03	0.51	1.1	0.526667	1.4406	0.565184	0.428867	0
YLR421C_ORF	YLR421C	RPN13	0.12	0.62	0.84	0.526667	1.4406	0.368963	0.069249	0
YPL038W-A_ONO_ORF	YPL038W-A	YPL038W-A	0.5	0.55	0.53	0.526667	1.4406	0.0251661	0.737199	0
YLR118C_ORF	YLR118C	YLR118C	0.6	0.8	0.18	0.526667	1.4406	0.316439	0.533956	0
YNL339C_ORF	YNL339C	YRF1-6	0.49	0.52	0.56	0.523333	1.43727	0.0351188	0.051935	0
TD(GUC)B_TRNA	TD(GUC)B	TD(GUC)B	1.17	0	0.4	0.523333	1.43727	0.594671	0.553533	0
YPR053C_ORF	YPR053C	YPR053C	0.05	0.56	0.96	0.523333	1.43727	0.456107	0.746258	0
YBL032W_ORF	YBL032W	HEK2	-0.01	0.76	0.81	0.52	1.43396	0.459674	0.0777	0
YEL054C_OCH__ORF	YEL054C	RPL12A	0.19	0.66	0.71	0.52	1.43396	0.28688	0.051266	0
YLR161W_ORF	YLR161W	YLR161W	0.48	0.27	0.81	0.52	1.43396	0.272213	0.144127	0
TG(CCC)D_TRNA	TG(CCC)D	TG(CCC)D	1.13	-0.05	0.48	0.52	1.43396	0.591016	0.05971	0
YBL056W_ORF	YBL056W	PTC3	0.21	0.43	0.92	0.52	1.43396	0.363456	0.69526	0
YDL086W_ORF	YDL086W	YDL086W	0.48	0.56	0.52	0.52	1.43396	0.04	0.267081	0
YHR157W_ORF	YHR157W	REC104	0.52	n	n	0.52	1.43396	n	0.149393	0
YMR034C_ORF	YMR034C	YMR034C	n	n	0.52	0.52	1.43396	n	0.009789	0
YMR139W_ORF	YMR139W	RIM11	0.52	0.4	0.64	0.52	1.43396	0.12	0.636905	0
YMR180C_ORF	YMR180C	CTL1	0.48	0.56	n	0.52	1.43396	0.0565685	0.824134	0
YDR391C_ORF	YDR391C	YDR391C	0.53	0.53	0.49	0.516667	1.43065	0.023094	0.687962	0
YER046W_ORF	YER046W	SPO73	0.43	0.66	0.46	0.516667	1.43065	0.125033	0.822196	0
YFL034W_ORF	YFL034W	YFL034W	0.26	0.73	0.56	0.516667	1.43065	0.237978	0.892978	0
YDR096W_ORF	YDR096W	GIS1	0.33	0.6	0.62	0.516667	1.43065	0.161967	0.013904	0
YDR295C_ORF	YDR295C	HDA2	0.15	0.45	0.95	0.516667	1.43065	0.404145	0.500586	0
YER024W_ORF	YER024W	YAT2	0.52	0.44	0.59	0.516667	1.43065	0.0750555	0.236529	0
YGL148W_ORF	YGL148W	ARO2	0.42	0.72	0.41	0.516667	1.43065	0.176163	0.124778	0
YLL052C_OCH__ORF	YLL052C	AQY2	n	0.37	0.66	0.515	1.42899	0.205061	0.936234	0
YLR094C_ORF	YLR094C	GIS3	n	0.81	0.22	0.515	1.42899	0.417193	0.507056	0
YDR192C_ORF	YDR192C	NUP42	0.39	0.45	0.7	0.513333	1.42734	0.164418	0.781372	0
YDR251W_ORF	YDR251W	PAM1	-0.09	0.75	0.88	0.513333	1.42734	0.52653	0.670172	0
YDR379C-A_ORF	YDR379C-A	YDR379C-A	0.2	0.28	1.06	0.513333	1.42734	0.475114	0.140492	0
YCL038C_ORF	YCL038C	ATG22	n	n	0.51	0.51	1.42405	n	0.346281	0
YDL039C_ORF	YDL039C	PRM7	0.51	0.4	0.62	0.51	1.42405	0.11	0.149338	0
YGL188C-A_ONO_ORF	YGL188C-A	YGL188C-A	0.51	n	n	0.51	1.42405	n	0.369656	0
YPL088W_ORF	YPL088W	YPL088W	0.51	n	n	0.51	1.42405	n	0.280192	0
YDR347W_ORF	YDR347W	MRP1	0.19	0.65	0.68	0.506667	1.42076	0.274651	0.486081	0
YFR030W_ORF	YFR030W	MET10	0.45	0.67	0.4	0.506667	1.42076	0.143643	0.666216	0
YMR296C_ORF	YMR296C	LCB1	0.24	0.9	0.38	0.506667	1.42076	0.347755	0.5185	0
TT(CGU)K_TRNA	TT(CGU)K	TT(CGU)K	1.03	0.09	0.39	0.503333	1.41748	0.480139	0.03985	0
YIL003W_ORF	YIL003W	CFD1	0.17	0.54	0.8	0.503333	1.41748	0.316596	0.230093	0
TY(GUA)Q_TRNA	TY(GUA)Q	TY(GUA)Q	0.92	0.08	0.51	0.503333	1.41748	0.42004	0.307691	0
YIL116W_ORF	YIL116W	HIS5	0.45	0.44	0.62	0.503333	1.41748	0.10116	0.295894	0
YMR286W_ORF	YMR286W	MRPL33	0.46	0.44	0.61	0.503333	1.41748	0.0929157	0.287483	0
YNL211C_ORF	YNL211C	YNL211C	0.44	0.44	0.63	0.503333	1.41748	0.109697	0.078553	0
YOR202W_ORF	YOR202W	HIS3	0.58	0.51	0.42	0.503333	1.41748	0.0802081	0.841427	0
YBL082C_ORF	YBL082C	ALG3	0.32	0.46	0.72	0.5	1.41421	0.202978	0.079788	0
YBR028C_ORF	YBR028C	YBR028C	0.41	n	0.59	0.5	1.41421	0.127279	0.927641	0
YBR269C_ORF	YBR269C	FMP21	0.52	n	0.48	0.5	1.41421	0.0282843	0.313961	0
YEL028W_ORF	YEL028W	YEL028W	0.5	n	n	0.5	1.41421	n	0.894194	0
YNL146W_ORF	YNL146W	YNL146W	n	0.59	0.41	0.5	1.41421	0.127279	0.163274	0
YOR006C_ORF	YOR006C	YOR006C	0.34	n	0.66	0.5	1.41421	0.226274	0.704341	0
YPL011C_ORF	YPL011C	TAF3	0.46	0.36	0.68	0.5	1.41421	0.163707	0.354523	0
YML110C_ORF	YML110C	COQ5	0.07	0.8	0.62	0.496667	1.41095	0.380307	0.48869	0
YML004C_ORF	YML004C	GLO1	0.27	0.88	0.34	0.496667	1.41095	0.333816	0.83784	0
YBL107C_ORF	YBL107C	YBL107C	0.23	n	0.76	0.495	1.40932	0.374767	0.199033	0
YGR088W_ORF	YGR088W	CTT1	0.19	0.8	n	0.495	1.40932	0.431335	0.133386	0
YOL164W_ORF	YOL164W	BDS1	0.62	0.37	n	0.495	1.40932	0.176777	0.3751	0
YLL066C_ORF	YLL066C	YLL066C	0.54	0.49	0.45	0.493333	1.40769	0.0450925	0.00459	1
YJL141C_ORF	YJL141C	YAK1	0.32	0.71	0.45	0.493333	1.40769	0.198578	0.005613	0
YLL064C_ORF	YLL064C	PAU18	0.55	0.06	0.87	0.493333	1.40769	0.407962	0.027995	0
TV(UAC)Q_TRNA	TV(UAC)Q	TV(UAC)Q	1	-0.04	0.52	0.493333	1.40769	0.520513	0.281088	0
YDL110C_ORF	YDL110C	TMA17	0.18	0.71	0.59	0.493333	1.40769	0.277909	0.459593	0
YDR533C_ORF	YDR533C	HSP31	0.45	0.34	0.69	0.493333	1.40769	0.178979	0.513118	0
YIL176C_ORF	YIL176C	PAU14	0.55	0.71	0.22	0.493333	1.40769	0.249867	0.451185	0
YNL282W_ORF	YNL282W	POP3	0.14	0.76	0.58	0.493333	1.40769	0.318957	0.363335	0
YBL074C_ORF	YBL074C	AAR2	n	n	0.49	0.49	1.40444	n	0.248039	0
YJL133C-A_ONO_ORF	YJL133C-A	YJL133C-A	0.43	0.79	0.25	0.49	1.40444	0.274955	0.11973	0
YLR052W_ORF	YLR052W	IES3	0.29	0.41	0.77	0.49	1.40444	0.2498	0.488486	0
YLR102C_ORF	YLR102C	APC9	0.6	0.46	0.41	0.49	1.40444	0.0984886	0.033995	0
YMR159C_ORF	YMR159C	ATG16	0.32	0.66	n	0.49	1.40444	0.240416	0.991539	0
YNR069C_ORF	YNR069C	BSC5	n	0.45	0.53	0.49	1.40444	0.0565685	1	0
YPR063C_OCH__ORF	YPR063C	YPR063C	0.23	0.53	0.71	0.49	1.40444	0.242487	0.508417	0
YHR117W_ORF	YHR117W	TOM71	0.31	0.62	0.53	0.486667	1.4012	0.159478	0.056085	1
SNR56_SNORNA	SNR56	SNR56	0.89	-0.03	0.6	0.486667	1.4012	0.470354	0.140848	0
YBL001C_ORF	YBL001C	ECM15	0.24	0.72	0.5	0.486667	1.4012	0.240278	0.506829	0
YBL066C_ORF	YBL066C	SEF1	0.18	0.7	0.58	0.486667	1.4012	0.272274	0.981155	0
YHR163W_ORF	YHR163W	SOL3	0.2	0.7	0.56	0.486667	1.4012	0.257941	0.138945	0
YIL108W_ORF	YIL108W	YIL108W	0.48	0.49	0.49	0.486667	1.4012	0.0057735	0.12638	0
YNL157W_ORF	YNL157W	IGO1	0.56	0.51	0.39	0.486667	1.4012	0.0873689	0.807989	0
YOR376W-A_ONO_ORF	YOR376W-A	YOR376W-A	0.25	0.49	0.72	0.486667	1.4012	0.235018	0.905175	0
YKR006C_ORF	YKR006C	MRPL13	0.1	0.8	0.55	0.483333	1.39797	0.35473	0.016773	1
YGR258C_ORF	YGR258C	RAD2	0.37	0.56	0.52	0.483333	1.39797	0.100167	0.666315	0
YML025C_ORF	YML025C	YML6	0.34	0.72	0.39	0.483333	1.39797	0.206478	0.997747	0
YMR122W-A_ORF	YMR122W-A	YMR122W-A	0.34	0.55	0.56	0.483333	1.39797	0.124231	0.522294	0
YOR002W_ORF	YOR002W	ALG6	0.45	0.41	0.59	0.483333	1.39797	0.0945163	0.012375	0
YEL059C-A_ORF	YEL059C-A	SOM1	0.4	0.69	0.36	0.483333	1.39797	0.180093	0.001552	0
SNR5_SNORNA	SNR5	SNR5	0.8	0.05	0.59	0.48	1.39474	0.386911	0.377311	0
YCL055W_ORF	YCL055W	KAR4	n	n	0.48	0.48	1.39474	n	0.319043	0
YCR032W_OCH__ORF	YCR032W	BPH1	n	0.48	n	0.48	1.39474	n	0.145036	0
YDL159W-A_ORF	YDL159W-A	YDL159W-A	0.42	0.56	0.46	0.48	1.39474	0.072111	0.826925	0
YDR031W_ORF	YDR031W	MIC14	0.48	n	n	0.48	1.39474	n	0.006638	0
YER051W_ORF	YER051W	JHD1	n	n	0.48	0.48	1.39474	n	0.203278	0
YER162C_ORF	YER162C	RAD4	n	0.39	0.57	0.48	1.39474	0.127279	0.182847	0
YLR317W_ORF	YLR317W	YLR317W	n	n	0.48	0.48	1.39474	n	0.887321	0
YPL034W_ORF	YPL034W	YPL034W	0.11	0.57	0.76	0.48	1.39474	0.334215	0.939729	0
YEL007W_ORF	YEL007W	YEL007W	-0.06	0.61	0.88	0.476667	1.39152	0.483977	0.477932	0
YDR050C_ORF	YDR050C	TPI1	0.09	0.72	0.62	0.476667	1.39152	0.338575	0.016939	0
YHR025W_ORF	YHR025W	THR1	0.5	0.52	0.41	0.476667	1.39152	0.0585947	0.037265	0
YML072C_ORF	YML072C	TCB3	0.08	0.76	0.59	0.476667	1.39152	0.353883	0.032261	0
SNR76_SNORNA	SNR76	SNR77	0.72	0.23	0.48	0.476667	1.39152	0.245017	0.246232	0
YGR178C_ORF	YGR178C	PBP1	0.29	0.93	0.21	0.476667	1.39152	0.394631	0.72049	0
YML052W_ORF	YML052W	SUR7	0.54	0.63	0.26	0.476667	1.39152	0.192959	0.0452	0
YMR230W_ORF	YMR230W	RPS10B	0.34	0.68	0.41	0.476667	1.39152	0.179536	0.465194	0
YNL183C_ORF	YNL183C	NPR1	0.47	0.25	0.71	0.476667	1.39152	0.230072	0.234202	0
TF(GAA)B_TRNA	TF(GAA)B	TF(GAA)B	1.13	-0.07	0.37	0.476667	1.39152	0.607069	0.051397	0
YBL055C_ORF	YBL055C	YBL055C	0.3	n	0.65	0.475	1.38992	0.247487	0.442739	0
YBR295W_ORF	YBR295W	PCA1	0.57	0.38	n	0.475	1.38992	0.13435	0.354247	0
YKL047W_ORF	YKL047W	YKL047W	0.38	0.36	0.68	0.473333	1.38831	0.179258	0.051744	0
YMR321C_OCH__ORF	YMR321C	YMR321C	0.34	0.73	0.35	0.473333	1.38831	0.222336	0.017361	0
YBL111C_ORF	YBL111C	YBL111C	0.26	0.35	0.8	0.47	1.38511	0.28931	0.074293	0
YKL157W_ORF	YKL157W	APE2	0.27	0.66	0.48	0.47	1.38511	0.195192	0.003762	0
YAR003W_ORF	YAR003W	SWD1	0.56	0.38	n	0.47	1.38511	0.127279	0.449195	0
YCR020C-A_ORF	YCR020C-A	MAK31	0.47	0.47	0.47	0.47	1.38511	0	0.168699	0
YDR171W_ORF	YDR171W	HSP42	0.29	0.51	0.61	0.47	1.38511	0.163707	0.502945	0
YFR052W_ORF	YFR052W	RPN12	0.32	0.44	0.65	0.47	1.38511	0.167033	0.939982	0
YGR039W_ORF	YGR039W	YGR039W	0.47	n	n	0.47	1.38511	n	0.798536	0
YLR168C_ORF	YLR168C	YLR168C	0.28	0.66	n	0.47	1.38511	0.268701	0.006457	0
YNR037C_ORF	YNR037C	RSM19	0.33	0.54	0.54	0.47	1.38511	0.121244	0.03285	0
YPL262W_ORF	YPL262W	FUM1	0.23	0.39	0.79	0.47	1.38511	0.288444	0.950972	0
YER066W_ORF	YER066W	YER066W	0.62	0.5	0.28	0.466667	1.38191	0.172434	0.978309	0
TK(CUU)C_TRNA	TK(CUU)C	TK(CUU)C	1.35	-0.08	0.13	0.466667	1.38191	0.772161	0.079066	0
YLR258W_ORF	YLR258W	GSY2	0.33	0.41	0.66	0.466667	1.38191	0.172143	0.823995	0
YLR418C_ORF	YLR418C	CDC73	0.34	0.41	0.65	0.466667	1.38191	0.162583	0.391129	0
YPL095C_ORF	YPL095C	EEB1	0.51	0.37	0.52	0.466667	1.38191	0.083865	0.199501	0
YEL067C_ORF	YEL067C	YEL067C	0.54	n	0.39	0.465	1.38032	0.106066	0.09907	0
YGR282C_ORF	YGR282C	BGL2	0.42	0.65	0.32	0.463333	1.37872	0.169214	0.004782	1
YDR492W_ORF	YDR492W	IZH1	0.54	0.56	0.29	0.463333	1.37872	0.150444	0.746603	0
YKL086W_ORF	YKL086W	SRX1	0.17	0.43	0.79	0.463333	1.37872	0.311341	0.130886	0
YPR057W_ORF	YPR057W	BRR1	0.11	0.43	0.85	0.463333	1.37872	0.371124	0.239383	0
YPR165W_ORF	YPR165W	RHO1	0.37	0.41	0.61	0.463333	1.37872	0.128582	0.366295	0
YAL044C_ORF	YAL044C	GCV3	0.26	0.44	0.69	0.463333	1.37872	0.215948	0.797162	0
YBL083C_ORF	YBL083C	YBL083C	0.18	0.47	0.74	0.463333	1.37872	0.28006	0.694792	0
YDR257C_ORF	YDR257C	SET7	0.33	0.87	0.19	0.463333	1.37872	0.359073	0.622288	0
YGL077C_ORF	YGL077C	HNM1	0.41	0.76	0.22	0.463333	1.37872	0.273922	0.299705	0
YDR092W_ORF	YDR092W	UBC13	0.3	0.59	0.49	0.46	1.37554	0.147309	0.760839	0
YDR320C_ORF	YDR320C	SWA2	n	n	0.46	0.46	1.37554	n	1	0
YDR362C_ORF	YDR362C	TFC6	n	n	0.46	0.46	1.37554	n	0.108916	0
YDR513W_ORF	YDR513W	GRX2	0.07	0.54	0.77	0.46	1.37554	0.356791	0.067892	0
YKL187C_ORF	YKL187C	YKL187C	0.36	0.31	0.71	0.46	1.37554	0.217945	0.949611	0
YLR005W_ORF	YLR005W	SSL1	0.41	0.52	0.45	0.46	1.37554	0.0556776	0.766694	0
YLR042C_ORF	YLR042C	YLR042C	0.77	0.44	0.17	0.46	1.37554	0.3005	0.475988	0
YLR264W_ORF	YLR264W	RPS28B	0.13	0.79	0.46	0.46	1.37554	0.33	0.706603	0
YLR396C_ORF	YLR396C	VPS33	0.33	0.32	0.73	0.46	1.37554	0.23388	0.327856	0
YML007C-A_ORF	YML007C-A	YML007C-A	0.72	0.2	n	0.46	1.37554	0.367696	0.156216	0
YNL184C_ORF	YNL184C	YNL184C	0.39	0.65	0.34	0.46	1.37554	0.166433	0.147771	0
YBL038W_ORF	YBL038W	MRPL16	0.38	0.9	0.09	0.456667	1.37237	0.410406	0.352304	0
YHR199C_ORF	YHR199C	FMP34	0.36	0.21	0.8	0.456667	1.37237	0.306649	0.520942	0
TE(CUC)D_TRNA	TE(CUC)D	TE(CUC)D	1.39	-0.55	0.53	0.456667	1.37237	0.972077	0.662851	0
YBR093C_OCH__ORF	YBR093C	PHO5	0.72	0.22	0.43	0.456667	1.37237	0.251064	0.216352	0
YNL069C_ORF	YNL069C	RPL16B	0.42	0.53	0.42	0.456667	1.37237	0.0635085	0.147826	0
YDR294C_ORF	YDR294C	DPL1	0.44	n	0.47	0.455	1.37078	0.0212132	0.175293	0
YER047C_ORF	YER047C	SAP1	0.17	0.74	n	0.455	1.37078	0.403051	0.113401	0
YOR380W_ORF	YOR380W	RDR1	0.07	n	0.84	0.455	1.37078	0.544472	0.399931	0
YDR538W_ORF	YDR538W	PAD1	0.5	0.63	0.23	0.453333	1.3692	0.204042	0.938249	0
YKL135C_ORF	YKL135C	APL2	0.2	0.74	0.42	0.453333	1.3692	0.271539	0.352792	0
YML022W_ORF	YML022W	APT1	0.2	0.45	0.71	0.453333	1.3692	0.255016	0.214529	0
YAL040C_ORF	YAL040C	CLN3	0.28	0.61	0.46	0.45	1.36604	0.165227	0.349518	0
YBR152W_ORF	YBR152W	SPP381	0.08	0.76	0.51	0.45	1.36604	0.343948	0.959037	0
YDR058C_ORF	YDR058C	TGL2	n	n	0.45	0.45	1.36604	n	0.035065	0
YER039C-A_ORF	YER039C-A	YER039C-A	n	n	0.45	0.45	1.36604	n	0.807056	0
YGL213C_ORF	YGL213C	SKI8	0.45	n	n	0.45	1.36604	n	0.559255	0
YHR207C_ORF	YHR207C	SET5	0.2	0.7	n	0.45	1.36604	0.353553	0.482052	0
YLR394W_ORF	YLR394W	CST9	0.53	n	0.37	0.45	1.36604	0.113137	0.552132	0
YMR024W_ORF	YMR024W	MRPL3	0.45	n	n	0.45	1.36604	n	0.535354	0
YMR310C_ORF	YMR310C	YMR310C	0.55	n	0.35	0.45	1.36604	0.141421	0.932683	0
YPL007C_ORF	YPL007C	TFC8	0.38	0.41	0.56	0.45	1.36604	0.0964365	0.694589	0
YPL064C_ORF	YPL064C	CWC27	0.48	n	0.42	0.45	1.36604	0.0424264	0.736089	0
YPR074W-A_ORF	YPR074W-A	YPR074W-A	0.45	n	n	0.45	1.36604	n	0.137604	0
YOR025W_ORF	YOR025W	HST3	0.2	0.58	0.56	0.446667	1.36289	0.213854	0.546056	0
YLR378C_ORF	YLR378C	SEC61	0.28	0.48	0.58	0.446667	1.36289	0.152753	0.091627	0
YBL040C_ORF	YBL040C	ERD2	0.09	0.56	0.69	0.446667	1.36289	0.315647	0.596465	0
YDR028C_ORF	YDR028C	REG1	0.17	0.69	0.48	0.446667	1.36289	0.261598	0.816936	0
YIR044C_ORF	YIR044C	YIR044C	0.22	0.3	0.82	0.446667	1.36289	0.325781	0.225561	0
YKL024C_ORF	YKL024C	URA6	0.32	0.4	0.62	0.446667	1.36289	0.155349	0.108437	0
YNL185C_ORF	YNL185C	MRPL19	0.29	0.68	0.37	0.446667	1.36289	0.205994	0.423002	0
YDR030C_ORF	YDR030C	RAD28	n	0.53	0.36	0.445	1.36131	0.120208	0.224991	0
YML029W_ORF	YML029W	USA1	n	0.6	0.29	0.445	1.36131	0.219203	0.91708	0
YLR027C_ORF	YLR027C	AAT2	0.34	0.62	0.37	0.443333	1.35974	0.153731	0.003747	1
YLR466W_ORF	YLR466W	YRF1-4	0.51	0.55	0.27	0.443333	1.35974	0.151438	0.00224	0
SNR38_SNORNA	SNR38	SNR39	0.97	-0.22	0.58	0.443333	1.35974	0.606658	0.11365	0
YDR003W_ORF	YDR003W	RCR2	0.39	0.24	0.7	0.443333	1.35974	0.234592	0.361437	0
YDR169C_ORF	YDR169C	STB3	-0.16	0.63	0.86	0.443333	1.35974	0.535008	0.055934	0
YKL113C_ORF	YKL113C	RAD27	0.24	0.79	0.3	0.443333	1.35974	0.301717	0.280141	0
YML114C_ORF	YML114C	TAF8	0.12	0.71	0.5	0.443333	1.35974	0.299054	0.085902	0
YOR001W_ORF	YOR001W	RRP6	0.03	0.54	0.76	0.443333	1.35974	0.374477	0.788023	0
YJL174W_ORF	YJL174W	KRE9	0.47	0.69	0.17	0.443333	1.35974	0.261024	0.884302	0
YDR002W_ORF	YDR002W	YRB1	0.1	0.78	0.44	0.44	1.3566	0.34	0.029925	0
YBL029C-A_ORF	YBL029C-A	YBL029C-A	0.26	0.24	0.82	0.44	1.3566	0.329242	0.144103	0
YBL031W_ORF	YBL031W	SHE1	n	n	0.44	0.44	1.3566	n	0.801877	0
YDL087C_ORF	YDL087C	LUC7	0.25	0.63	n	0.44	1.3566	0.268701	0.145589	0
YDR185C_ORF	YDR185C	YDR185C	0.44	n	n	0.44	1.3566	n	0.922233	0
YDR404C_ORF	YDR404C	RPB7	0.32	0.48	0.52	0.44	1.3566	0.10583	0.108365	0
YEL044W_ORF	YEL044W	IES6	0.34	0.59	0.39	0.44	1.3566	0.132288	0.84518	0
YEL058W_ORF	YEL058W	PCM1	0.44	0.32	0.56	0.44	1.3566	0.12	0.396977	0
YIR001C_ORF	YIR001C	SGN1	0.27	0.35	0.7	0.44	1.3566	0.228692	0.957281	0
YOL070C_ORF	YOL070C	NBA1	0.25	0.33	0.74	0.44	1.3566	0.262869	0.306747	0
YPL127C_ORF	YPL127C	HHO1	0.32	0.59	0.41	0.44	1.3566	0.137477	0.979311	0
YDR298C_ORF	YDR298C	ATP5	0.4	0.62	0.29	0.436667	1.35347	0.168028	0.068154	0
YLR116W_ORF	YLR116W	MSL5	0.35	0.52	0.44	0.436667	1.35347	0.085049	0.139675	0
YLR120C_ORF	YLR120C	YPS1	0.2	0.65	0.46	0.436667	1.35347	0.225906	0.000151	0
YNL279W_ORF	YNL279W	PRM1	0.37	0.49	0.45	0.436667	1.35347	0.061101	0.11313	0
YDR530C_ORF	YDR530C	APA2	0.46	0.65	0.2	0.436667	1.35347	0.225906	0.269909	0
YER019C-A_ORF	YER019C-A	SBH2	0.55	0.4	0.36	0.436667	1.35347	0.100167	0.805447	0
YER019W_ORF	YER019W	ISC1	0.45	0.27	0.59	0.436667	1.35347	0.160416	0.431632	0
YER081W_ORF	YER081W	SER3	0.36	0.51	0.44	0.436667	1.35347	0.0750555	0.241092	0
YGR186W_ORF	YGR186W	TFG1	-0.03	0.95	0.39	0.436667	1.35347	0.491664	0.901739	0
YHR109W_ORF	YHR109W	CTM1	0.4	0.47	0.44	0.436667	1.35347	0.0351188	0.546537	0
YLR073C_ORF	YLR073C	YLR073C	0.37	0.84	0.1	0.436667	1.35347	0.374477	0.064092	0
YOR092W_ORF	YOR092W	ECM3	0.25	0.42	0.64	0.436667	1.35347	0.195533	0.779067	0
YER119C_ORF	YER119C	AVT6	n	0.45	0.42	0.435	1.35191	0.0212132	0.442746	0
YKR062W_ORF	YKR062W	TFA2	n	0.38	0.49	0.435	1.35191	0.0777817	0.727953	0
YMR161W_ORF	YMR161W	HLJ1	0.33	0.54	n	0.435	1.35191	0.148492	0.238689	0
YBR059C_ORF	YBR059C	AKL1	0.31	0.55	0.44	0.433333	1.35035	0.120139	0.921686	0
YCR097W_OCH__ORF	YCR097W	HMRA1	0.33	0.7	0.27	0.433333	1.35035	0.232881	0.108827	0
YDR212W_ORF	YDR212W	TCP1	0.48	0.29	0.53	0.433333	1.35035	0.126623	0.299124	0
YIL124W_ORF	YIL124W	AYR1	0.46	0.52	0.32	0.433333	1.35035	0.102632	0.6302	0
YJR044C_ORF	YJR044C	VPS55	0.31	0.5	0.49	0.433333	1.35035	0.106927	0.543314	0
YOR031W_ORF	YOR031W	CRS5	0.43	0.56	0.31	0.433333	1.35035	0.125033	0.250687	0
YML008C_ORF	YML008C	ERG6	0.3	0.62	0.38	0.433333	1.35035	0.166533	0.123644	0
YFR014C_ORF	YFR014C	CMK1	0.01	0.59	0.7	0.433333	1.35035	0.37072	0.963838	0
YGR234W_ORF	YGR234W	YHB1	0.34	0.54	0.41	0.43	1.34723	0.101489	0.019972	0
TC(GCA)B_TRNA	TC(GCA)B	TC(GCA)B	n	0.12	0.74	0.43	1.34723	0.438406	1	0
YBR223C_ORF	YBR223C	TDP1	0.47	0.39	n	0.43	1.34723	0.0565685	0.499681	0
YCL017C_ORF	YCL017C	NFS1	0.24	n	0.62	0.43	1.34723	0.268701	1	0
YDR408C_ORF	YDR408C	ADE8	n	0.3	0.56	0.43	1.34723	0.183848	0.24712	0
YHR039C-A_ORF	YHR039C-A	VMA10	0.02	0.61	0.66	0.43	1.34723	0.355949	0.716444	0
YHR049W_ORF	YHR049W	FSH1	0.47	0.47	0.35	0.43	1.34723	0.069282	0.372639	0
YIL033C_ORF	YIL033C	BCY1	0.42	0.24	0.63	0.43	1.34723	0.195192	0.722468	0
YLR099C_ORF	YLR099C	ICT1	0.09	n	0.77	0.43	1.34723	0.480833	0.399924	0
YLR125W_ORF	YLR125W	YLR125W	0.43	n	n	0.43	1.34723	n	0.644104	0
YLR251W_ORF	YLR251W	SYM1	n	n	0.43	0.43	1.34723	n	1	0
YLR265C_ORF	YLR265C	NEJ1	n	0.46	0.4	0.43	1.34723	0.0424264	0.056089	0
YLR390W_ORF	YLR390W	ECM19	0.2	0.62	0.47	0.43	1.34723	0.212838	0.762013	0
YML001W_ORF	YML001W	YPT7	0.08	0.57	0.64	0.43	1.34723	0.305123	0.970167	0
YNL065W_ORF	YNL065W	AQR1	0.43	n	n	0.43	1.34723	n	1	0
YOR310C_ORF	YOR310C	NOP58	0.3	0.46	0.53	0.43	1.34723	0.117898	0.382185	0
YHL050C_ORF	YHL050C	YHL050C	0.51	0.46	0.31	0.426667	1.34412	0.104083	0.000911	0
YBL081W_ORF	YBL081W	YBL081W	0.59	0.67	0.02	0.426667	1.34412	0.354448	0.466312	0
YBR233W-A_ORF	YBR233W-A	DAD3	0.37	0.5	0.41	0.426667	1.34412	0.0665833	0.021657	0
YDL151C_ORF	YDL151C	YDL151C	0.63	0.09	0.56	0.426667	1.34412	0.293655	0.154442	0
YER026C_ORF	YER026C	CHO1	0.45	0.44	0.39	0.426667	1.34412	0.0321455	0.577459	0
YJR070C_ORF	YJR070C	LIA1	0.21	0.76	0.31	0.426667	1.34412	0.292973	0.420936	0
YPL058C_ORF	YPL058C	PDR12	0.14	0.66	0.48	0.426667	1.34412	0.264071	0.211497	0
YBR132C_ORF	YBR132C	AGP2	0.25	0.46	0.57	0.426667	1.34412	0.162583	0.846829	0
YIL052C_ORF	YIL052C	RPL34B	0.1	0.71	0.47	0.426667	1.34412	0.3073	0.677167	0
YKL103C_ORF	YKL103C	LAP4	0.64	n	0.21	0.425	1.34257	0.304056	0.103589	1
YHR159W_ORF	YHR159W	YHR159W	0.19	0.66	n	0.425	1.34257	0.33234	0.760842	0
YLR377C_ORF	YLR377C	FBP1	0.59	n	0.26	0.425	1.34257	0.233345	1	0
YER048W-A_ORF	YER048W-A	ISD11	0.07	0.53	0.67	0.423333	1.34102	0.3139	0.044588	0
YOR377W_ORF	YOR377W	ATF1	0.49	0.34	0.44	0.423333	1.34102	0.0763763	0.091486	0
TF(GAA)D_TRNA	TF(GAA)D	TF(GAA)D	0.82	0.07	0.38	0.423333	1.34102	0.376873	0.076381	0
YAL031C_ORF	YAL031C	GIP4	0.47	0.32	0.48	0.423333	1.34102	0.0896289	0.872506	0
YCR004C_ORF	YCR004C	YCP4	0.38	0.57	0.32	0.423333	1.34102	0.130512	0.229466	0
YDL208W_ORF	YDL208W	NHP2	0.17	0.59	0.51	0.423333	1.34102	0.22301	0.882523	0
YDR097C_ORF	YDR097C	MSH6	0.29	0.38	0.6	0.423333	1.34102	0.159478	0.432156	0
YKL064W_ORF	YKL064W	MNR2	0.51	0.33	0.43	0.423333	1.34102	0.090185	0.564578	0
YLR352W_ORF	YLR352W	YLR352W	0.32	0.15	0.8	0.423333	1.34102	0.337095	0.002209	0
YPL003W_ORF	YPL003W	ULA1	0.58	0.14	0.55	0.423333	1.34102	0.245832	0.909922	0
YPL006W_ORF	YPL006W	NCR1	-0.02	0.38	0.91	0.423333	1.34102	0.466512	0.117425	0
YDR297W_ORF	YDR297W	SUR2	0.41	0.73	0.12	0.42	1.33793	0.305123	0.051947	0
SNR33_SNORNA	SNR33	SNR34	0.41	0.17	0.68	0.42	1.33793	0.255147	0.336207	0
YAR002C-A_ORF	YAR002C-A	ERP1	0.47	0.29	0.5	0.42	1.33793	0.113578	0.211945	0
YAR020C_ORF	YAR020C	PAU7	0.55	0.25	0.46	0.42	1.33793	0.153948	0.654245	0
YDL113C_ORF	YDL113C	ATG20	0.06	0.41	0.79	0.42	1.33793	0.365103	0.115947	0
YEL062W_ORF	YEL062W	NPR2	0.24	0.6	n	0.42	1.33793	0.254558	0.868842	0
YER139C_ORF	YER139C	YER139C	n	n	0.42	0.42	1.33793	n	0.179262	0
YER159C_ORF	YER159C	BUR6	-0.16	0.81	0.61	0.42	1.33793	0.512152	0.042216	0
YIL010W_ORF	YIL010W	DOT5	0.12	0.31	0.83	0.42	1.33793	0.36756	0.955552	0
YIL029C_ORF	YIL029C	YIL029C	0.42	n	n	0.42	1.33793	n	0.54402	0
YKL162C_ORF	YKL162C	YKL162C	0.42	n	n	0.42	1.33793	n	0.608122	0
YKR069W_ORF	YKR069W	MET1	n	n	0.42	0.42	1.33793	n	1	0
YLR023C_ORF	YLR023C	IZH3	0.61	0.43	0.22	0.42	1.33793	0.195192	0.188599	0
YLR123C_ORF	YLR123C	YLR123C	0.42	n	n	0.42	1.33793	n	0.124312	0
YMR175W-A_ONO_ORF	YMR175W-A	YMR175W-A	0.51	0.33	n	0.42	1.33793	0.127279	0.350807	0
YOL002C_ORF	YOL002C	IZH2	0.47	0.51	0.28	0.42	1.33793	0.122882	0.338613	0
YBR035C_ORF	YBR035C	PDX3	0.29	0.53	0.43	0.416667	1.33484	0.120554	0.101678	0
YBR256C_ORF	YBR256C	RIB5	0.33	0.77	0.15	0.416667	1.33484	0.318957	0.025806	0
YMR099C_ORF	YMR099C	YMR099C	0.28	0.47	0.5	0.416667	1.33484	0.119304	0.05437	0
YBL018C_ORF	YBL018C	POP8	0.27	0.74	0.24	0.416667	1.33484	0.280416	0.373489	0
YKL122C_ORF	YKL122C	SRP21	0.51	0.32	0.42	0.416667	1.33484	0.0950438	0.675169	0
YNL305C_ORF	YNL305C	YNL305C	0.31	0.38	0.56	0.416667	1.33484	0.12897	0.66923	0
YOL005C_ORF	YOL005C	RPB11	0.35	0.58	0.32	0.416667	1.33484	0.142244	0.296557	0
YDR009W_ORF	YDR009W	GAL3	0.25	0.82	0.18	0.416667	1.33484	0.351046	0.848745	0
YNL022C_ORF	YNL022C	YNL022C	0.32	0.51	n	0.415	1.3333	0.13435	0.112932	0
YHR044C_OCH__ORF	YHR044C	DOG1	0.34	n	0.49	0.415	1.3333	0.106066	0.513402	0
YPL166W_ORF	YPL166W	ATG29	n	0.45	0.38	0.415	1.3333	0.0494975	1	0
YMR274C_ORF	YMR274C	RCE1	0.04	0.92	0.28	0.413333	1.33176	0.454899	1	0
YCR024C-A_ORF	YCR024C-A	PMP1	0.37	0.37	0.5	0.413333	1.33176	0.0750555	0.170116	0
YFR036W_ORF	YFR036W	CDC26	0.23	0.49	0.52	0.413333	1.33176	0.159478	0.007075	0
YGR067C_ORF	YGR067C	YGR067C	0.36	0.35	0.53	0.413333	1.33176	0.10116	0.220566	0
YNL329C_ORF	YNL329C	PEX6	0.4	0.37	0.47	0.413333	1.33176	0.051316	0.37542	0
YOR210W_ORF	YOR210W	RPB10	0.29	0.53	0.42	0.413333	1.33176	0.120139	0.892307	0
YPR073C_ORF	YPR073C	LTP1	-0.16	0.43	0.97	0.413333	1.33176	0.565184	0.63365	0
YMR292W_ORF	YMR292W	GOT1	0.58	0.3	0.36	0.413333	1.33176	0.147422	0.284276	0
YPR145W_ORF	YPR145W	ASN1	0.47	0.44	0.32	0.41	1.32869	0.0793725	0.007418	0
YBR002C_ORF	YBR002C	RER2	0.32	0.33	0.58	0.41	1.32869	0.147309	0.72026	0
YDL015C_ORF	YDL015C	TSC13	0.4	0.47	0.36	0.41	1.32869	0.0556776	0.87954	0
YDL046W_ORF	YDL046W	NPC2	0.46	0.33	0.44	0.41	1.32869	0.07	0.257904	0
YGL222C_ORF	YGL222C	EDC1	0.4	0.31	0.52	0.41	1.32869	0.105357	0.066486	0
YJR151C_ORF	YJR151C	DAN4	0.43	0.29	0.51	0.41	1.32869	0.111355	0.247425	0
YKR022C_ORF	YKR022C	NTR2	n	n	0.41	0.41	1.32869	n	1	0
YLR330W_ORF	YLR330W	CHS5	0.31	0.52	0.4	0.41	1.32869	0.105357	0.401857	0
YMR233W_ORF	YMR233W	TRI1	0.12	0.7	n	0.41	1.32869	0.410122	0.491317	0
YOL007C_ORF	YOL007C	CSI2	0.26	0.5	0.47	0.41	1.32869	0.130767	0.210629	0
YPL177C_ORF	YPL177C	CUP9	0.28	0.39	0.56	0.41	1.32869	0.141067	0.552186	0
YPR082C_ORF	YPR082C	DIB1	0.31	0.34	0.58	0.41	1.32869	0.147986	0.694235	0
SNR57_SNORNA	SNR57	SNR58	0.81	-0.2	0.61	0.406667	1.32562	0.534821	0.463687	0
TV(CAC)D_TRNA	TV(CAC)D	TV(CAC)D	0.75	0.11	0.36	0.406667	1.32562	0.322542	0.527887	0
YER049W_ORF	YER049W	TPA1	0.45	0.46	0.31	0.406667	1.32562	0.083865	0.908585	0
YKL016C_ORF	YKL016C	ATP7	0	0.53	0.69	0.406667	1.32562	0.361156	0.532732	0
YNL134C_ORF	YNL134C	YNL134C	0.3	0.43	0.49	0.406667	1.32562	0.0971253	0.327614	0
YFR031C_ORF	YFR031C	SMC2	0.28	0.53	n	0.405	1.32409	0.176777	0.011671	0
YOR027W_ORF	YOR027W	STI1	0.34	0.53	0.34	0.403333	1.32256	0.109697	0.102887	0
YAL022C_ORF	YAL022C	FUN26	0	0.51	0.7	0.403333	1.32256	0.361985	0.884176	0
YBR043C_ORF	YBR043C	QDR3	0.45	0.36	0.4	0.403333	1.32256	0.0450925	0.580571	0
YCL059C_ORF	YCL059C	KRR1	0.29	0.2	0.72	0.403333	1.32256	0.277909	0.918844	0
YDL205C_ORF	YDL205C	HEM3	0.38	0.64	0.19	0.403333	1.32256	0.225906	0.474778	0
YDR035W_ORF	YDR035W	ARO3	0.45	0.26	0.5	0.403333	1.32256	0.126623	0.997211	0
YER146W_ORF	YER146W	LSM5	0.36	0.36	0.49	0.403333	1.32256	0.0750555	0.251786	0
YER158C_ORF	YER158C	YER158C	0.49	0.54	0.18	0.403333	1.32256	0.195021	0.427724	0
YGL137W_ORF	YGL137W	SEC27	0.44	0.41	0.36	0.403333	1.32256	0.0404145	0.363046	0
YGR134W_ORF	YGR134W	CAF130	0.12	0.54	0.55	0.403333	1.32256	0.245425	0.823654	0
YKL096W_ORF	YKL096W	CWP1	0.35	0.66	0.2	0.403333	1.32256	0.234592	0.614277	0
YEL077C_ORF	YEL077C	YEL077C	0.23	0.6	0.37	0.4	1.31951	0.186815	0.025243	0
YBL033C_ORF	YBL033C	RIB1	0.23	0.54	0.43	0.4	1.31951	0.157162	0.746411	0
YDL048C_ORF	YDL048C	STP4	0.65	0.45	0.1	0.4	1.31951	0.278388	0.205246	0
YGR057C_ORF	YGR057C	LST7	n	n	0.4	0.4	1.31951	n	0.231201	0
YLR245C_ORF	YLR245C	CDD1	-0.03	0.61	0.62	0.4	1.31951	0.372424	0.976153	0
YLR305C_ORF	YLR305C	STT4	0.53	0.23	0.44	0.4	1.31951	0.153948	0.508623	0
YMR039C_ORF	YMR039C	SUB1	n	0.28	0.52	0.4	1.31951	0.169706	0.801353	0
YOR163W_ORF	YOR163W	DDP1	0.23	0.46	0.51	0.4	1.31951	0.149332	0.160067	0
YPL067C_ORF	YPL067C	YPL067C	0.55	0.28	0.37	0.4	1.31951	0.137477	0.873758	0
YER110C_ORF	YER110C	KAP123	-0.02	0.64	0.57	0.396667	1.31646	0.362537	0.063022	0
YMR186W_ORF	YMR186W	HSC82	0.01	0.38	0.8	0.396667	1.31646	0.395264	0.155406	0
TH(GUG)E1_TRNA	TH(GUG)E1	TH(GUG)E2	0.93	-0.02	0.28	0.396667	1.31646	0.485627	0.01386	0
YDL023C_ORF	YDL023C	YDL023C	-0.05	0.45	0.79	0.396667	1.31646	0.422532	0.190867	0
YER045C_ORF	YER045C	ACA1	0.07	0.49	0.63	0.396667	1.31646	0.291433	0.083729	0
YGL211W_OCH__ORF	YGL211W	NCS6	0.36	0.26	0.57	0.396667	1.31646	0.158219	0.772219	0
YKL061W_ORF	YKL061W	YKL061W	-0.02	0.52	0.69	0.396667	1.31646	0.37072	0.22042	0
YMR280C_ORF	YMR280C	CAT8	0.14	0.64	0.41	0.396667	1.31646	0.250267	0.119127	0
YOL013W-B_ONO_ORF	YOL013W-B	YOL013W-B	2.07	-0.57	-0.31	0.396667	1.31646	1.45497	0.002183	0
YGL049C_ORF	YGL049C	TIF4632	0.15	0.64	n	0.395	1.31494	0.346482	0.125496	0
YLR361C-A_ONO_ORF	YLR361C-A	YLR361C-A	n	0.25	0.54	0.395	1.31494	0.205061	1	0
YPL195W_ORF	YPL195W	APL5	0.18	n	0.61	0.395	1.31494	0.304056	0.653856	0
SNR79_SNORNA	SNR79	SNR80	1.35	-0.73	0.56	0.393333	1.31342	1.04997	0.037778	0
YJL068C_ORF	YJL068C	YJL068C	0.35	0.32	0.51	0.393333	1.31342	0.102144	0.997114	0
YLR170C_ORF	YLR170C	APS1	0.42	0.27	0.49	0.393333	1.31342	0.112398	0.282081	0
YPL129W_ORF	YPL129W	TAF14	-0.12	0.48	0.82	0.393333	1.31342	0.475955	0.557727	0
YPR183W_ORF	YPR183W	DPM1	0.32	0.45	0.41	0.393333	1.31342	0.0665833	0.179238	0
YAL023C_ORF	YAL023C	PMT2	0.29	0.34	0.54	0.39	1.31039	0.132288	0.020543	1
YEL017W_ORF	YEL017W	GTT3	0.38	0.42	0.37	0.39	1.31039	0.0264575	0.042372	0
Q0182_ORF	Q0182	Q0183	1.17	-0.36	0.36	0.39	1.31039	0.765441	0.401055	0
YBL065W_ORF	YBL065W	YBL065W	n	n	0.39	0.39	1.31039	n	0.258019	0
YBR137W_ORF	YBR137W	YBR137W	0.39	n	n	0.39	1.31039	n	0.59679	0
YBR301W_ORF	YBR301W	DAN3	0.24	0.63	0.3	0.39	1.31039	0.21	0.349395	0
YDR405W_ORF	YDR405W	MRP20	n	0.5	0.28	0.39	1.31039	0.155563	0.496487	0
YER096W_ORF	YER096W	SHC1	n	0.12	0.66	0.39	1.31039	0.381838	0.156017	0
YGL092W_ORF	YGL092W	NUP145	0.44	0.59	0.14	0.39	1.31039	0.229129	0.740235	0
YGR201C_ORF	YGR201C	YGR201C	0.64	0.56	-0.03	0.39	1.31039	0.365923	0.808384	0
YIL016W_ORF	YIL016W	SNL1	0.5	n	0.28	0.39	1.31039	0.155563	0.117794	0
YIL027C_ORF	YIL027C	KRE27	0.2	0.85	0.12	0.39	1.31039	0.400375	0.572372	0
YJL118W_ORF	YJL118W	YJL118W	0.39	n	n	0.39	1.31039	n	0.688265	0
YKL065C_ORF	YKL065C	YET1	0.04	0.47	0.66	0.39	1.31039	0.317648	0.881122	0
YLR138W_ORF	YLR138W	NHA1	0.21	n	0.57	0.39	1.31039	0.254558	0.48088	0
YMR316W_ORF	YMR316W	DIA1	n	n	0.39	0.39	1.31039	n	0.514396	0
YOR285W_ORF	YOR285W	YOR285W	0.28	0.34	0.55	0.39	1.31039	0.141774	0.722162	0
YOR387C_OCH__ORF	YOR387C	YOR387C	0.39	0.29	0.49	0.39	1.31039	0.1	0.247433	0
YPL013C_ORF	YPL013C	MRPS16	0.58	0.24	0.35	0.39	1.31039	0.173494	0.36163	0
YPL234C_ORF	YPL234C	TFP3	0.38	0.33	0.46	0.39	1.31039	0.0655744	0.192098	0
YER091C-A_ORF	YER091C-A	YER091C-A	0.16	0.39	0.61	0.386667	1.30737	0.225019	0.063212	0
YBR182C_ORF	YBR182C	SMP1	0.36	0.12	0.68	0.386667	1.30737	0.280951	0.358849	0
YBR222C_ORF	YBR222C	PCS60	0.16	0.35	0.65	0.386667	1.30737	0.247049	0.627319	0
YER007C-A_ORF	YER007C-A	TMA20	0.46	0.56	0.14	0.386667	1.30737	0.219393	0.688608	0
YGL022W_ORF	YGL022W	STT3	0.11	0.65	0.4	0.386667	1.30737	0.270247	0.308033	0
YIL031W_ORF	YIL031W	ULP2	0.22	0.82	0.12	0.386667	1.30737	0.378594	0.576122	0
YJL146W_ORF	YJL146W	IDS2	0.27	0.8	0.09	0.386667	1.30737	0.369098	0.852199	0
YLR422W_ORF	YLR422W	YLR422W	0.17	0.36	0.63	0.386667	1.30737	0.231157	0.642541	0
YNL227C_ORF	YNL227C	JJJ1	0.27	0.39	0.5	0.386667	1.30737	0.115036	0.177639	0
YPR160W_ORF	YPR160W	GPH1	0.45	0.4	0.31	0.386667	1.30737	0.070946	0.278255	0
YAL043C_ORF	YAL043C	PTA1	0.4	0.47	0.29	0.386667	1.30737	0.0907377	0.07738	0
YAR042W_ORF	YAR042W	SWH1	0.21	0.36	0.59	0.386667	1.30737	0.191398	0.92379	0
YGL169W_ORF	YGL169W	SUA5	0.64	0.07	0.45	0.386667	1.30737	0.29023	0.476414	0
YML007W_ORF	YML007W	YAP1	0.29	0.69	0.18	0.386667	1.30737	0.26839	0.641206	0
TD(GUC)Q_TRNA	TD(GUC)Q	TD(GUC)Q	1.07	-0.3	n	0.385	1.30586	0.968736	0.838955	0
YER058W_ORF	YER058W	PET117	0.37	n	0.4	0.385	1.30586	0.0212132	0.399602	0
YKR098C_ORF	YKR098C	UBP11	0.3	n	0.47	0.385	1.30586	0.120208	0.231633	0
YNR013C_ORF	YNR013C	PHO91	0.03	n	0.74	0.385	1.30586	0.502046	0.589075	0
YBL051C_ORF	YBL051C	PIN4	0.29	0.55	0.31	0.383333	1.30435	0.144684	0.809861	0
YNL067W-A_ORF	YNL067W-A	YNL067W-A	0.56	0.32	0.27	0.383333	1.30435	0.155027	0.544969	0
YLR100W_ORF	YLR100W	ERG27	0.06	0.63	0.46	0.383333	1.30435	0.292632	0.083621	0
SNR7-L_SNRNA	SNR7-L	SNR7-L	0.36	0.22	0.57	0.383333	1.30435	0.176163	0.334333	0
YCL035C_ORF	YCL035C	GRX1	-0.03	0.58	0.6	0.383333	1.30435	0.358097	0.919019	0
YER134C_ORF	YER134C	YER134C	0.28	0.3	0.57	0.383333	1.30435	0.161967	0.915699	0
YER155C_ORF	YER155C	BEM2	-0.04	0.6	0.59	0.383333	1.30435	0.366652	0.650975	0
YGL236C_ORF	YGL236C	MTO1	0.45	0.47	0.23	0.383333	1.30435	0.133167	0.826655	0
YGR202C_ORF	YGR202C	PCT1	0.16	0.47	0.52	0.383333	1.30435	0.195021	0.60778	0
YJL097W_ORF	YJL097W	PHS1	0.42	0.22	0.51	0.383333	1.30435	0.148436	0.289301	0
YJL100W_ORF	YJL100W	LSB6	0.16	0.25	0.74	0.383333	1.30435	0.312143	0.270124	0
YKL015W_ORF	YKL015W	PUT3	0	0.4	0.75	0.383333	1.30435	0.375278	0.215184	0
YOR140W_ORF	YOR140W	SFL1	-0.07	0.59	0.63	0.383333	1.30435	0.393107	0.568842	0
D_2UM	R0030W	D_2UM	0.37	0.48	0.29	0.38	1.30134	0.0953939	0.007082	0
YGR111W_ORF	YGR111W	YGR111W	0.4	0.4	0.34	0.38	1.30134	0.034641	0.111772	0
YKL163W_ORF	YKL163W	PIR3	-0.02	0.37	0.79	0.38	1.30134	0.405093	0.003963	0
YMR252C_ORF	YMR252C	YMR252C	0.32	0.31	0.51	0.38	1.30134	0.112694	0.071305	0
YBR063C_ORF	YBR063C	YBR063C	0.34	0.53	0.27	0.38	1.30134	0.134536	0.948298	0
YBR099C_ORF	YBR099C	YBR099C	n	n	0.38	0.38	1.30134	n	0.142487	0
YCR099C_ORF	YCR099C	YCR099C	n	0.38	n	0.38	1.30134	n	0.004605	0
YDL157C_ORF	YDL157C	YDL157C	0.4	0.48	0.26	0.38	1.30134	0.111355	0.05711	0
YDL232W_ORF	YDL232W	OST4	0.34	0.35	0.45	0.38	1.30134	0.0608276	0.304115	0
YDR323C_ORF	YDR323C	PEP7	n	n	0.38	0.38	1.30134	n	0.551064	0
YER004W_ORF	YER004W	FMP52	0.18	0.81	0.15	0.38	1.30134	0.372693	0.682908	0
YER022W_ORF	YER022W	SRB4	0.15	0.61	n	0.38	1.30134	0.325269	0.141241	0
YER120W_ORF	YER120W	SCS2	0.56	0.4	0.18	0.38	1.30134	0.190788	0.973529	0
YGL099W_ORF	YGL099W	LSG1	0.1	0.57	0.47	0.38	1.30134	0.247588	0.427422	0
YHR032W_ORF	YHR032W	YHR032W	n	0.33	0.43	0.38	1.30134	0.0707107	0.93631	0
YIL145C_ORF	YIL145C	PAN6	0.26	0.54	0.34	0.38	1.30134	0.144222	0.712763	0
YIR017C_ORF	YIR017C	MET28	0.38	n	n	0.38	1.30134	n	0.032327	0
YOR355W_ORF	YOR355W	GDS1	0.27	0.46	0.41	0.38	1.30134	0.0984886	0.014528	0
YOR383C_ORF	YOR383C	FIT3	0.36	0.28	0.5	0.38	1.30134	0.111355	0.200584	0
YPL002C_ORF	YPL002C	SNF8	0.09	0.24	0.81	0.38	1.30134	0.379868	0.99509	0
YPL098C_ORF	YPL098C	MGR2	0.33	0.42	0.39	0.38	1.30134	0.0458258	1	0
YKL184W_ORF	YKL184W	SPE1	0.32	0.49	0.32	0.376667	1.29834	0.0981495	0.004515	1
YDR262W_ORF	YDR262W	YDR262W	0.41	0.38	0.34	0.376667	1.29834	0.0351188	0.719938	0
YER063W_ORF	YER063W	THO1	0.25	0.55	0.33	0.376667	1.29834	0.155349	0.687019	0
YLL018C-A_ORF	YLL018C-A	COX19	0.38	0.53	0.22	0.376667	1.29834	0.155027	0.963882	0
YNL207W_ORF	YNL207W	RIO2	0.28	0.34	0.51	0.376667	1.29834	0.119304	0.70133	0
YBL039C_ORF	YBL039C	URA7	0.43	0.54	0.16	0.376667	1.29834	0.195533	0.039065	0
YBR218C_ORF	YBR218C	PYC2	0.15	0.41	0.57	0.376667	1.29834	0.211975	0.062107	0
YDR266C_ORF	YDR266C	YDR266C	0.47	0.09	0.57	0.376667	1.29834	0.253246	0.513733	0
YER030W_ORF	YER030W	CHZ1	0.27	0.49	0.37	0.376667	1.29834	0.110151	0.340297	0
YKL207W_ORF	YKL207W	YKL207W	0.08	0.71	0.34	0.376667	1.29834	0.316596	0.834701	0
YLL026W_ORF	YLL026W	HSP104	0	0.36	0.77	0.376667	1.29834	0.38527	0.79554	0
YLR117C_ORF	YLR117C	CLF1	0.32	0.66	0.15	0.376667	1.29834	0.259679	0.46271	0
YDR363W_ORF	YDR363W	ESC2	0.32	n	0.43	0.375	1.29684	0.0777817	0.021618	0
YER005W_ORF	YER005W	YND1	0.34	n	0.41	0.375	1.29684	0.0494975	0.764981	0
YAL068C_ORF	YAL068C	PAU8	0.52	0.05	0.55	0.373333	1.29534	0.280416	0.024067	0
YKL146W_ORF	YKL146W	AVT3	0.38	0.14	0.6	0.373333	1.29534	0.230072	0.106345	0
YDR412W_ORF	YDR412W	RRP17	0.17	0.54	0.41	0.373333	1.29534	0.187705	1	0
YER064C_ORF	YER064C	YER064C	0.2	0.84	0.08	0.373333	1.29534	0.408575	0.769134	0
YIL087C_ORF	YIL087C	YIL087C	0.28	0.25	0.59	0.373333	1.29534	0.188237	0.318755	0
YNL321W_ORF	YNL321W	YNL321W	0.02	0.61	0.49	0.373333	1.29534	0.311823	0.146238	0
YBL039W-A_ONO_ORF	YBL039W-A	YBL039W-A	0.33	0.57	0.22	0.373333	1.29534	0.178979	0.723194	0
YER054C_ORF	YER054C	GIP2	n	n	0.37	0.37	1.29235	n	0.504037	0
YFL028C_ORF	YFL028C	CAF16	0.29	0.54	0.28	0.37	1.29235	0.147309	0.072587	0
YGL114W_ORF	YGL114W	YGL114W	0.31	n	0.43	0.37	1.29235	0.0848528	0.522157	0
YGR238C_ORF	YGR238C	KEL2	0.37	n	0.37	0.37	1.29235	0	0.641782	0
YJR019C_ORF	YJR019C	TES1	0.35	0.44	0.32	0.37	1.29235	0.06245	0.198525	0
YLR363C_ORF	YLR363C	NMD4	0.37	n	n	0.37	1.29235	n	0.846651	0
YML009C_ORF	YML009C	MRPL39	0.21	0.49	0.41	0.37	1.29235	0.144222	0.019427	0
YNL160W_ORF	YNL160W	YGP1	0.24	0.51	0.36	0.37	1.29235	0.135277	0.465228	0
YPL135W_ORF	YPL135W	ISU1	0.52	0.24	0.35	0.37	1.29235	0.141067	0.139423	0
YPR100W_ORF	YPR100W	MRPL51	0.38	0.25	0.48	0.37	1.29235	0.115326	0.07182	0
YDL174C_ORF	YDL174C	DLD1	0.17	0.44	0.49	0.366667	1.28937	0.172143	0.0743	0
SNR58_SNORNA	SNR58	SNR59	1	-0.19	0.29	0.366667	1.28937	0.598693	0.091188	0
YAL001C_ORF	YAL001C	TFC3	-0.1	0.42	0.78	0.366667	1.28937	0.442418	0.024628	0
YBR217W_ORF	YBR217W	ATG12	0.24	0.32	0.54	0.366667	1.28937	0.155349	0.10754	0
YHR116W_ORF	YHR116W	COX23	-0.03	0.52	0.61	0.366667	1.28937	0.346458	0.302727	0
YHR205W_ORF	YHR205W	SCH9	-0.14	0.52	0.72	0.366667	1.28937	0.450037	0.758622	0
YOR382W_ORF	YOR382W	FIT2	-0.13	0.52	0.71	0.366667	1.28937	0.440492	0.887857	0
YCL009C_ORF	YCL009C	ILV6	0.3	0.61	0.19	0.366667	1.28937	0.217792	0.089476	0
YGR137W_ORF	YGR137W	YGR137W	0.09	0.71	0.3	0.366667	1.28937	0.315331	0.113651	0
SNR3_SNORNA	SNR3	SNR4	n	0.19	0.54	0.365	1.28788	0.247487	0.112109	0
YCL061C_ORF	YCL061C	MRC1	n	0.45	0.28	0.365	1.28788	0.120208	0.773102	0
YPL203W_ORF	YPL203W	TPK2	0.41	n	0.32	0.365	1.28788	0.0636396	0.653238	0
YLR248W_ORF	YLR248W	RCK2	-0.04	0.37	0.76	0.363333	1.28639	0.400042	0.058111	0
YDR217C_ORF	YDR217C	RAD9	0.79	-0.1	0.4	0.363333	1.28639	0.446132	0.711613	0
YJL069C_ORF	YJL069C	UTP18	0.39	0.17	0.53	0.363333	1.28639	0.181475	0.177347	0
YKL165C_ORF	YKL165C	MCD4	0.33	0.44	0.32	0.363333	1.28639	0.0665833	0.871246	0
YNL149C_ORF	YNL149C	PGA2	0.07	0.36	0.66	0.363333	1.28639	0.295014	0.170103	0
YNL260C_ORF	YNL260C	YNL260C	0.27	0.51	0.31	0.363333	1.28639	0.128582	0.336395	0
YOR117W_ORF	YOR117W	RPT5	0.3	0.43	0.36	0.363333	1.28639	0.0650641	0.017042	0
YER130C_ORF	YER130C	YER130C	0.24	0.21	0.64	0.363333	1.28639	0.240069	0.049786	0
YML051W_ORF	YML051W	GAL80	0.24	0.73	0.12	0.363333	1.28639	0.323161	0.822829	0
YMR200W_ORF	YMR200W	ROT1	0.27	0.09	0.73	0.363333	1.28639	0.330051	0.902758	0
YIL075C_ORF	YIL075C	RPN2	0.42	0.48	0.18	0.36	1.28343	0.158745	0.052211	0
YBR169C_ORF	YBR169C	SSE2	n	n	0.36	0.36	1.28343	n	0.818296	0
YBR275C_ORF	YBR275C	RIF1	0.19	0.65	0.24	0.36	1.28343	0.252389	0.244074	0
YCL041C_ORF	YCL041C	YCL041C	n	n	0.36	0.36	1.28343	n	0.034382	0
YDL160C_ORF	YDL160C	DHH1	0.12	0.5	0.46	0.36	1.28343	0.208806	0.558151	0
YGL083W_ORF	YGL083W	SCY1	0.34	0.34	0.4	0.36	1.28343	0.034641	0.633851	0
YGR274C_ORF	YGR274C	TAF1	0.28	0.54	0.26	0.36	1.28343	0.156205	0.720071	0
YHR003C_ORF	YHR003C	YHR003C	0.36	n	n	0.36	1.28343	n	0.237624	0
YHR189W_ORF	YHR189W	PTH1	0.36	n	n	0.36	1.28343	n	0.172909	0
YIL009W_ORF	YIL009W	FAA3	0.03	0.69	n	0.36	1.28343	0.46669	0.866139	0
YIR016W_ORF	YIR016W	YIR016W	0.36	n	n	0.36	1.28343	n	0.391973	0
YKL038W_ORF	YKL038W	RGT1	0.08	0.37	0.63	0.36	1.28343	0.275136	0.767099	0
YKL069W_ORF	YKL069W	YKL069W	0.15	0.57	n	0.36	1.28343	0.296985	0.209913	0
YKL138C_ORF	YKL138C	MRPL31	0.33	0.61	0.14	0.36	1.28343	0.236432	0.89404	0
YML100W_ORF	YML100W	TSL1	0.21	0.39	0.48	0.36	1.28343	0.137477	0.908275	0
YMR063W_ORF	YMR063W	RIM9	n	n	0.36	0.36	1.28343	n	1	0
YMR135W-A_ORF	YMR135W-A	YMR135W-A	0.67	0.2	0.21	0.36	1.28343	0.268514	0.722409	0
YNL042W_ORF	YNL042W	BOP3	0.36	n	n	0.36	1.28343	n	0.712561	0
YLR370C_ORF	YLR370C	ARC18	0.4	0.33	0.34	0.356667	1.28046	0.0378594	0.002066	1
YER091C_ORF	YER091C	MET6	-0.04	0.52	0.59	0.356667	1.28046	0.345302	0.062578	0
YDR237W_ORF	YDR237W	MRPL7	0.28	0.66	0.13	0.356667	1.28046	0.273191	0.311736	0
YGL048C_ORF	YGL048C	RPT6	0.34	0.64	0.09	0.356667	1.28046	0.275379	0.364573	0
YGR241C_ORF	YGR241C	YAP1802	0.23	0.21	0.63	0.356667	1.28046	0.236925	0.993474	0
YKL106C-A_ORF	YKL106C-A	YKL106C-A	0.4	0.41	0.26	0.356667	1.28046	0.083865	0.611595	0
YOL146W_ORF	YOL146W	PSF3	0.77	-0.18	0.48	0.356667	1.28046	0.486861	0.224506	0
YBR135W_ORF	YBR135W	CKS1	0.06	0.32	0.69	0.356667	1.28046	0.316596	0.082297	0
YCR036W_OCH__ORF	YCR036W	RBK1	0.25	0.57	0.25	0.356667	1.28046	0.184752	0.116998	0
YPL010W_ORF	YPL010W	RET3	0.02	0.35	0.7	0.356667	1.28046	0.340049	0.024701	0
YBR245C_ORF	YBR245C	ISW1	0.16	n	0.55	0.355	1.27899	0.275772	0.882178	0
YHR006W_ORF	YHR006W	STP2	n	0.4	0.31	0.355	1.27899	0.0636396	0.833487	0
YOR189W_ORF	YOR189W	IES4	0.28	n	0.43	0.355	1.27899	0.106066	0.487174	0
YOR379C_ORF	YOR379C	YOR379C	0.02	0.69	n	0.355	1.27899	0.473762	0.026348	0
YBR065C_ORF	YBR065C	ECM2	0.28	0.3	0.48	0.353333	1.27751	0.110151	0.724537	0
YER079W_ORF	YER079W	YER079W	0.33	0.34	0.39	0.353333	1.27751	0.0321455	0.638902	0
YER116C_ORF	YER116C	SLX8	0.26	0.47	0.33	0.353333	1.27751	0.106927	0.089807	0
YGL002W_ORF	YGL002W	ERP6	0.36	0.3	0.4	0.353333	1.27751	0.0503322	0.362525	0
YGL219C_ORF	YGL219C	MDM34	0.15	0.63	0.28	0.353333	1.27751	0.248261	0.022246	0
YGR068C_ORF	YGR068C	YGR068C	0.34	0.53	0.19	0.353333	1.27751	0.170392	0.919513	0
YGR203W_ORF	YGR203W	YGR203W	0.16	0.38	0.52	0.353333	1.27751	0.181475	0.723544	0
YGR218W_ORF	YGR218W	CRM1	0.4	0.39	0.27	0.353333	1.27751	0.0723418	0.470314	0
YGR243W_ORF	YGR243W	FMP43	0.18	0.34	0.54	0.353333	1.27751	0.18037	0.267375	0
YML070W_ORF	YML070W	DAK1	0.09	0.74	0.23	0.353333	1.27751	0.342101	0.039553	0
YMR298W_ORF	YMR298W	LIP1	0.22	0.36	0.48	0.353333	1.27751	0.130128	0.537818	0
YNR035C_ORF	YNR035C	ARC35	-0.07	0.8	0.33	0.353333	1.27751	0.435469	0.86006	0
YDL124W_ORF	YDL124W	YDL124W	0.24	0.55	0.26	0.35	1.27456	0.173494	0.005227	1
YCR016W_ORF	YCR016W	YCR016W	0.31	n	0.39	0.35	1.27456	0.0565685	0.149217	0
SNR75_SNORNA	SNR75	SNR76	1.13	-0.61	0.53	0.35	1.27456	0.883855	0.043999	0
YDL146W_ORF	YDL146W	LDB17	n	n	0.35	0.35	1.27456	n	0.38276	0
YDR242W_ORF	YDR242W	AMD2	0.35	n	n	0.35	1.27456	n	1	0
YEL008W_ORF	YEL008W	YEL008W	0.47	-0.02	0.6	0.35	1.27456	0.326956	1	0
YEL048C_ORF	YEL048C	YEL048C	0.35	n	n	0.35	1.27456	n	0.208597	0
YFR010W_ORF	YFR010W	UBP6	-0.12	0.49	0.68	0.35	1.27456	0.417971	0.017163	0
YGL254W_ORF	YGL254W	FZF1	0.19	0.35	0.51	0.35	1.27456	0.16	0.348445	0
YGR045C_ORF	YGR045C	YGR045C	0.36	n	0.34	0.35	1.27456	0.0141421	0.859336	0
YGR141W_ORF	YGR141W	VPS62	0.29	0.66	0.1	0.35	1.27456	0.284781	0.866529	0
YHR188C_ORF	YHR188C	GPI16	0.22	0.58	0.25	0.35	1.27456	0.19975	0.433354	0
YLR050C_ORF	YLR050C	YLR050C	0.3	n	0.4	0.35	1.27456	0.0707107	0.98811	0
YLR149C_ORF	YLR149C	YLR149C	0.35	n	n	0.35	1.27456	n	1	0
YLR297W_ORF	YLR297W	YLR297W	n	0.37	0.33	0.35	1.27456	0.0282843	1	0
YML119W_ORF	YML119W	YML119W	n	0.43	0.27	0.35	1.27456	0.113137	0.708592	0
YNL174W_ORF	YNL174W	YNL174W	0.49	0.46	0.1	0.35	1.27456	0.217025	0.047149	0
YOL077W-A_ORF	YOL077W-A	ATP19	0.06	0.46	0.53	0.35	1.27456	0.253574	0.076538	0
YOR099W_ORF	YOR099W	KTR1	0.04	0.75	0.26	0.35	1.27456	0.363456	0.82612	0
YNL244C_ORF	YNL244C	SUI1	0.1	0.44	0.5	0.346667	1.27162	0.215716	0.011538	0
YDR001C_ORF	YDR001C	NTH1	0.37	0.5	0.17	0.346667	1.27162	0.166233	0.643343	0
YFR011C_ORF	YFR011C	YFR011C	0.26	0.27	0.51	0.346667	1.27162	0.141539	0.298309	0
YGL225W_ORF	YGL225W	VRG4	0.39	0.38	0.27	0.346667	1.27162	0.0665833	0.463354	0
YLR356W_ORF	YLR356W	YLR356W	0.23	0.21	0.6	0.346667	1.27162	0.219621	0.113022	0
YOR052C_ORF	YOR052C	YOR052C	0.13	0.35	0.56	0.346667	1.27162	0.215019	0.097417	0
YOR073W_ORF	YOR073W	SGO1	-0.02	0.56	0.5	0.346667	1.27162	0.318957	0.076173	0
YPL183W-A_ORF	YPL183W-A	YPL183W-A	0.31	0.37	0.36	0.346667	1.27162	0.0321455	1	0
YPL199C_ORF	YPL199C	YPL199C	0.1	0.76	0.18	0.346667	1.27162	0.360185	0.545635	0
YPR171W_ORF	YPR171W	BSP1	0.14	0.26	0.64	0.346667	1.27162	0.261024	0.892817	0
YBR008C_ORF	YBR008C	FLR1	n	0.4	0.29	0.345	1.27015	0.0777817	0.653454	0
YDR387C_ORF	YDR387C	YDR387C	0.48	n	0.21	0.345	1.27015	0.190919	0.425321	0
YAL009W_ORF	YAL009W	SPO7	0.39	0.47	0.17	0.343333	1.26868	0.155349	0.543295	0
YFR044C_ORF	YFR044C	DUG1	0.51	0.22	0.3	0.343333	1.26868	0.149778	0.287914	0
YGR185C_ORF	YGR185C	TYS1	0.34	0.7	-0.01	0.343333	1.26868	0.355012	0.572432	0
YKL161C_ORF	YKL161C	YKL161C	0.16	0.43	0.44	0.343333	1.26868	0.15885	0.435784	0
YLR001C_ORF	YLR001C	YLR001C	0.25	0.3	0.48	0.343333	1.26868	0.120968	0.523021	0
YMR005W_ORF	YMR005W	TAF4	0.23	0.48	0.32	0.343333	1.26868	0.126623	0.534473	0
YNL135C_ORF	YNL135C	FPR1	0.12	0.4	0.51	0.343333	1.26868	0.20108	0.834199	0
YNL187W_ORF	YNL187W	YNL187W	0.39	0.01	0.63	0.343333	1.26868	0.312623	0.753608	0
YNL230C_ORF	YNL230C	ELA1	-0.23	0.37	0.89	0.343333	1.26868	0.560476	0.088294	0
YNR010W_ORF	YNR010W	CSE2	0.23	0.45	0.35	0.343333	1.26868	0.110151	0.414812	0
YPR024W_ORF	YPR024W	YME1	0.25	0.31	0.47	0.343333	1.26868	0.113725	0.268727	0
YGR086C_ORF	YGR086C	PIL1	-0.03	0.46	0.59	0.34	1.26576	0.326956	0.012968	1
YCR020C_ORF	YCR020C	PET18	0.34	n	n	0.34	1.26576	n	0.130037	0
YDL090C_ORF	YDL090C	RAM1	0.36	0.29	0.37	0.34	1.26576	0.043589	0.210696	0
YDR074W_ORF	YDR074W	TPS2	0.26	0.41	0.35	0.34	1.26576	0.0754983	0.263481	0
YDR255C_ORF	YDR255C	RMD5	-0.02	0.41	0.63	0.34	1.26576	0.330606	0.834403	0
YEL012W_ORF	YEL012W	UBC8	0.29	0.54	0.19	0.34	1.26576	0.180278	0.430285	0
YER114C_ORF	YER114C	BOI2	0.04	0.83	0.15	0.34	1.26576	0.427902	0.160394	0
YGL119W_ORF	YGL119W	ABC1	0.24	0.44	n	0.34	1.26576	0.141421	0.337491	0
YHL004W_ORF	YHL004W	MRP4	0.17	0.42	0.43	0.34	1.26576	0.147309	0.891997	0
YKL115C_ORF	YKL115C	YKL115C	0.06	0.68	0.28	0.34	1.26576	0.314325	0.858367	0
YKL123W_ORF	YKL123W	YKL123W	0.34	n	n	0.34	1.26576	n	1	0
YLR303W_ORF	YLR303W	MET17	0.34	n	n	0.34	1.26576	n	1	0
YLR373C_ORF	YLR373C	VID22	0.26	0.48	0.28	0.34	1.26576	0.121655	0.827371	0
YMR020W_ORF	YMR020W	FMS1	n	n	0.34	0.34	1.26576	n	1	0
YOR047C_ORF	YOR047C	STD1	0.54	n	0.14	0.34	1.26576	0.282843	0.928823	0
YPL139C_ORF	YPL139C	UME1	0.03	n	0.65	0.34	1.26576	0.438406	0.253397	0
YBL047C_ORF	YBL047C	EDE1	0.15	0.37	0.49	0.336667	1.26284	0.172434	0.387936	0
YBL059W_ORF	YBL059W	YBL059W	0.07	0.2	0.74	0.336667	1.26284	0.355293	0.041193	0
YBR090C_ORF	YBR090C	YBR090C	0.19	0.64	0.18	0.336667	1.26284	0.262742	0.217333	0
YEL053C_ORF	YEL053C	MAK10	0.05	0.28	0.68	0.336667	1.26284	0.3188	0.190499	0
YHR033W_ORF	YHR033W	YHR033W	0.08	0.68	0.25	0.336667	1.26284	0.309246	0.629085	0
YJL076W_ORF	YJL076W	NET1	0.12	0.14	0.75	0.336667	1.26284	0.358097	0.657389	0
YJR010C-A_ORF	YJR010C-A	SPC1	0.26	0.25	0.5	0.336667	1.26284	0.141539	0.237893	0
YLR219W_ORF	YLR219W	MSC3	0.32	0.39	0.3	0.336667	1.26284	0.0472582	0.642401	0
YML108W_ORF	YML108W	YML108W	0.29	0.46	0.26	0.336667	1.26284	0.107858	0.534481	0
YNR034W_ORF	YNR034W	SOL1	0.21	0.63	0.17	0.336667	1.26284	0.25482	0.071475	0
YOL098C_ORF	YOL098C	YOL098C	0.5	0.12	0.39	0.336667	1.26284	0.195533	0.482192	0
YOR005C_ORF	YOR005C	DNL4	-0.08	0.5	0.59	0.336667	1.26284	0.363639	0.150883	0
YAL047C_ORF	YAL047C	SPC72	-0.04	n	0.71	0.335	1.26138	0.53033	0.078397	0
YDL115C_ORF	YDL115C	IWR1	0.38	0.29	n	0.335	1.26138	0.0636396	0.363244	0
YGL094C_ORF	YGL094C	PAN2	0.14	n	0.53	0.335	1.26138	0.275772	0.081264	0
YMR008C_ORF	YMR008C	PLB1	0.34	n	0.33	0.335	1.26138	0.00707107	0.233856	0
YMR262W_ORF	YMR262W	YMR262W	0.28	n	0.39	0.335	1.26138	0.0777817	0.344354	0
YNL245C_ORF	YNL245C	CWC25	0.4	n	0.27	0.335	1.26138	0.0919239	0.494127	0
YGR135W_ORF	YGR135W	PRE9	-0.13	0.34	0.79	0.333333	1.25992	0.460036	0.086471	0
YNL202W_ORF	YNL202W	SPS19	0.04	0.09	0.87	0.333333	1.25992	0.465439	1	0
YOR142W_ORF	YOR142W	LSC1	0.35	0.36	0.29	0.333333	1.25992	0.0378594	0.009996	0
SNR46_SNORNA	SNR46	SNR47	1.01	0.04	-0.05	0.333333	1.25992	0.587736	0.218607	0
YBR036C_ORF	YBR036C	CSG2	0.36	0.36	0.28	0.333333	1.25992	0.046188	0.230892	0
YBR179C_ORF	YBR179C	FZO1	0.36	0.6	0.04	0.333333	1.25992	0.280951	0.153029	0
YER132C_ORF	YER132C	PMD1	0.17	0.73	0.1	0.333333	1.25992	0.345302	0.828024	0
YNL137C_ORF	YNL137C	NAM9	0.28	0.58	0.14	0.333333	1.25992	0.224796	0.580559	0
YOL001W_ORF	YOL001W	PHO80	0.32	0.35	0.33	0.333333	1.25992	0.0152753	0.332945	0
YNL129W_ORF	YNL129W	NRK1	n	n	0.33	0.33	1.25701	n	0.038535	1
YHR020W_ORF	YHR020W	YHR020W	0.32	0.52	0.15	0.33	1.25701	0.185203	0.025315	0
YOL158C_ORF	YOL158C	ENB1	0.33	n	n	0.33	1.25701	n	0.086573	0
YOR239W_ORF	YOR239W	ABP140	0.2	0.35	0.44	0.33	1.25701	0.121244	0.030721	0
SNR62_SNORNA	SNR62	SNR63	1.29	-0.67	0.37	0.33	1.25701	0.980612	0.482549	0
YBL017C_ORF	YBL017C	PEP1	0.18	0.44	0.37	0.33	1.25701	0.134536	0.641778	0
YBL093C_ORF	YBL093C	ROX3	0.32	0.2	0.47	0.33	1.25701	0.135277	0.222413	0
YCR003W_ORF	YCR003W	MRPL32	0.27	0.71	0.01	0.33	1.25701	0.353836	0.38821	0
YDR004W_ORF	YDR004W	RAD57	0.17	0.49	n	0.33	1.25701	0.226274	0.682887	0
YDR372C_ORF	YDR372C	VPS74	-0.14	n	0.8	0.33	1.25701	0.66468	0.57789	0
YDR480W_ORF	YDR480W	DIG2	n	n	0.33	0.33	1.25701	n	0.199866	0
YER093C-A_ORF	YER093C-A	YER093C-A	0.08	n	0.58	0.33	1.25701	0.353553	0.6317	0
YHR067W_ORF	YHR067W	HTD2	0.18	0.26	0.55	0.33	1.25701	0.194679	0.07611	0
YJL116C_ORF	YJL116C	NCA3	0.19	0.17	0.63	0.33	1.25701	0.26	0.041849	0
YJR060W_ORF	YJR060W	CBF1	0.14	0.48	0.37	0.33	1.25701	0.173494	0.685762	0
YKL219W_ORF	YKL219W	COS9	n	n	0.33	0.33	1.25701	n	1	0
YLR160C_ORF	YLR160C	ASP3-4	0.13	0.58	0.28	0.33	1.25701	0.229129	0.540849	0
YML071C_ORF	YML071C	COG8	-0.1	n	0.76	0.33	1.25701	0.608112	0.001106	0
YOL026C_ORF	YOL026C	MIM1	0.34	0.3	0.35	0.33	1.25701	0.0264575	0.081985	0
YOL119C_ORF	YOL119C	MCH4	0.36	n	0.3	0.33	1.25701	0.0424264	0.480205	0
YPL059W_ORF	YPL059W	GRX5	0.44	0.27	0.28	0.33	1.25701	0.0953939	1	0
YPL202C_ORF	YPL202C	AFT2	0.19	0.65	0.15	0.33	1.25701	0.277849	0.958721	0
YPR030W_ORF	YPR030W	CSR2	0.21	0.27	0.51	0.33	1.25701	0.158745	0.055117	0
YFL010C_ORF	YFL010C	WWM1	0.15	0.3	0.53	0.326667	1.25411	0.191398	0.066229	0
YLR113W_ORF	YLR113W	HOG1	0.27	0.22	0.49	0.326667	1.25411	0.143643	0.142268	0
YLR180W_ORF	YLR180W	SAM1	0.48	0.3	0.2	0.326667	1.25411	0.141892	0.009056	0
YBL013W_ORF	YBL013W	FMT1	0.25	0.46	0.27	0.326667	1.25411	0.115902	0.095668	0
YBL015W_ORF	YBL015W	ACH1	0.39	0.5	0.09	0.326667	1.25411	0.212211	0.82369	0
YBR054W_ORF	YBR054W	YRO2	0.32	0.4	0.26	0.326667	1.25411	0.0702377	0.932361	0
YBR061C_ORF	YBR061C	TRM7	0.21	0.42	0.35	0.326667	1.25411	0.106927	0.793607	0
YCL004W_ORF	YCL004W	PGS1	0.39	0.22	0.37	0.326667	1.25411	0.0929157	0.13839	0
YDL175C_ORF	YDL175C	AIR2	0.39	0.12	0.47	0.326667	1.25411	0.183394	0.088472	0
YDR003W-A_ONO_ORF	YDR003W-A	YDR003W-A	0.3	0.14	0.54	0.326667	1.25411	0.201329	0.602786	0
YDR076W_ORF	YDR076W	RAD55	0.15	0.52	0.31	0.326667	1.25411	0.185562	0.177077	0
YDR208W_ORF	YDR208W	MSS4	0.14	0.29	0.55	0.326667	1.25411	0.207445	0.370032	0
YER020W_ORF	YER020W	GPA2	0.37	0.2	0.41	0.326667	1.25411	0.111505	0.091084	0
YGL070C_ORF	YGL070C	RPB9	0.03	0.25	0.7	0.326667	1.25411	0.341516	0.318348	0
YGR094W_ORF	YGR094W	VAS1	0.05	0.5	0.43	0.326667	1.25411	0.242143	0.156437	0
YIR034C_ORF	YIR034C	LYS1	0.38	0.32	0.28	0.326667	1.25411	0.0503322	0.249418	0
YJL048C_ORF	YJL048C	UBX6	0.2	0.42	0.36	0.326667	1.25411	0.113725	0.362217	0
YMR272C_ORF	YMR272C	SCS7	0.14	0.34	0.5	0.326667	1.25411	0.18037	0.56795	0
YNL281W_ORF	YNL281W	HCH1	0.32	0.33	0.33	0.326667	1.25411	0.0057735	0.78035	0
YNR002C_ORF	YNR002C	ATO2	0.46	0.2	0.32	0.326667	1.25411	0.130128	1	0
YOL027C_ORF	YOL027C	MDM38	0.23	0.34	0.41	0.326667	1.25411	0.0907377	0.155193	0
YOR098C_ORF	YOR098C	NUP1	0.33	0.45	0.2	0.326667	1.25411	0.125033	0.710722	0
YPL221W_ORF	YPL221W	FLC1	0.37	0.38	0.23	0.326667	1.25411	0.083865	0.380405	0
YGR066C_ORF	YGR066C	YGR066C	0.55	n	0.1	0.325	1.25266	0.318198	0.029231	0
YHL042W_ORF	YHL042W	YHL042W	n	0.11	0.54	0.325	1.25266	0.304056	0.501699	0
YJL175W_ORF	YJL175W	YJL175W	n	0.61	0.04	0.325	1.25266	0.403051	0.598174	0
YJR112W_ORF	YJR112W	NNF1	0.32	n	0.33	0.325	1.25266	0.00707107	0.089953	0
YLR006C_ORF	YLR006C	SSK1	0.18	0.47	n	0.325	1.25266	0.205061	0.442345	0
YPL128C_ORF	YPL128C	TBF1	n	0.42	0.23	0.325	1.25266	0.13435	0.101667	0
YOR359W_ORF	YOR359W	VTS1	0.26	0.54	0.17	0.323333	1.25122	0.192959	0.307522	0
YDR545W_ORF	YDR545W	YRF1-1	0.48	-0.09	0.58	0.323333	1.25122	0.361432	0.011758	0
YAL034C_ORF	YAL034C	FUN19	0.2	0.59	0.18	0.323333	1.25122	0.231157	0.643471	0
YBR241C_ORF	YBR241C	YBR241C	0.52	0.22	0.23	0.323333	1.25122	0.170392	0.449307	0
YCL025C_ORF	YCL025C	AGP1	0.39	0.38	0.2	0.323333	1.25122	0.106927	0.605189	0
YCL050C_ORF	YCL050C	APA1	-0.07	0.57	0.47	0.323333	1.25122	0.344287	0.179284	0
YDR381W_ORF	YDR381W	YRA1	0.06	0.35	0.56	0.323333	1.25122	0.251064	0.15745	0
YFL058W_ORF	YFL058W	THI5	0.42	0.29	0.26	0.323333	1.25122	0.085049	0.015073	0
YIL011W_ORF	YIL011W	TIR3	0.47	0.35	0.15	0.323333	1.25122	0.161658	0.16375	0
YIR036C_ORF	YIR036C	IRC24	-0.01	0.61	0.37	0.323333	1.25122	0.312623	0.732399	0
YJL210W_ORF	YJL210W	PEX2	0.29	0.18	0.5	0.323333	1.25122	0.162583	0.466888	0
YML058W_ORF	YML058W	SML1	0.29	0.24	0.44	0.323333	1.25122	0.104083	0.982084	0
YML079W_ORF	YML079W	YML079W	0.29	0.34	0.34	0.323333	1.25122	0.0288675	0.160521	0
YMR178W_ORF	YMR178W	YMR178W	0.23	0.09	0.65	0.323333	1.25122	0.291433	0.388481	0
UNKNOWN_2_ORF	UNKNOWN_2_ORF	UNKNOWN_2_ORF	n	n	0.32	0.32	1.24833	n	0.181891	0
YBL061C_ORF	YBL061C	SKT5	0.17	0.75	0.04	0.32	1.24833	0.378021	0.682006	0
YBR204C_ORF	YBR204C	YBR204C	0.32	n	n	0.32	1.24833	n	0.625755	0
YDL132W_ORF	YDL132W	CDC53	0.02	0.31	0.63	0.32	1.24833	0.305123	0.511768	0
YDL183C_ORF	YDL183C	YDL183C	0.07	0.57	n	0.32	1.24833	0.353553	0.774063	0
YDR365C_ORF	YDR365C	ESF1	0.24	0.44	0.28	0.32	1.24833	0.10583	0.612923	0
YER090W_ORF	YER090W	TRP2	0.27	0.4	0.29	0.32	1.24833	0.07	0.910055	0
YFR001W_ORF	YFR001W	LOC1	0.25	0.26	0.45	0.32	1.24833	0.112694	0.877053	0
YGR046W_ORF	YGR046W	TAM41	0.18	0.46	n	0.32	1.24833	0.19799	0.308407	0
YHR181W_ORF	YHR181W	SVP26	0.04	0.35	0.57	0.32	1.24833	0.266271	0.809815	0
YHR204W_ORF	YHR204W	MNL1	0.2	0.56	0.2	0.32	1.24833	0.207846	0.690548	0
YIL002W-A_ONO_ORF	YIL002W-A	YIL002W-A	0.23	0.19	0.54	0.32	1.24833	0.191572	0.069572	0
YIL174W_ORF	YIL174W	YIL174W	0.32	n	n	0.32	1.24833	n	0.06307	0
YJR042W_ORF	YJR042W	NUP85	0.32	n	n	0.32	1.24833	n	0.468908	0
YJR059W_ORF	YJR059W	PTK2	0.1	0.24	0.62	0.32	1.24833	0.269072	0.197529	0
YMR163C_ORF	YMR163C	INP2	-0.09	0.53	0.52	0.32	1.24833	0.355106	0.556552	0
YMR199W_ORF	YMR199W	CLN1	0.04	0.26	0.66	0.32	1.24833	0.314325	0.821712	0
YMR278W_ORF	YMR278W	YMR278W	-0.16	0.8	n	0.32	1.24833	0.678823	0.982674	0
YNL020C_ORF	YNL020C	ARK1	0.24	0.46	0.26	0.32	1.24833	0.121655	0.895621	0
YNL078W_ORF	YNL078W	NIS1	-0.01	0.58	0.39	0.32	1.24833	0.301164	0.30335	0
YNL326C_ORF	YNL326C	PFA3	n	0.32	n	0.32	1.24833	n	0.054855	0
YOL140W_ORF	YOL140W	ARG8	0.74	-0.31	0.53	0.32	1.24833	0.555608	0.266655	0
YOL143C_ORF	YOL143C	RIB4	-0.08	0.34	0.7	0.32	1.24833	0.390384	0.921782	0
YOR048C_ORF	YOR048C	RAT1	0	0.4	0.56	0.32	1.24833	0.288444	0.638487	0
YOR183W_ORF	YOR183W	FYV12	n	n	0.32	0.32	1.24833	n	0.110654	0
YPR083W_ORF	YPR083W	MDM36	0.1	0.36	0.5	0.32	1.24833	0.202978	0.326833	0
YBR156C_ORF	YBR156C	SLI15	0.13	0.26	0.56	0.316667	1.24545	0.22053	0.394409	0
YBR279W_ORF	YBR279W	PAF1	0.19	0.64	0.12	0.316667	1.24545	0.282194	0.761232	0
YDL058W_ORF	YDL058W	USO1	0.15	0.56	0.24	0.316667	1.24545	0.215484	0.061821	0
YHR112C_ORF	YHR112C	YHR112C	-0.21	0.49	0.67	0.316667	1.24545	0.464901	0.900251	0
YBR207W_ORF	YBR207W	FTH1	0.43	0.1	0.42	0.316667	1.24545	0.187705	0.068824	0
YML125C_ORF	YML125C	PGA3	0.23	0.37	0.35	0.316667	1.24545	0.0757188	0.09642	0
YDL105W_ORF	YDL105W	NSE4	0.03	0.34	0.58	0.316667	1.24545	0.275741	0.689998	0
YGR138C_OCH__ORF	YGR138C	TPO2	0.27	0.39	0.29	0.316667	1.24545	0.064291	0.496668	0
YLR024C_ORF	YLR024C	UBR2	-0.1	0.59	0.46	0.316667	1.24545	0.366652	0.678917	0
YNL328C_ORF	YNL328C	MDJ2	-0.01	0.35	0.61	0.316667	1.24545	0.311341	0.991679	0
YNR006W_ORF	YNR006W	VPS27	-0.05	0.52	0.48	0.316667	1.24545	0.318172	0.309529	0
YPL078C_ORF	YPL078C	ATP4	0.17	0.33	0.45	0.316667	1.24545	0.140475	1	0
YCR108C_OCH__ORF	YCR108C	YCR108C	0.31	0.32	n	0.315	1.24401	0.00707107	0.018453	0
YOR245C_ORF	YOR245C	DGA1	n	0.33	0.3	0.315	1.24401	0.0212132	0.155908	0
YPR173C_ORF	YPR173C	VPS4	n	0.4	0.23	0.315	1.24401	0.120208	0.76056	0
YHL009C_ORF	YHL009C	YAP3	0.3	0.49	0.15	0.313333	1.24258	0.170392	0.018246	0
YLR154W-C_ONO_ORF	YLR154W-C	TAR1	0.49	0.33	0.12	0.313333	1.24258	0.185562	0.606525	0
YLR350W_ORF	YLR350W	ORM2	0.34	0.52	0.08	0.313333	1.24258	0.221209	0.491259	0
YLR404W_ORF	YLR404W	YLR404W	0.52	0.03	0.39	0.313333	1.24258	0.253837	0.940625	0
YBR068C_ORF	YBR068C	BAP2	0.11	0.49	0.34	0.313333	1.24258	0.191398	0.019616	0
YJL196C_ORF	YJL196C	ELO1	-0.01	0.51	0.44	0.313333	1.24258	0.282194	0.054363	0
SNR64_SNORNA	SNR64	SNR65	1.02	-0.39	0.31	0.313333	1.24258	0.705006	0.135566	0
YLL028W_ORF	YLL028W	TPO1	0.13	0.37	0.44	0.313333	1.24258	0.162583	0.088595	0
YLR218C_ORF	YLR218C	YLR218C	0.33	0.19	0.42	0.313333	1.24258	0.115902	0.255291	0
YNR016C_ORF	YNR016C	ACC1	0.05	0.69	0.2	0.313333	1.24258	0.334714	0.618155	0
YPR075C_ORF	YPR075C	OPY2	0.15	0.3	0.49	0.313333	1.24258	0.170392	0.802649	0
YLR188W_ORF	YLR188W	MDL1	0.31	n	n	0.31	1.23971	n	0.210918	0
YNL287W_ORF	YNL287W	SEC21	0.29	0.35	0.29	0.31	1.23971	0.034641	0.119138	0
YBR145W_ORF	YBR145W	ADH5	n	0.17	0.45	0.31	1.23971	0.19799	0.4845	0
YCL056C_ORF	YCL056C	YCL056C	n	0.48	0.14	0.31	1.23971	0.240416	0.082407	0
YDL178W_ORF	YDL178W	DLD2	n	n	0.31	0.31	1.23971	n	0.047933	0
YFR017C_ORF	YFR017C	YFR017C	0.12	0.46	0.35	0.31	1.23971	0.173494	0.013924	0
YFR037C_ORF	YFR037C	RSC8	0.17	0.63	0.13	0.31	1.23971	0.277849	0.628071	0
YHR057C_ORF	YHR057C	CPR2	0.29	0.3	0.34	0.31	1.23971	0.0264575	0.138597	0
YHR105W_ORF	YHR105W	YPT35	0.31	n	n	0.31	1.23971	n	0.133381	0
YJL077C_ORF	YJL077C	ICS3	0.68	0.1	0.15	0.31	1.23971	0.321403	0.240954	0
YJL171C_ORF	YJL171C	YJL171C	0.06	0.72	0.15	0.31	1.23971	0.357911	0.16181	0
YJL197W_ORF	YJL197W	UBP12	0.27	0.43	0.23	0.31	1.23971	0.10583	0.922894	0
YJR098C_ORF	YJR098C	YJR098C	1.04	-0.28	0.17	0.31	1.23971	0.671044	0.029422	0
YKL183W_ORF	YKL183W	LOT5	0	0.18	0.75	0.31	1.23971	0.391535	0.655585	0
YLR196W_ORF	YLR196W	PWP1	0.36	n	0.26	0.31	1.23971	0.0707107	0.67024	0
YLR362W_ORF	YLR362W	STE11	n	n	0.31	0.31	1.23971	n	1	0
YMR234W_ORF	YMR234W	RNH1	n	0.54	0.08	0.31	1.23971	0.325269	0.189174	0
YMR302C_ORF	YMR302C	YME2	0.17	0.43	0.33	0.31	1.23971	0.131149	0.848012	0
YPR113W_ORF	YPR113W	PIS1	0.11	0.47	0.35	0.31	1.23971	0.183303	0.983984	0
SNR67_SNORNA	SNR67	SNR68	0.93	-0.4	0.39	0.306667	1.23685	0.668905	0.122077	0
YCL049C_OCH__ORF	YCL049C	YCL049C	0.19	0.09	0.64	0.306667	1.23685	0.292973	0.681784	0
YDL035C_ORF	YDL035C	GPR1	0.13	0.42	0.37	0.306667	1.23685	0.155027	0.199942	0
YGR130C_ORF	YGR130C	YGR130C	0.12	0.55	0.25	0.306667	1.23685	0.22053	0.450844	0
YKR073C_ORF	YKR073C	YKR073C	0.31	0.22	0.39	0.306667	1.23685	0.085049	1	0
YOR292C_ORF	YOR292C	YOR292C	0.3	0.49	0.13	0.306667	1.23685	0.180093	0.38436	0
YGR296W_ORF	YGR296W	YRF1-3	0.23	0.27	0.42	0.306667	1.23685	0.100167	0.001541	1
YBR057C_ORF	YBR057C	MUM2	0.14	0.35	0.43	0.306667	1.23685	0.149778	0.196583	0
YBR083W_ORF	YBR083W	TEC1	0.24	0.43	0.25	0.306667	1.23685	0.106927	0.074287	0
YBR181C_ORF	YBR181C	RPS6B	-0.07	0.38	0.61	0.306667	1.23685	0.345881	0.173476	0
YDR100W_ORF	YDR100W	TVP15	0.19	0.52	0.21	0.306667	1.23685	0.185023	0.066126	0
YHR009C_ORF	YHR009C	YHR009C	0.15	0.45	0.32	0.306667	1.23685	0.150444	0.666325	0
YHR146W_ORF	YHR146W	CRP1	0.4	0.29	0.23	0.306667	1.23685	0.0862168	0.806752	0
YJL166W_ORF	YJL166W	QCR8	0.13	0.69	0.1	0.306667	1.23685	0.332315	0.524705	0
YMR103C_ORF	YMR103C	YMR103C	0.07	0.28	0.57	0.306667	1.23685	0.251064	1	0
YNL255C_ORF	YNL255C	GIS2	0.04	0.39	0.49	0.306667	1.23685	0.236291	0.252223	0
YIL068C_ORF	YIL068C	SEC6	n	0.17	0.44	0.305	1.23542	0.190919	0.206438	0
YKR045C_ORF	YKR045C	YKR045C	n	0.27	0.34	0.305	1.23542	0.0494975	1	0
YMR041C_ORF	YMR041C	ARA2	n	0.35	0.26	0.305	1.23542	0.0636396	0.559718	0
YPR150W_ORF	YPR150W	YPR150W	-0.01	n	0.62	0.305	1.23542	0.445477	0.351837	0
YOL097C_ORF	YOL097C	WRS1	0.2	0.39	0.32	0.303333	1.23399	0.0960902	0.959387	0
YGR204W_ORF	YGR204W	ADE3	0.22	0.43	0.26	0.303333	1.23399	0.111505	0.011666	0
YLR208W_ORF	YLR208W	SEC13	0.3	0.24	0.37	0.303333	1.23399	0.0650641	0.068391	0
YOR021C_ORF	YOR021C	YOR021C	0.15	0.36	0.4	0.303333	1.23399	0.134288	0.061941	0
YAL014C_ORF	YAL014C	SYN8	0.21	0.53	0.17	0.303333	1.23399	0.197315	0.274127	0
YAL026C_ORF	YAL026C	DRS2	-0.21	0.33	0.79	0.303333	1.23399	0.500533	0.548841	0
YDR199W_ORF	YDR199W	YDR199W	1.28	-0.35	-0.02	0.303333	1.23399	0.861762	1	0
YDR409W_ORF	YDR409W	SIZ1	0.07	0.17	0.67	0.303333	1.23399	0.321455	1	0
YGR251W_ORF	YGR251W	YGR251W	0.53	0.14	0.24	0.303333	1.23399	0.202567	0.02719	0
YHL046C_ORF	YHL046C	PAU13	0.5	0.13	0.28	0.303333	1.23399	0.1861	0.517617	0
YJL026W_ORF	YJL026W	RNR2	0.18	0.46	0.27	0.303333	1.23399	0.142945	0.341883	0
YKR009C_ORF	YKR009C	FOX2	0.38	0.36	0.17	0.303333	1.23399	0.115902	0.870015	0
YLR074C_ORF	YLR074C	BUD20	0.14	0.68	0.09	0.303333	1.23399	0.327159	0.248749	0
SNR189_SNORNA	SNR189	SNR190	0.69	0.22	0	0.303333	1.23399	0.352467	0.431065	0
YML042W_ORF	YML042W	CAT2	0.1	0.1	0.71	0.303333	1.23399	0.352184	0.086096	0
YMR275C_ORF	YMR275C	BUL1	-0.15	0.23	0.83	0.303333	1.23399	0.494099	0.852653	0
YPL084W_ORF	YPL084W	BRO1	0.15	0.47	0.29	0.303333	1.23399	0.160416	0.242111	0
YPL249C_ORF	YPL249C	GYP5	0.04	0.35	0.52	0.303333	1.23399	0.243379	0.033103	0
YOR007C_ORF	YOR007C	SGT2	0.05	0.4	0.45	0.3	1.23114	0.217945	0.015912	1
YHR196W_ORF	YHR196W	UTP9	0.39	n	0.21	0.3	1.23114	0.127279	0.198822	0
TN(GUU)C_TRNA	TN(GUU)C	TN(GUU)C	0.92	-0.17	0.15	0.3	1.23114	0.560268	0.236816	0
YBL053W_ORF	YBL053W	YBL053W	0.73	0.27	-0.1	0.3	1.23114	0.415812	0.852966	0
YDR478W_ORF	YDR478W	SNM1	n	0.37	0.23	0.3	1.23114	0.0989949	0.042378	0
YER078W-A_ONO_ORF	YER078W-A	YER078W-A	0.44	0.16	n	0.3	1.23114	0.19799	0.131843	0
YGR230W_ORF	YGR230W	BNS1	0.44	0.47	-0.01	0.3	1.23114	0.268887	0.000213	0
YHR140W_ORF	YHR140W	YHR140W	0.3	n	n	0.3	1.23114	n	0.973437	0
YIR013C_ORF	YIR013C	GAT4	n	n	0.3	0.3	1.23114	n	1	0
YJL063C_ORF	YJL063C	MRPL8	0.32	n	0.28	0.3	1.23114	0.0282843	0.837301	0
YJL165C_ORF	YJL165C	HAL5	0.03	0.63	0.24	0.3	1.23114	0.304467	0.880903	0
YJL207C_ORF	YJL207C	LAA1	0.3	n	n	0.3	1.23114	n	0.489183	0
YKL179C_ORF	YKL179C	COY1	-0.21	0.24	0.87	0.3	1.23114	0.542494	0.879486	0
YLL020C_ORF	YLL020C	YLL020C	0.34	0.3	0.26	0.3	1.23114	0.04	0.155599	0
YLR099W-A_ORF	YLR099W-A	YLR099W-A	0.43	0.09	0.38	0.3	1.23114	0.183576	0.009243	0
YLR322W_ORF	YLR322W	YLR322W	n	n	0.3	0.3	1.23114	n	0.137265	0
YLR360W_ORF	YLR360W	VPS38	n	0.6	0	0.3	1.23114	0.424264	0.814453	0
YLR442C_ORF	YLR442C	SIR3	0.25	0.37	0.28	0.3	1.23114	0.06245	0.810425	0
YLR446W_ORF	YLR446W	YLR446W	0.13	0.47	n	0.3	1.23114	0.240416	0.260525	0
YMR042W_ORF	YMR042W	ARG80	n	n	0.3	0.3	1.23114	n	0.686794	0
YNL205C_ORF	YNL205C	YNL205C	0.28	0.32	n	0.3	1.23114	0.0282843	0.295959	0
YNL278W_ORF	YNL278W	CAF120	-0.08	0.42	0.56	0.3	1.23114	0.336452	0.045871	0
YNR032C-A_ORF	YNR032C-A	HUB1	0.27	n	0.33	0.3	1.23114	0.0424264	0.231493	0
YOR095C_ORF	YOR095C	RKI1	0.24	0.63	0.03	0.3	1.23114	0.304467	0.121362	0
YEL002C_ORF	YEL002C	WBP1	0.53	0.26	0.1	0.296667	1.2283	0.217332	0.251995	0
YER182W_ORF	YER182W	FMP10	0.4	0.2	0.29	0.296667	1.2283	0.100167	0.065837	0
YIL040W_ORF	YIL040W	APQ12	0.49	0.32	0.08	0.296667	1.2283	0.205994	0.057054	0
YKL097C_ORF	YKL097C	YKL097C	0.33	0.32	0.24	0.296667	1.2283	0.0493288	0.21262	0
YNL167C_ORF	YNL167C	SKO1	-0.02	0.62	0.29	0.296667	1.2283	0.320052	0.96353	0
YPL101W_ORF	YPL101W	ELP4	-0.12	0.57	0.44	0.296667	1.2283	0.366652	0.957469	0
YBR027C_ORF	YBR027C	YBR027C	n	0.15	0.44	0.295	1.22688	0.205061	0.853299	0
YBR289W_ORF	YBR289W	SNF5	0.03	n	0.56	0.295	1.22688	0.374767	0.521309	0
YIL111W_ORF	YIL111W	COX5B	n	0.2	0.39	0.295	1.22688	0.13435	0.269826	0
YJL149W_ORF	YJL149W	YJL149W	0.05	0.54	n	0.295	1.22688	0.346482	0.285754	0
YLR045C_ORF	YLR045C	STU2	-0.12	0.71	n	0.295	1.22688	0.586899	0.413225	0
YPR169W_ORF	YPR169W	JIP5	n	0.24	0.35	0.295	1.22688	0.0777817	0.496481	0
SNR9_SNORNA	SNR9	SNR9	0.88	-0.33	0.33	0.293333	1.22547	0.605833	0.543303	0
YDR210W_ORF	YDR210W	YDR210W	0.07	0.53	0.28	0.293333	1.22547	0.23029	0.574533	0
YER015W_ORF	YER015W	FAA2	0.34	0	0.54	0.293333	1.22547	0.273008	0.761155	0
YJR066W_ORF	YJR066W	TOR1	0.23	0.31	0.34	0.293333	1.22547	0.0568624	0.001215	0
YPR056W_ORF	YPR056W	TFB4	0.29	0.27	0.32	0.293333	1.22547	0.0251661	0.313916	0
YBR183W_ORF	YBR183W	YPC1	0.5	0.39	-0.01	0.293333	1.22547	0.26839	0.005918	0
YDR188W_ORF	YDR188W	CCT6	0.13	0.34	0.41	0.293333	1.22547	0.145717	1	0
YER133W_ORF	YER133W	GLC7	-0.1	0.48	0.5	0.293333	1.22547	0.340783	0.023013	0
YGL198W_ORF	YGL198W	YIP4	0.12	0.38	0.38	0.293333	1.22547	0.150111	0.118992	0
YNR033W_ORF	YNR033W	ABZ1	0.09	0.43	0.36	0.293333	1.22547	0.179536	0.012889	0
SNR63_SNORNA	SNR63	SNR63	0.53	0.08	0.27	0.293333	1.22547	0.225906	0.080869	0
YAL056W_ORF	YAL056W	GPB2	0.07	0.38	0.43	0.293333	1.22547	0.195021	0.955954	0
YGR226C_ORF	YGR226C	YGR226C	0.47	0.16	0.25	0.293333	1.22547	0.159478	0.273048	0
YKL019W_ORF	YKL019W	RAM2	-0.1	0.26	0.72	0.293333	1.22547	0.411015	0.157805	0
YML101C_ORF	YML101C	CUE4	0.02	0.48	0.38	0.293333	1.22547	0.241937	0.255755	0
YLR034C_ORF	YLR034C	SMF3	0.57	0.23	0.08	0.293333	1.22547	0.251064	0.733291	0
YLR155C_ORF	YLR155C	ASP3-1	-0.34	0.63	0.59	0.293333	1.22547	0.548847	0.323072	0
YIL053W_ORF	YIL053W	RHR2	0.17	0.28	0.42	0.29	1.22264	0.1253	0.01463	0
YKR093W_ORF	YKR093W	PTR2	0.36	0.21	0.3	0.29	1.22264	0.0754983	1	0
SNR24_SNORNA	SNR24	SNR25	0.97	-0.64	0.54	0.29	1.22264	0.833607	0.163719	0
YAR050W_OCH__ORF	YAR050W	FLO1	0.28	0.25	0.34	0.29	1.22264	0.0458258	0.711559	0
YBL075C_ORF	YBL075C	SSA3	n	0.19	0.39	0.29	1.22264	0.141421	0.891297	0
YBR297W_ORF	YBR297W	MAL33	n	n	0.29	0.29	1.22264	n	0.105579	0
YBR298C_ORF	YBR298C	MAL31	0.09	0.25	0.53	0.29	1.22264	0.222711	0.75558	0
YDR133C_ORF	YDR133C	YDR133C	0.16	0.43	0.28	0.29	1.22264	0.135277	0.223604	0
YDR161W_ORF	YDR161W	YDR161W	-0.05	0.44	0.48	0.29	1.22264	0.295127	0.169687	0
YDR354W_ORF	YDR354W	TRP4	0.29	0.14	0.44	0.29	1.22264	0.15	0.525162	0
YDR377W_ORF	YDR377W	ATP17	0.13	0.42	0.32	0.29	1.22264	0.147309	1	0
YEL016C_ORF	YEL016C	NPP2	0.36	0.31	0.2	0.29	1.22264	0.0818535	0.569475	0
YFR051C_ORF	YFR051C	RET2	-0.15	0.37	0.65	0.29	1.22264	0.405956	0.579603	0
YGL045W_ORF	YGL045W	RIM8	0.01	n	0.57	0.29	1.22264	0.39598	0.017298	0
YGR096W_ORF	YGR096W	TPC1	0.29	0.46	0.12	0.29	1.22264	0.17	0.957261	0
YGR210C_ORF	YGR210C	YGR210C	0.26	n	0.32	0.29	1.22264	0.0424264	0.515306	0
YJL142C_ORF	YJL142C	YJL142C	0.18	0.62	0.07	0.29	1.22264	0.291033	0.672663	0
YJL173C_ORF	YJL173C	RFA3	0.35	0.36	0.16	0.29	1.22264	0.112694	0.433138	0
YKL018C-A_ORF	YKL018C-A	YKL018C-A	0.17	0.38	0.32	0.29	1.22264	0.108167	0.504225	0
YLR224W_ORF	YLR224W	YLR224W	n	0.15	0.43	0.29	1.22264	0.19799	0.768445	0
YLR252W_ORF	YLR252W	YLR252W	n	0.13	0.45	0.29	1.22264	0.226274	0.536609	0
YLR324W_ORF	YLR324W	PEX30	0.45	n	0.13	0.29	1.22264	0.226274	0.365948	0
YLR390W-A_ORF	YLR390W-A	CCW14	0	0.44	0.43	0.29	1.22264	0.251197	0.979851	0
YML098W_ORF	YML098W	TAF13	n	0.38	0.2	0.29	1.22264	0.127279	0.554151	0
YMR105W-A_ONO_ORF	YMR105W-A	YMR105W-A	0.29	n	n	0.29	1.22264	n	0.301046	0
YNL336W_OCH__ORF	YNL336W	COS1	n	0.46	0.12	0.29	1.22264	0.240416	0.322311	0
YOL051W_ORF	YOL051W	GAL11	0.08	0	0.79	0.29	1.22264	0.434856	0.348122	0
YOR051C_ORF	YOR051C	YOR051C	0.39	0.36	0.12	0.29	1.22264	0.147986	0.427147	0
YOR311C_ORF	YOR311C	HSD1	0.51	0.14	0.22	0.29	1.22264	0.194679	0.638247	0
YPR008W_ORF	YPR008W	HAA1	0.2	0.37	0.3	0.29	1.22264	0.08544	0.033109	0
YPR157W_ORF	YPR157W	YPR157W	0.29	n	n	0.29	1.22264	n	0.213781	0
YER178W_ORF	YER178W	PDA1	0.17	0.45	0.24	0.286667	1.21982	0.145717	0.02219	1
YGL165C_ORF	YGL165C	YGL165C	0.2	0.45	0.21	0.286667	1.21982	0.141539	0.038461	0
YOR371C_ORF	YOR371C	GPB1	0.35	0.39	0.12	0.286667	1.21982	0.145717	0.067049	0
YOR381W_ORF	YOR381W	FRE3	0.33	0.2	0.33	0.286667	1.21982	0.0750555	0.002618	0
YBL014C_ORF	YBL014C	RRN6	0.13	0.59	0.14	0.286667	1.21982	0.262742	0.765285	0
YBR130C_ORF	YBR130C	SHE3	0.34	0.39	0.13	0.286667	1.21982	0.137961	0.60873	0
YDR098C_ORF	YDR098C	GRX3	-0.06	0.58	0.34	0.286667	1.21982	0.323316	0.772878	0
YDR296W_ORF	YDR296W	MHR1	0.04	0.39	0.43	0.286667	1.21982	0.214554	0.607044	0
YEL049W_ORF	YEL049W	PAU2	0.25	0.34	0.27	0.286667	1.21982	0.0472582	0.978401	0
YGL068W_ORF	YGL068W	MNP1	0.13	0.77	-0.04	0.286667	1.21982	0.427122	0.434227	0
YGL075C_ORF	YGL075C	MPS2	-0.04	0.77	0.13	0.286667	1.21982	0.427122	0.955267	0
YGL178W_ORF	YGL178W	MPT5	-0.02	0.5	0.38	0.286667	1.21982	0.272274	0.377215	0
YGL221C_ORF	YGL221C	NIF3	0.04	0.67	0.15	0.286667	1.21982	0.336502	0.1267	0
YGR270W_ORF	YGR270W	YTA7	0.1	0.33	0.43	0.286667	1.21982	0.169214	0.555972	0
YJL012C-A_ORF	YJL012C-A	YJL012C-A	0.19	0.44	0.23	0.286667	1.21982	0.134288	0.130825	0
YKL137W_ORF	YKL137W	YKL137W	0.02	0.38	0.46	0.286667	1.21982	0.234379	0.908981	0
YNL073W_ORF	YNL073W	MSK1	0.19	0.28	0.39	0.286667	1.21982	0.100167	0.639415	0
YNL188W_ORF	YNL188W	KAR1	0.06	0.46	0.34	0.286667	1.21982	0.205264	0.080662	0
YNR031C_ORF	YNR031C	SSK2	0.37	0.45	0.04	0.286667	1.21982	0.217332	0.228088	0
YNR061C_ORF	YNR061C	YNR061C	0.36	0.28	0.22	0.286667	1.21982	0.0702377	0.500216	0
YPR004C_ORF	YPR004C	YPR004C	0.2	0.23	0.43	0.286667	1.21982	0.125033	0.692348	0
SNR59_SNORNA	SNR59	SNR60	1.25	-0.68	0.29	0.286667	1.21982	0.965004	0.036818	0
YGL004C_ORF	YGL004C	RPN14	0.23	0.34	n	0.285	1.21841	0.0777817	0.629742	0
YGL113W_ORF	YGL113W	SLD3	0.21	n	0.36	0.285	1.21841	0.106066	0.239724	0
YFR034C_ORF	YFR034C	PHO4	0.4	0.43	0.02	0.283333	1.217	0.228546	0.087059	0
YGR229C_ORF	YGR229C	SMI1	0.16	0.49	0.2	0.283333	1.217	0.180093	0.57094	0
YHR132W-A_ORF	YHR132W-A	IGO2	0.2	0.27	0.38	0.283333	1.217	0.0907377	0.497032	0
YKL053C-A_ORF	YKL053C-A	MDM35	0.1	0.43	0.32	0.283333	1.217	0.168028	0.320384	0
YMR067C_ORF	YMR067C	UBX4	0.2	0.2	0.45	0.283333	1.217	0.144338	0.823628	0
YOR028C_ORF	YOR028C	CIN5	0.06	0.4	0.39	0.283333	1.217	0.193477	0.931778	0
YPL085W_ORF	YPL085W	SEC16	0.02	0.38	0.45	0.283333	1.217	0.230723	0.627981	0
YPL170W_ORF	YPL170W	DAP1	0.03	0.5	0.32	0.283333	1.217	0.237136	0.195832	0
YGR214W_ORF	YGR214W	RPS0A	0.35	0.37	0.13	0.283333	1.217	0.133167	0.036058	0
YJL117W_ORF	YJL117W	PHO86	0.09	0.49	0.27	0.283333	1.217	0.200333	0.089434	0
YJL167W_ORF	YJL167W	ERG20	-0.04	0.79	0.1	0.283333	1.217	0.444335	0.0869	0
YDR381C-A_ORF	YDR381C-A	YDR381C-A	0.31	0.19	0.35	0.283333	1.217	0.0832666	0.12137	0
YIL085C_ORF	YIL085C	KTR7	0.06	0.44	0.35	0.283333	1.217	0.198578	0.848587	0
YJR063W_ORF	YJR063W	RPA12	0.27	0.11	0.47	0.283333	1.217	0.18037	0.013389	0
YKR057W_ORF	YKR057W	RPS21A	0.24	0.52	0.09	0.283333	1.217	0.218251	0.889008	0
YOR259C_ORF	YOR259C	RPT4	0.38	0.3	0.17	0.283333	1.217	0.105987	0.618304	0
YKR077W_ORF	YKR077W	YKR077W	0.41	0.25	0.19	0.283333	1.217	0.113725	0.027271	0
YBR127C_ORF	YBR127C	VMA2	-0.28	0.45	0.67	0.28	1.21419	0.497293	0.007585	1
YBR221C_ORF	YBR221C	PDB1	0.16	0.41	0.27	0.28	1.21419	0.1253	0.011615	1
YHL048W_ORF	YHL048W	COS8	0.31	0.43	0.1	0.28	1.21419	0.167033	0.097119	0
YJR007W_ORF	YJR007W	SUI2	0.38	0.26	0.2	0.28	1.21419	0.0916515	0.010731	0
YMR257C_ORF	YMR257C	PET111	0.28	n	n	0.28	1.21419	n	0.092645	0
TV(AAC)E1_TRNA	TV(AAC)E1	TV(AAC)E2	0.78	-0.17	0.23	0.28	1.21419	0.47697	0.268756	0
YAL039C_ORF	YAL039C	CYC3	0.39	0.31	0.14	0.28	1.21419	0.127671	0.434362	0
YBL103C_ORF	YBL103C	RTG3	n	n	0.28	0.28	1.21419	n	0.151078	0
YCL010C_ORF	YCL010C	SGF29	0.42	0.14	n	0.28	1.21419	0.19799	0.176529	0
YCL034W_ORF	YCL034W	LSB5	0.28	0.17	0.39	0.28	1.21419	0.11	0.874784	0
YCL046W_ORF	YCL046W	YCL046W	n	n	0.28	0.28	1.21419	n	0.128796	0
YCR104W_ORF	YCR104W	PAU3	0.18	0.46	0.2	0.28	1.21419	0.156205	0.468525	0
YDL073W_ORF	YDL073W	YDL073W	0.28	n	n	0.28	1.21419	n	0.454947	0
YDR168W_ORF	YDR168W	CDC37	0.12	0.44	n	0.28	1.21419	0.226274	0.423548	0
YDR363W-A_ORF	YDR363W-A	SEM1	-0.03	0.29	0.58	0.28	1.21419	0.305123	0.546789	0
YER073W_ORF	YER073W	ALD5	0.35	0.17	0.32	0.28	1.21419	0.0964365	0.327017	0
YGR035C_ORF	YGR035C	YGR035C	n	0.14	0.42	0.28	1.21419	0.19799	0.681449	0
YHR210C_ORF	YHR210C	YHR210C	0.28	n	n	0.28	1.21419	n	0.778444	0
YIL009C-A_ORF	YIL009C-A	EST3	0.28	n	n	0.28	1.21419	n	0.722283	0
YIR022W_ORF	YIR022W	SEC11	0.38	0.39	0.07	0.28	1.21419	0.181934	0.418368	0
YIR037W_ORF	YIR037W	HYR1	0.39	0.25	0.2	0.28	1.21419	0.0984886	0.569824	0
YJL148W_ORF	YJL148W	RPA34	-0.06	0.31	0.59	0.28	1.21419	0.326037	0.470366	0
YJR074W_ORF	YJR074W	MOG1	0.41	0.14	0.29	0.28	1.21419	0.135277	0.144116	0
YKL063C_ORF	YKL063C	YKL063C	0.08	0.65	0.11	0.28	1.21419	0.32078	0.790527	0
YKL185W_ORF	YKL185W	ASH1	0.05	0.74	0.05	0.28	1.21419	0.398372	0.857399	0
YKL190W_ORF	YKL190W	CNB1	-0.01	0.76	0.09	0.28	1.21419	0.418688	0.880311	0
YKR080W_ORF	YKR080W	MTD1	0.04	0.52	n	0.28	1.21419	0.339411	0.958148	0
YLR457C_ORF	YLR457C	NBP1	n	n	0.28	0.28	1.21419	n	0.20891	0
YMR113W_ORF	YMR113W	FOL3	0.28	n	n	0.28	1.21419	n	0.344109	0
YMR141C_ORF	YMR141C	YMR141C	n	0.28	n	0.28	1.21419	n	0.195278	0
YNL311C_ORF	YNL311C	SKP2	0.28	n	n	0.28	1.21419	n	0.472353	0
YOL029C_ORF	YOL029C	YOL029C	0.2	0.6	0.04	0.28	1.21419	0.288444	0.471478	0
YOL141W_ORF	YOL141W	PPM2	0.21	0.35	n	0.28	1.21419	0.0989949	0.576084	0
YKL033W-A_ORF	YKL033W-A	YKL033W-A	0.33	0.31	0.19	0.276667	1.21139	0.0757188	0.017323	1
YLR447C_ORF	YLR447C	VMA6	0.17	0.59	0.07	0.276667	1.21139	0.275923	0.038629	1
YBL027W_ORF	YBL027W	RPL19B	0.28	0.48	0.07	0.276667	1.21139	0.20502	0.069632	0
YKL039W_ORF	YKL039W	PTM1	0.36	0.12	0.35	0.276667	1.21139	0.135769	0.057549	0
YNL241C_ORF	YNL241C	ZWF1	0.19	0.52	0.12	0.276667	1.21139	0.21362	0.092325	0
TL(UAA)Q_TRNA	TL(UAA)Q	TL(UAA)Q	0.81	-0.53	0.55	0.276667	1.21139	0.710587	0.487613	0
YBR004C_ORF	YBR004C	GPI18	0.35	0.38	0.1	0.276667	1.21139	0.153731	0.304215	0
YDR170C_ORF	YDR170C	SEC7	0.09	0.41	0.33	0.276667	1.21139	0.166533	0.39273	0
YDR184C_ORF	YDR184C	ATC1	0.09	0.43	0.31	0.276667	1.21139	0.172434	0.614873	0
YDR410C_ORF	YDR410C	STE14	0.19	0.39	0.25	0.276667	1.21139	0.102632	1	0
YER068W_ORF	YER068W	MOT2	0.14	0.42	0.27	0.276667	1.21139	0.140119	0.085118	0
YFL054C_ORF	YFL054C	YFL054C	0.42	0.06	0.35	0.276667	1.21139	0.190875	0.439903	0
YFR003C_ORF	YFR003C	YPI1	0.05	0.31	0.47	0.276667	1.21139	0.211975	0.761516	0
YGR232W_ORF	YGR232W	NAS6	0.22	0.38	0.23	0.276667	1.21139	0.0896289	0.33243	0
YJL029C_ORF	YJL029C	VPS53	0.11	0.55	0.17	0.276667	1.21139	0.238607	0.480277	0
YJL121C_ORF	YJL121C	RPE1	0.1	0.52	0.21	0.276667	1.21139	0.217792	0.157902	0
YLR363W-A_ORF	YLR363W-A	YLR363W-A	0.15	0.12	0.56	0.276667	1.21139	0.245832	0.002662	0
YNL331C_ORF	YNL331C	AAD14	0.38	0.41	0.04	0.276667	1.21139	0.205508	0.14872	0
YPL097W_ORF	YPL097W	MSY1	-0.12	0.41	0.54	0.276667	1.21139	0.349619	0.000929	0
YPR036W_ORF	YPR036W	VMA13	0.13	0.63	0.07	0.276667	1.21139	0.307463	0.795512	0
YDR344C_ORF	YDR344C	YDR344C	0.41	n	0.14	0.275	1.20999	0.190919	0.761362	0
YGL153W_ORF	YGL153W	PEX14	n	0.21	0.34	0.275	1.20999	0.0919239	0.723198	0
YHR107C_ORF	YHR107C	CDC12	0.37	n	0.18	0.275	1.20999	0.13435	0.834136	0
YKL045W_ORF	YKL045W	PRI2	-0.01	0.56	n	0.275	1.20999	0.403051	0.620551	0
YMR048W_ORF	YMR048W	CSM3	0.14	n	0.41	0.275	1.20999	0.190919	0.059198	0
YNR008W_ORF	YNR008W	LRO1	n	0.58	-0.03	0.275	1.20999	0.431335	0.137757	0
YGR061C_ORF	YGR061C	ADE6	0.47	0.16	0.19	0.273333	1.2086	0.170978	0.020318	0
YBL063W_ORF	YBL063W	KIP1	-0.18	0.22	0.78	0.273333	1.2086	0.482217	0.140374	0
YBR115C_ORF	YBR115C	LYS2	0.01	0.54	0.27	0.273333	1.2086	0.265016	0.966627	0
YGR225W_ORF	YGR225W	AMA1	0.13	0.27	0.42	0.273333	1.2086	0.145029	0.079511	0
YNL124W_ORF	YNL124W	NAF1	0.31	0.26	0.25	0.273333	1.2086	0.0321455	0.297287	0
YOR148C_ORF	YOR148C	SPP2	0.45	0.33	0.04	0.273333	1.2086	0.210792	0.699469	0
YDR044W_ORF	YDR044W	HEM13	0.08	0.69	0.05	0.273333	1.2086	0.361156	0.060213	0
YHR047C_ORF	YHR047C	AAP1	0.29	0.06	0.47	0.273333	1.2086	0.205508	0.034854	0
YKR033C_ORF	YKR033C	YKR033C	0.59	0.24	-0.01	0.273333	1.2086	0.301386	8.9e-05	0
YER003C_ORF	YER003C	PMI40	0.36	0.49	-0.04	0.27	1.20581	0.276225	0.030238	1
YGR157W_ORF	YGR157W	CHO2	0.13	0.53	0.15	0.27	1.20581	0.225389	0.077628	0
YHL040C_ORF	YHL040C	ARN1	n	0.22	0.32	0.27	1.20581	0.0707107	0.070551	0
YBR032W_ORF	YBR032W	YBR032W	n	n	0.27	0.27	1.20581	n	0.286897	0
YBR033W_ORF	YBR033W	EDS1	0.03	0.21	0.57	0.27	1.20581	0.274955	0.473247	0
YCR063W_ORF	YCR063W	BUD31	n	0.19	0.35	0.27	1.20581	0.113137	0.826473	0
YDL176W_ORF	YDL176W	YDL176W	0.18	0.36	n	0.27	1.20581	0.127279	0.05189	0
YDL246C_ORF	YDL246C	SOR2	n	n	0.27	0.27	1.20581	n	0.464715	0
YDR183W_ORF	YDR183W	PLP1	-0.03	n	0.57	0.27	1.20581	0.424264	0.025148	0
YDR206W_ORF	YDR206W	EBS1	0.3	n	0.24	0.27	1.20581	0.0424264	0.154802	0
YER052C_ORF	YER052C	HOM3	0.38	0.22	0.21	0.27	1.20581	0.0953939	0.423342	0
YGL140C_ORF	YGL140C	YGL140C	0.28	0.45	0.08	0.27	1.20581	0.185203	0.944153	0
YGR001C_ORF	YGR001C	AML1	0.16	0.38	n	0.27	1.20581	0.155563	0.409138	0
YGR269W_ORF	YGR269W	YGR269W	n	n	0.27	0.27	1.20581	n	0.092136	0
YHL022C_ORF	YHL022C	SPO11	0.18	0.55	0.08	0.27	1.20581	0.247588	0.105257	0
YHR162W_ORF	YHR162W	YHR162W	0.23	0.17	0.41	0.27	1.20581	0.1249	0.972161	0
YKL022C_ORF	YKL022C	CDC16	0.29	0.35	0.17	0.27	1.20581	0.0916515	0.17748	0
YLR166C_ORF	YLR166C	SEC10	0.23	0.48	0.1	0.27	1.20581	0.193132	0.328827	0
YLR194C_ORF	YLR194C	YLR194C	0.13	0.42	0.26	0.27	1.20581	0.145258	0.662349	0
YML086C_ORF	YML086C	ALO1	0.09	0.45	n	0.27	1.20581	0.254558	0.19985	0
YNL076W_ORF	YNL076W	MKS1	n	n	0.27	0.27	1.20581	n	0.573038	0
YNL263C_ORF	YNL263C	YIF1	0.35	0.2	0.26	0.27	1.20581	0.0754983	0.199143	0
YNR049C_ORF	YNR049C	MSO1	n	0.3	0.24	0.27	1.20581	0.0424264	0.854967	0
YOR378W_ORF	YOR378W	YOR378W	0.27	n	n	0.27	1.20581	n	0.024719	0
YPL005W_ORF	YPL005W	AEP3	0.27	n	n	0.27	1.20581	n	0.078621	0
YPL030W_ORF	YPL030W	YPL030W	0.09	0.45	n	0.27	1.20581	0.254558	0.050423	0
YPR060C_ORF	YPR060C	ARO7	-0.06	0.6	n	0.27	1.20581	0.46669	0.591505	0
YPR166C_ORF	YPR166C	MRP2	-0.11	0.36	0.56	0.27	1.20581	0.343948	0.494376	0
YGL120C_ORF	YGL120C	PRP43	0.22	0.72	-0.14	0.266667	1.20303	0.431895	0.126967	0
YGR222W_ORF	YGR222W	PET54	0.41	0.27	0.12	0.266667	1.20303	0.145029	0.254182	0
YML056C_ORF	YML056C	IMD4	0.46	0.11	0.23	0.266667	1.20303	0.177858	0.006963	0
YCR026C_ORF	YCR026C	NPP1	0.06	0.47	0.27	0.266667	1.20303	0.20502	0.882508	0
YCR046C_ORF	YCR046C	IMG1	0.39	0.26	0.15	0.266667	1.20303	0.120139	0.58219	0
YDL111C_ORF	YDL111C	RRP42	0.34	0.36	0.1	0.266667	1.20303	0.144684	0.149158	0
YDR026C_ORF	YDR026C	YDR026C	-0.04	0.38	0.46	0.266667	1.20303	0.268576	0.387032	0
YGL127C_ORF	YGL127C	SOH1	0.45	0.23	0.12	0.266667	1.20303	0.168028	0.227586	0
YGR090W_ORF	YGR090W	UTP22	-0.04	0.42	0.42	0.266667	1.20303	0.265581	0.483053	0
YHR018C_ORF	YHR018C	ARG4	0.38	0.11	0.31	0.266667	1.20303	0.140119	0.921309	0
YIL008W_ORF	YIL008W	URM1	0.1	0.52	0.18	0.266667	1.20303	0.22301	0.752437	0
YKL119C_ORF	YKL119C	VPH2	0.17	0.48	0.15	0.266667	1.20303	0.185023	0.240549	0
YLR395C_ORF	YLR395C	COX8	-0.1	0.34	0.56	0.266667	1.20303	0.336056	0.933514	0
YMR195W_ORF	YMR195W	ICY1	0.26	0.42	0.12	0.266667	1.20303	0.150111	0.939601	0
YNR051C_ORF	YNR051C	BRE5	0.19	0.29	0.32	0.266667	1.20303	0.0680686	0.169869	0
YOL050C_ORF	YOL050C	YOL050C	0.24	0.33	0.23	0.266667	1.20303	0.0550757	0.089269	0
YPR167C_ORF	YPR167C	MET16	0.32	0.13	0.35	0.266667	1.20303	0.119304	0.099421	0
YBR231C_ORF	YBR231C	SWC5	0.27	0.26	n	0.265	1.20164	0.00707107	0.190601	0
YDR498C_ORF	YDR498C	SEC20	n	0.6	-0.07	0.265	1.20164	0.473762	0.804989	0
YHR203C_ORF	YHR203C	RPS4B	-0.03	0.55	0.27	0.263333	1.20025	0.290057	0.007007	1
YCL043C_ORF	YCL043C	PDI1	0.02	0.22	0.55	0.263333	1.20025	0.267644	0.004248	0
YHR111W_ORF	YHR111W	UBA4	0.26	0.33	0.2	0.263333	1.20025	0.0650641	0.12083	0
YKL151C_ORF	YKL151C	YKL151C	0.48	0.05	0.26	0.263333	1.20025	0.215019	0.21059	0
SNR30_SNORNA	SNR30	SNR31	0.76	-0.08	0.11	0.263333	1.20025	0.440492	0.202624	0
YAL033W_ORF	YAL033W	POP5	0.17	0.6	0.02	0.263333	1.20025	0.301054	0.007298	0
YBL064C_ORF	YBL064C	PRX1	0.05	0.29	0.45	0.263333	1.20025	0.201329	0.600991	0
YDL231C_ORF	YDL231C	BRE4	0.29	-0.03	0.53	0.263333	1.20025	0.280951	0.563437	0
YDR227W_ORF	YDR227W	SIR4	-0.12	0.12	0.79	0.263333	1.20025	0.471628	1	0
YDR277C_ORF	YDR277C	MTH1	0.05	0.69	0.05	0.263333	1.20025	0.369504	1	0
YDR437W_ORF	YDR437W	GPI19	0.3	0.28	0.21	0.263333	1.20025	0.0472582	0.756269	0
YER028C_ORF	YER028C	MIG3	0.46	0.33	0	0.263333	1.20025	0.237136	0.721116	0
YGL242C_ORF	YGL242C	YGL242C	0.32	0.07	0.4	0.263333	1.20025	0.172143	0.082076	0
YGR133W_ORF	YGR133W	PEX4	0.28	0.81	-0.3	0.263333	1.20025	0.555188	0.301793	0
YGR156W_ORF	YGR156W	PTI1	0.25	0.36	0.18	0.263333	1.20025	0.0907377	0.441127	0
YGR215W_ORF	YGR215W	RSM27	0.08	0.29	0.42	0.263333	1.20025	0.171561	0.026784	0
YHR110W_ORF	YHR110W	ERP5	0.15	0.47	0.17	0.263333	1.20025	0.179258	0.944991	0
YML113W_ORF	YML113W	DAT1	0.18	0.56	0.05	0.263333	1.20025	0.265016	0.028656	0
YNL297C_ORF	YNL297C	MON2	0.06	0.34	0.39	0.263333	1.20025	0.177858	0.699296	0
YPR129W_ORF	YPR129W	SCD6	0.06	0.2	0.53	0.263333	1.20025	0.241316	0.561415	0
YDR037W_OCH__ORF	YDR037W	KRS1	0.35	0.23	0.21	0.263333	1.20025	0.0757188	0.017391	0
YER021W_ORF	YER021W	RPN3	0.24	0.58	-0.03	0.263333	1.20025	0.305669	0.591752	0
YJL002C_ORF	YJL002C	OST1	0.31	0.4	0.08	0.263333	1.20025	0.165025	0.254946	0
YLR144C_ORF	YLR144C	ACF2	0.17	0.41	0.21	0.263333	1.20025	0.128582	0.413416	0
YKL182W_ORF	YKL182W	FAS1	-0.01	0.63	0.16	0.26	1.19748	0.331512	0.13733	0
YPR163C_ORF	YPR163C	TIF3	0.01	0.39	0.38	0.26	1.19748	0.216564	0.016521	0
YCR024C-B_ONO_ORF	YCR024C-B	YCR024C-B	0.33	0.29	0.16	0.26	1.19748	0.0888819	0.076522	0
YCR100C_ORF	YCR100C	YCR100C	0.44	0.08	n	0.26	1.19748	0.254558	0.863929	0
YDR232W_ORF	YDR232W	HEM1	0.19	0.49	0.1	0.26	1.19748	0.204206	0.408685	0
YDR247W_ORF	YDR247W	VHS1	0.04	0.38	0.36	0.26	1.19748	0.190788	0.323523	0
YER061C_ORF	YER061C	CEM1	n	n	0.26	0.26	1.19748	n	0.707842	0
YER083C_ORF	YER083C	GET2	0.29	0.19	0.3	0.26	1.19748	0.0608276	0.877227	0
YGL035C_ORF	YGL035C	MIG1	0.2	0.25	0.33	0.26	1.19748	0.0655744	0.866804	0
YGL065C_ORF	YGL065C	ALG2	0.41	n	0.11	0.26	1.19748	0.212132	0.916824	0
YGR092W_ORF	YGR092W	DBF2	0.23	0.46	0.09	0.26	1.19748	0.186815	0.748715	0
YGR194C_ORF	YGR194C	XKS1	n	n	0.26	0.26	1.19748	n	0.607625	0
YHR187W_ORF	YHR187W	IKI1	0.12	0.4	n	0.26	1.19748	0.19799	0.692066	0
YHR211W_ORF	YHR211W	FLO5	0.26	n	n	0.26	1.19748	n	0.983664	0
YJR124C_ORF	YJR124C	YJR124C	-0.15	0.63	0.3	0.26	1.19748	0.391535	0.865952	0
YJR159W_ORF	YJR159W	SOR1	0.39	0.14	0.25	0.26	1.19748	0.1253	0.161916	0
YLL058W_ORF	YLL058W	YLL058W	n	n	0.26	0.26	1.19748	n	0.732914	0
YLR295C_ORF	YLR295C	ATP14	0.22	0.28	0.28	0.26	1.19748	0.034641	0.528921	0
YMR207C_ORF	YMR207C	HFA1	-0.03	0.26	0.55	0.26	1.19748	0.29	0.523506	0
YOR103C_ORF	YOR103C	OST2	0.44	0.24	0.1	0.26	1.19748	0.17088	0.297046	0
YOR229W_ORF	YOR229W	WTM2	n	0.2	0.32	0.26	1.19748	0.0848528	0.840681	0
YPL106C_ORF	YPL106C	SSE1	-0.01	0.32	0.47	0.26	1.19748	0.245561	1	0
YPR085C_ORF	YPR085C	YPR085C	n	n	0.26	0.26	1.19748	n	0.574657	0
YPR097W_ORF	YPR097W	YPR097W	-0.14	0.39	0.53	0.26	1.19748	0.353412	0.149354	0
YDL085C-A_ORF	YDL085C-A	YDL085C-A	0.5	0.06	0.21	0.256667	1.19472	0.223681	0.651801	0
YDL171C_ORF	YDL171C	GLT1	0.35	0.07	0.35	0.256667	1.19472	0.161658	0.913025	0
YDR033W_ORF	YDR033W	MRH1	0.22	0.35	0.2	0.256667	1.19472	0.0814453	0.555616	0
YDR187C_ORF	YDR187C	YDR187C	-0.13	0.39	0.51	0.256667	1.19472	0.340196	0.54423	0
YEL061C_ORF	YEL061C	CIN8	0.03	0.5	0.24	0.256667	1.19472	0.235443	0.121444	0
YFL014W_ORF	YFL014W	HSP12	0.2	0.47	0.1	0.256667	1.19472	0.191398	0.792924	0
YGL006W-A_ONO_ORF	YGL006W-A	YGL006W-A	0.29	0.12	0.36	0.256667	1.19472	0.123423	0.093385	0
YGR079W_ORF	YGR079W	YGR079W	0.9	0.03	-0.16	0.256667	1.19472	0.565184	0.200485	0
YHL021C_ORF	YHL021C	FMP12	-0.06	0.29	0.54	0.256667	1.19472	0.301386	0.27641	0
YJL088W_ORF	YJL088W	ARG3	0.28	0.31	0.18	0.256667	1.19472	0.0680686	0.294431	0
YLR372W_ORF	YLR372W	SUR4	0.19	0.1	0.48	0.256667	1.19472	0.198578	0.262014	0
YML115C_ORF	YML115C	VAN1	0.07	0.26	0.44	0.256667	1.19472	0.185023	0.411658	0
YNL180C_ORF	YNL180C	RHO5	-0.02	0.61	0.18	0.256667	1.19472	0.321921	0.128642	0
YPL154C_ORF	YPL154C	PEP4	-0.02	0.51	0.28	0.256667	1.19472	0.265769	0.189611	0
YDL161W_ORF	YDL161W	ENT1	0	0.51	n	0.255	1.19334	0.360624	0.085301	0
YFL050C_ORF	YFL050C	ALR2	0.36	n	0.15	0.255	1.19334	0.148492	0.013297	0
YLR247C_ORF	YLR247C	IRC20	n	0.26	0.25	0.255	1.19334	0.00707107	0.799036	0
YML006C_ORF	YML006C	GIS4	0.13	0.38	n	0.255	1.19334	0.176777	0.847948	0
YNR007C_ORF	YNR007C	ATG3	0.01	0.5	n	0.255	1.19334	0.346482	0.174186	0
YOR030W_ORF	YOR030W	DFG16	0.01	0.5	n	0.255	1.19334	0.346482	0.612661	0
YOR227W_ORF	YOR227W	YOR227W	n	-0.01	0.52	0.255	1.19334	0.374767	0.835247	0
YML106W_ORF	YML106W	URA5	0.16	0.25	0.35	0.253333	1.19196	0.0950438	0.0102	1
YOR396W_ORF	YOR396W	YRF1-8	-0.37	0.2	0.93	0.253333	1.19196	0.651639	1.1e-05	0
YDL243C_ORF	YDL243C	AAD4	0.15	0.15	0.46	0.253333	1.19196	0.178979	0.597298	0
YGR113W_ORF	YGR113W	DAM1	0.18	0.35	0.23	0.253333	1.19196	0.0873689	0.410776	0
YGR246C_ORF	YGR246C	BRF1	0.52	0.15	0.09	0.253333	1.19196	0.232881	0.786678	0
YML081C-A_ORF	YML081C-A	ATP18	0.27	0.14	0.35	0.253333	1.19196	0.105987	0.844545	0
YOR093C_ORF	YOR093C	YOR093C	0.2	0.3	0.26	0.253333	1.19196	0.0503322	0.311981	0
YPL031C_ORF	YPL031C	PHO85	0.39	0	0.37	0.253333	1.19196	0.219621	0.430588	0
YPL243W_ORF	YPL243W	SRP68	0.02	0.46	0.28	0.253333	1.19196	0.221209	0.280679	0
YPL248C_ORF	YPL248C	GAL4	0.04	0.17	0.55	0.253333	1.19196	0.265016	0.298872	0
YPR156C_ORF	YPR156C	TPO3	0.61	0.25	-0.1	0.253333	1.19196	0.355012	0.303602	0
YKR014C_ORF	YKR014C	YPT52	0.24	0.54	-0.03	0.25	1.18921	0.285132	0.062809	0
SNR78_SNORNA	SNR78	SNR79	n	0.07	0.43	0.25	1.18921	0.254558	0.312105	0
TI(GAU)Q_TRNA	TI(GAU)Q	TI(GAU)Q	1.14	-0.83	0.44	0.25	1.18921	0.998649	0.341372	0
YBL088C_ORF	YBL088C	TEL1	0.33	0.27	0.15	0.25	1.18921	0.0916515	0.221956	0
YBR227C_ORF	YBR227C	MCX1	0.34	0.39	0.02	0.25	1.18921	0.200749	0.088882	0
YBR261C_ORF	YBR261C	YBR261C	n	n	0.25	0.25	1.18921	n	0.749307	0
YDL133W_ORF	YDL133W	YDL133W	0.18	0.45	0.12	0.25	1.18921	0.175784	0.618717	0
YDR086C_ORF	YDR086C	SSS1	0.17	0.27	0.31	0.25	1.18921	0.072111	0.834374	0
YDR460W_ORF	YDR460W	TFB3	0.25	n	n	0.25	1.18921	n	0.241909	0
YDR472W_ORF	YDR472W	TRS31	n	0.19	0.31	0.25	1.18921	0.0848528	0.923082	0
YHL025W_ORF	YHL025W	SNF6	-0.1	0.3	0.55	0.25	1.18921	0.327872	0.315307	0
YHR043C_ORF	YHR043C	DOG2	0.02	0.34	0.39	0.25	1.18921	0.200749	0.550355	0
YIR018C-A_ONO_ORF	YIR018C-A	YIR018C-A	0.25	n	n	0.25	1.18921	n	1	0
YIR024C_ORF	YIR024C	YIR024C	0.33	n	0.17	0.25	1.18921	0.113137	0.028598	0
YJL140W_ORF	YJL140W	RPB4	-0.15	0.17	0.73	0.25	1.18921	0.445421	0.184266	0
YJR025C_ORF	YJR025C	BNA1	-0.24	0.34	0.65	0.25	1.18921	0.451774	0.131609	0
YJR116W_ORF	YJR116W	YJR116W	0.28	0.32	0.15	0.25	1.18921	0.0888819	0.517817	0
YLR036C_ORF	YLR036C	YLR036C	n	n	0.25	0.25	1.18921	n	0.98345	0
YMR281W_ORF	YMR281W	GPI12	0.25	n	n	0.25	1.18921	n	0.408804	0
YNL053W_ORF	YNL053W	MSG5	n	0.08	0.42	0.25	1.18921	0.240416	0.177446	0
YNL105W_ORF	YNL105W	YNL105W	n	0.21	0.29	0.25	1.18921	0.0565685	1	0
YOL103W_ORF	YOL103W	ITR2	-0.05	0.63	0.17	0.25	1.18921	0.346987	0.910027	0
YOR201C_ORF	YOR201C	MRM1	0.02	0.44	0.29	0.25	1.18921	0.212838	0.163288	0
YPR028W_ORF	YPR028W	YOP1	0.2	0.38	0.17	0.25	1.18921	0.113578	0.147142	0
YPR123C_ORF	YPR123C	YPR123C	0.25	n	n	0.25	1.18921	n	1	0
YIL026C_ORF	YIL026C	IRR1	-0.07	0.64	0.17	0.246667	1.18646	0.361156	0.223989	0
YJR005C-A_ONO_ORF	YJR005C-A	YJR005C-A	0.2	0.64	-0.1	0.246667	1.18646	0.372201	0.792991	0
YKL181W_ORF	YKL181W	PRS1	0.22	0.43	0.09	0.246667	1.18646	0.171561	0.00471	1
YFL031W_ORF	YFL031W	HAC1	-0.25	0.35	0.64	0.246667	1.18646	0.453909	0.002795	0
YLL025W_ORF	YLL025W	PAU17	0.21	0.38	0.15	0.246667	1.18646	0.119304	0.055969	0
YMR300C_ORF	YMR300C	ADE4	0.06	0.63	0.05	0.246667	1.18646	0.332014	0.082264	0
YOR335C_ORF	YOR335C	ALA1	0.34	-0.01	0.41	0.246667	1.18646	0.225019	0.042452	0
YBR089C-A_ORF	YBR089C-A	NHP6B	0.17	0.27	0.3	0.246667	1.18646	0.0680686	0.147404	0
YDR424C_ORF	YDR424C	DYN2	0.18	0.25	0.31	0.246667	1.18646	0.0650641	1	0
YGL220W_ORF	YGL220W	YGL220W	0.37	0.42	-0.05	0.246667	1.18646	0.258134	0.3017	0
YJL093C_ORF	YJL093C	TOK1	0.37	0.16	0.21	0.246667	1.18646	0.109697	0.90067	0
YML047W-A_ORF	YML047W-A	YML047W-A	-0.03	0.72	0.05	0.246667	1.18646	0.411866	0.036236	0
YOR236W_ORF	YOR236W	DFR1	0.22	0.12	0.4	0.246667	1.18646	0.141892	0.780965	0
YOR375C_ORF	YOR375C	GDH1	0.16	0.33	0.25	0.246667	1.18646	0.085049	0.246345	0
YPL082C_ORF	YPL082C	MOT1	0.09	0.53	0.12	0.246667	1.18646	0.245832	1	0
YPR182W_ORF	YPR182W	SMX3	0.12	0.37	0.25	0.246667	1.18646	0.125033	0.105619	0
YER041W_ORF	YER041W	YEN1	0.4	n	0.09	0.245	1.18509	0.219203	0.498573	0
YJL046W_ORF	YJL046W	YJL046W	0.08	0.41	n	0.245	1.18509	0.233345	0.402417	0
YNR011C_ORF	YNR011C	PRP2	0.05	0.44	n	0.245	1.18509	0.275772	0.113903	0
YDL091C_ORF	YDL091C	UBX3	0.02	0.68	0.03	0.243333	1.18372	0.378197	0.430408	0
YDR236C_ORF	YDR236C	FMN1	0.31	0.2	0.22	0.243333	1.18372	0.0585947	0.158847	0
YPR147C_ORF	YPR147C	YPR147C	0.22	0.32	0.19	0.243333	1.18372	0.0680686	0.091964	0
YBR037C_ORF	YBR037C	SCO1	0.05	0.11	0.57	0.243333	1.18372	0.284488	0.086501	0
YCL057C-A_ORF	YCL057C-A	YCL057C-A	0.29	0.26	0.18	0.243333	1.18372	0.0568624	0.146937	0
YGR112W_ORF	YGR112W	SHY1	-0.19	0.15	0.77	0.243333	1.18372	0.486758	0.222456	0
YIL007C_ORF	YIL007C	NAS2	-0.13	0.21	0.65	0.243333	1.18372	0.391067	0.073892	0
YIL030C_ORF	YIL030C	SSM4	0.14	0.52	0.07	0.243333	1.18372	0.242143	0.448782	0
YIL136W_ORF	YIL136W	OM45	0.18	0.2	0.35	0.243333	1.18372	0.0929157	0.037846	0
YJR135W-A_ORF	YJR135W-A	TIM8	0.25	0.11	0.37	0.243333	1.18372	0.130128	0.457099	0
YLL050C_ORF	YLL050C	COF1	0.14	0.41	0.18	0.243333	1.18372	0.145717	0.84474	0
YMR062C_ORF	YMR062C	ECM40	0.32	0.15	0.26	0.243333	1.18372	0.0862168	0.20556	0
YNR009W_ORF	YNR009W	NRM1	-0.35	0.34	0.74	0.243333	1.18372	0.551392	0.070288	0
YOR226C_ORF	YOR226C	ISU2	0.1	0.25	0.38	0.243333	1.18372	0.140119	0.329096	0
YPL169C_ORF	YPL169C	MEX67	-0.07	0.35	0.45	0.243333	1.18372	0.275923	0.621522	0
YPL265W_ORF	YPL265W	DIP5	0.36	0.04	0.33	0.243333	1.18372	0.17673	0.848257	0
YJL212C_ORF	YJL212C	OPT1	0.24	n	n	0.24	1.18099	n	0.146975	0
YLR043C_ORF	YLR043C	TRX1	-0.02	0.27	0.47	0.24	1.18099	0.246374	0.03103	0
YAR035W_ORF	YAR035W	YAT1	0.24	n	n	0.24	1.18099	n	0.081222	0
YDL088C_ORF	YDL088C	ASM4	0.41	0.28	0.03	0.24	1.18099	0.193132	0.698916	0
YDR274C_ORF	YDR274C	YDR274C	0.31	0.17	n	0.24	1.18099	0.0989949	0.344397	0
YDR286C_ORF	YDR286C	YDR286C	0.12	n	0.36	0.24	1.18099	0.169706	0.33359	0
YDR438W_ORF	YDR438W	THI74	0.24	n	n	0.24	1.18099	n	0.354651	0
YER072W_ORF	YER072W	VTC1	0.39	-0.03	0.36	0.24	1.18099	0.234307	0.343052	0
YER101C_ORF	YER101C	AST2	n	0.22	0.26	0.24	1.18099	0.0282843	0.574183	0
YGL042C_ORF	YGL042C	YGL042C	0.24	n	n	0.24	1.18099	n	0.484364	0
YGL176C_ORF	YGL176C	YGL176C	n	n	0.24	0.24	1.18099	n	0.037674	0
YGL185C_ORF	YGL185C	YGL185C	0.15	0.28	0.29	0.24	1.18099	0.0781025	0.817699	0
YGR175C_ORF	YGR175C	ERG1	0.12	0.25	0.35	0.24	1.18099	0.115326	0.270782	0
YIL146C_ORF	YIL146C	ECM37	0.44	0.04	n	0.24	1.18099	0.282843	0.048851	0
YJR055W_ORF	YJR055W	HIT1	0.07	0.2	0.45	0.24	1.18099	0.193132	0.913362	0
YKL160W_ORF	YKL160W	ELF1	-0.23	0.29	0.66	0.24	1.18099	0.447102	0.360339	0
YLR047C_ORF	YLR047C	FRE8	0.24	n	n	0.24	1.18099	n	0.74625	0
YLR148W_ORF	YLR148W	PEP3	-0.01	0.54	0.19	0.24	1.18099	0.278388	0.57284	0
YLR229C_ORF	YLR229C	CDC42	0.09	0.14	0.49	0.24	1.18099	0.217945	0.356034	0
YML069W_ORF	YML069W	POB3	0.12	0.36	n	0.24	1.18099	0.169706	0.545593	0
YMR170C_ORF	YMR170C	ALD2	0.36	n	0.12	0.24	1.18099	0.169706	0.361297	0
YNL074C_ORF	YNL074C	MLF3	0.05	0.48	0.19	0.24	1.18099	0.219317	0.45856	0
YOL142W_ORF	YOL142W	RRP40	0.24	n	n	0.24	1.18099	n	0.502144	0
YOR231W_ORF	YOR231W	MKK1	n	n	0.24	0.24	1.18099	n	1	0
YOR306C_ORF	YOR306C	MCH5	0.44	n	0.04	0.24	1.18099	0.282843	0.845034	0
YDL202W_ORF	YDL202W	MRPL11	0.17	0.49	0.05	0.236667	1.17827	0.22745	0.854288	0
YDR189W_ORF	YDR189W	SLY1	0.22	0.32	0.17	0.236667	1.17827	0.0763763	1	0
YGL186C_ORF	YGL186C	TPN1	0.43	0.11	0.17	0.236667	1.17827	0.170098	0.887005	0
YOR123C_ORF	YOR123C	LEO1	-0.18	0.67	0.22	0.236667	1.17827	0.425245	0.550903	0
YPR142C_ORF	YPR142C	YPR142C	-0.09	0.25	0.55	0.236667	1.17827	0.320208	0.378704	0
YAL012W_ORF	YAL012W	CYS3	0.17	0.48	0.06	0.236667	1.17827	0.217792	0.018504	0
YCL067C_ORF	YCL067C	HMLALPHA2	0.13	0.22	0.36	0.236667	1.17827	0.115902	0.331047	0
YDL042C_ORF	YDL042C	SIR2	0.29	-0.13	0.55	0.236667	1.17827	0.343123	0.004603	0
YDL200C_ORF	YDL200C	MGT1	0.15	0.27	0.29	0.236667	1.17827	0.0757188	0.320889	0
YDR165W_ORF	YDR165W	TRM82	-0.11	0.4	0.42	0.236667	1.17827	0.300389	0.243142	0
YHR008C_ORF	YHR008C	SOD2	0.12	0.27	0.32	0.236667	1.17827	0.104083	0.4303	0
YHR088W_ORF	YHR088W	RPF1	-0.14	0.33	0.52	0.236667	1.17827	0.339755	0.182829	0
YIL100W_ORF	YIL100W	YIL100W	-0.13	0.6	0.24	0.236667	1.17827	0.365011	0.468478	0
YOL025W_ORF	YOL025W	LAG2	0.33	0.3	0.08	0.236667	1.17827	0.136504	0.538382	0
YDR008C_ORF	YDR008C	YDR008C	0.42	0.05	n	0.235	1.17691	0.26163	0.195459	0
YDR379W_ORF	YDR379W	RGA2	n	-0.14	0.61	0.235	1.17691	0.53033	0.636116	0
YLR092W_ORF	YLR092W	SUL2	0.17	0.3	n	0.235	1.17691	0.0919239	0.389342	0
YNL257C_ORF	YNL257C	SIP3	0.09	0.38	n	0.235	1.17691	0.205061	0.676885	0
YOL066C_ORF	YOL066C	RIB2	n	0.04	0.43	0.235	1.17691	0.275772	0.182369	0
YGL001C_ORF	YGL001C	ERG26	0.07	0.48	0.15	0.233333	1.17555	0.217332	0.021133	1
YCR076C_ORF	YCR076C	YCR076C	0.28	0.5	-0.08	0.233333	1.17555	0.292803	0.350162	0
YDR259C_ORF	YDR259C	YAP6	-0.11	0.13	0.68	0.233333	1.17555	0.40501	1	0
YOR097C_ORF	YOR097C	YOR097C	-0.03	0.34	0.39	0.233333	1.17555	0.22942	0.86571	0
YPR184W_ORF	YPR184W	GDB1	0.34	0.2	0.16	0.233333	1.17555	0.0945163	0.769902	0
YAR062W_ORF	YAR062W	YAR062W	0.1	0.65	-0.05	0.233333	1.17555	0.368556	0.181339	0
YKL192C_ORF	YKL192C	ACP1	0.28	0.23	0.19	0.233333	1.17555	0.0450925	0.046834	0
ETS2-1_RRNA	ETS2-1	ETS2-2	0.31	0.04	0.35	0.233333	1.17555	0.168622	0.093041	0
YBR173C_ORF	YBR173C	UMP1	0.22	0.35	0.13	0.233333	1.17555	0.110604	0.718437	0
YDL043C_ORF	YDL043C	PRP11	0.28	0.44	-0.02	0.233333	1.17555	0.233524	0.380953	0
YDR093W_ORF	YDR093W	DNF2	0.18	0.24	0.28	0.233333	1.17555	0.0503322	0.976696	0
YDR138W_ORF	YDR138W	HPR1	0.1	0.35	0.25	0.233333	1.17555	0.125831	0.250324	0
YDR148C_ORF	YDR148C	KGD2	0.16	0.35	0.19	0.233333	1.17555	0.102144	0.671037	0
YHL030W_ORF	YHL030W	ECM29	-0.02	0.39	0.33	0.233333	1.17555	0.221435	0.271863	0
YJL047C-A_ONO_ORF	YJL047C-A	YJL047C-A	0.47	-0.08	0.31	0.233333	1.17555	0.282902	0.007642	0
YJR096W_ORF	YJR096W	YJR096W	-0.01	0.32	0.39	0.233333	1.17555	0.21362	0.357684	0
YLR262C-A_ORF	YLR262C-A	TMA7	0.09	0.22	0.39	0.233333	1.17555	0.150444	0.988131	0
YML130C_ORF	YML130C	ERO1	0.15	0.32	0.23	0.233333	1.17555	0.085049	0.396575	0
YOR166C_ORF	YOR166C	SWT1	0.26	0.23	0.21	0.233333	1.17555	0.0251661	0.128766	0
YPL156C_ORF	YPL156C	PRM4	-0.1	0.59	0.21	0.233333	1.17555	0.345591	0.058721	0
YDR011W_ORF	YDR011W	SNQ2	-0.01	0.23	0.47	0.23	1.17283	0.24	0.017291	1
YFL022C_ORF	YFL022C	FRS2	0.2	0.29	0.2	0.23	1.17283	0.0519615	0.009563	0
YIL034C_ORF	YIL034C	CAP2	0.14	0.48	0.07	0.23	1.17283	0.219317	0.015664	0
YJL031C_ORF	YJL031C	BET4	0.23	n	n	0.23	1.17283	n	0.142615	0
YML065W_ORF	YML065W	ORC1	0.23	n	n	0.23	1.17283	n	0.077476	0
YAL021C_ORF	YAL021C	CCR4	0.18	0.36	0.15	0.23	1.17283	0.113578	0.818619	0
YBL058W_ORF	YBL058W	SHP1	0.17	0.61	-0.09	0.23	1.17283	0.353836	0.232485	0
YCR018C_OCH__ORF	YCR018C	SRD1	0.07	0.44	0.18	0.23	1.17283	0.19	0.17726	0
YCR049C_ORF	YCR049C	YCR049C	0.23	n	n	0.23	1.17283	n	1	0
YDL044C_ORF	YDL044C	MTF2	0.23	n	n	0.23	1.17283	n	0.052151	0
YDL060W_ORF	YDL060W	TSR1	0.24	0.52	-0.07	0.23	1.17283	0.295127	0.93391	0
YDL172C_ORF	YDL172C	YDL172C	0.71	n	-0.25	0.23	1.17283	0.678823	0.017445	0
YDR023W_ORF	YDR023W	SES1	-0.01	0.18	0.52	0.23	1.17283	0.268514	0.632228	0
YDR279W_ORF	YDR279W	RNH202	-0.09	0.21	0.57	0.23	1.17283	0.330454	0.590594	0
YER002W_ORF	YER002W	NOP16	0.12	0.27	0.3	0.23	1.17283	0.0964365	0.899507	0
YGL073W_ORF	YGL073W	HSF1	n	0.23	n	0.23	1.17283	n	0.09657	0
YGR003W_ORF	YGR003W	CUL3	0.23	n	n	0.23	1.17283	n	0.561844	0
YGR223C_ORF	YGR223C	HSV2	-0.01	0.19	0.51	0.23	1.17283	0.262298	0.498045	0
YGR295C_ORF	YGR295C	COS6	0.2	0.06	0.43	0.23	1.17283	0.186815	0.802225	0
YHR212C_ORF	YHR212C	YHR212C	0.13	0.56	0	0.23	1.17283	0.293087	0.396992	0
YIL062C_ORF	YIL062C	ARC15	-0.07	0.4	0.36	0.23	1.17283	0.260576	0.370949	0
YLR064W_ORF	YLR064W	YLR064W	0.17	0.16	0.36	0.23	1.17283	0.112694	0.278767	0
YLR427W_ORF	YLR427W	MAG2	0.17	0.34	0.18	0.23	1.17283	0.0953939	0.20859	0
YLR449W_ORF	YLR449W	FPR4	-0.14	0.27	0.56	0.23	1.17283	0.35171	0.166751	0
YMR075W_ORF	YMR075W	RCO1	-0.09	0.55	n	0.23	1.17283	0.452548	0.419402	0
YNL061W_ORF	YNL061W	NOP2	0.23	n	n	0.23	1.17283	n	0.371525	0
YNL110C_ORF	YNL110C	NOP15	-0.01	0.41	0.29	0.23	1.17283	0.216333	0.31443	0
YNL229C_ORF	YNL229C	URE2	0.13	0.36	0.2	0.23	1.17283	0.117898	0.226144	0
YOR349W_ORF	YOR349W	CIN1	0.17	0.01	0.51	0.23	1.17283	0.255343	0.891544	0
YOR372C_ORF	YOR372C	NDD1	-0.15	0.1	0.74	0.23	1.17283	0.459021	0.258005	0
YPL035C_ORF	YPL035C	YPL035C	n	0.23	n	0.23	1.17283	n	1	0
YPL157W_ORF	YPL157W	TGS1	n	0.32	0.14	0.23	1.17283	0.127279	0.889282	0
YPR162C_ORF	YPR162C	ORC4	-0.06	0.17	0.58	0.23	1.17283	0.324191	0.858844	0
YPR196W_ORF	YPR196W	YPR196W	0.23	n	n	0.23	1.17283	n	0.989673	0
TM(CAU)C_TRNA	TM(CAU)C	TM(CAU)C	0.23	0	0.45	0.226667	1.17013	0.225019	0.168636	0
YBR155W_ORF	YBR155W	CNS1	0.06	-0.03	0.65	0.226667	1.17013	0.369369	0.079257	0
YDR384C_ORF	YDR384C	ATO3	0.44	0.12	0.12	0.226667	1.17013	0.184752	0.147823	0
YJL194W_ORF	YJL194W	CDC6	0.21	0.55	-0.08	0.226667	1.17013	0.315331	0.507957	0
YPL159C_ORF	YPL159C	PET20	0.09	0.19	0.4	0.226667	1.17013	0.158219	0.542752	0
YGR174C_ORF	YGR174C	CBP4	0.36	0.14	0.18	0.226667	1.17013	0.117189	0.032212	0
YBL042C_ORF	YBL042C	FUI1	0.07	0.63	-0.02	0.226667	1.17013	0.352184	0.581562	0
YBR202W_ORF	YBR202W	CDC47	-0.29	0.28	0.69	0.226667	1.17013	0.492172	0.241905	0
YCR006C_ORF	YCR006C	YCR006C	0.35	0.09	0.24	0.226667	1.17013	0.130512	0.668809	0
YDL129W_ORF	YDL129W	YDL129W	0.36	-0.16	0.48	0.226667	1.17013	0.340196	0.00366	0
YDL185W_ORF	YDL185W	TFP1	0.11	0.49	0.08	0.226667	1.17013	0.228546	0.768703	0
YDR238C_ORF	YDR238C	SEC26	0.2	0.29	0.19	0.226667	1.17013	0.0550757	0.224217	0
YDR510W_ORF	YDR510W	SMT3	0	0.35	0.33	0.226667	1.17013	0.196554	0.132356	0
YEL057C_ORF	YEL057C	YEL057C	-0.14	0.29	0.53	0.226667	1.17013	0.33946	0.148016	0
YER027C_ORF	YER027C	GAL83	0.05	0.26	0.37	0.226667	1.17013	0.162583	0.344248	0
YHR085W_ORF	YHR085W	IPI1	0.24	0.24	0.2	0.226667	1.17013	0.023094	0.016383	0
YHR217C_ORF	YHR217C	YHR217C	0.19	0.31	0.18	0.226667	1.17013	0.0723418	0.171798	0
YKL067W_ORF	YKL067W	YNK1	0.08	0.42	0.18	0.226667	1.17013	0.174738	0.602359	0
YKR003W_ORF	YKR003W	OSH6	0.13	0.11	0.44	0.226667	1.17013	0.185023	0.430401	0
YMR182C_ORF	YMR182C	RGM1	-0.04	0.29	0.43	0.226667	1.17013	0.241316	0.344891	0
YMR226C_ORF	YMR226C	TMA29	0.07	0.59	0.02	0.226667	1.17013	0.315647	0.9022	0
YCR061W_ORF	YCR061W	YCR061W	n	0.26	0.19	0.225	1.16878	0.0494975	0.219176	0
YIL117C_ORF	YIL117C	PRM5	n	0.2	0.25	0.225	1.16878	0.0353553	0.585981	0
YLR459W_ORF	YLR459W	GAB1	0.15	0.36	0.16	0.223333	1.16743	0.118462	0.061726	0
YBR006W_ORF	YBR006W	UGA2	-0.02	0.17	0.52	0.223333	1.16743	0.273922	0.052131	0
YCR082W_ORF	YCR082W	AHC2	0.07	0.52	0.08	0.223333	1.16743	0.25697	0.571485	0
YDR373W_ORF	YDR373W	FRQ1	-0.08	0.22	0.53	0.223333	1.16743	0.305014	0.386741	0
YER067W_ORF	YER067W	YER067W	0.26	0.18	0.23	0.223333	1.16743	0.0404145	0.186937	0
YGL032C_ORF	YGL032C	AGA2	0.34	0.17	0.16	0.223333	1.16743	0.10116	0.104033	0
YIL049W_ORF	YIL049W	DFG10	0.34	-0.1	0.43	0.223333	1.16743	0.283608	0.112363	0
YKL214C_ORF	YKL214C	YRA2	0.01	0.55	0.11	0.223333	1.16743	0.287286	0.36067	0
YLR420W_ORF	YLR420W	URA4	0.1	0.32	0.25	0.223333	1.16743	0.112398	0.199817	0
YMR070W_ORF	YMR070W	MOT3	-0.09	0.37	0.39	0.223333	1.16743	0.271539	0.895258	0
YMR247C_ORF	YMR247C	RKR1	0.08	0.45	0.14	0.223333	1.16743	0.198578	0.737165	0
YNR030W_ORF	YNR030W	ALG12	0.08	0.27	0.32	0.223333	1.16743	0.126623	0.37095	0
YNR054C_ORF	YNR054C	ESF2	0.49	0.28	-0.1	0.223333	1.16743	0.299054	0.29302	0
YPR128C_ORF	YPR128C	ANT1	0.26	0.28	0.13	0.223333	1.16743	0.0814453	0.206972	0
YJR091C_ORF	YJR091C	JSN1	0.15	0.29	0.23	0.223333	1.16743	0.0702377	0.355293	0
YKL066W_ORF	YKL066W	YKL066W	0.39	-0.01	0.29	0.223333	1.16743	0.208167	0.170038	0
YNL015W_ORF	YNL015W	PBI2	0.05	0.31	0.31	0.223333	1.16743	0.150111	0.103223	0
YNL081C_ORF	YNL081C	SWS2	0.19	0.17	0.31	0.223333	1.16743	0.0757188	0.154694	0
YLR156W_ORF	YLR156W	YLR156W	0.44	-0.05	0.27	0.22	1.16473	0.248797	0.142922	0
YPR204W_ORF	YPR204W	YPR204W	0.33	-0.19	0.52	0.22	1.16473	0.36756	0.006351	0
TR(UCU)Q1_TRNA	TR(UCU)Q1	TR(UCU)Q2	0.3	-0.05	0.41	0.22	1.16473	0.240208	0.024172	0
YBR203W_ORF	YBR203W	COS111	0.58	-0.21	0.29	0.22	1.16473	0.399625	0.025449	0
YCR059C_ORF	YCR059C	YIH1	n	0.13	0.31	0.22	1.16473	0.127279	0.382269	0
YDL209C_ORF	YDL209C	CWC2	0.54	0.32	-0.2	0.22	1.16473	0.38	0.08667	0
YDL226C_ORF	YDL226C	GCS1	-0.05	n	0.49	0.22	1.16473	0.381838	0.048205	0
YDR228C_ORF	YDR228C	PCF11	0.25	0.44	-0.03	0.22	1.16473	0.236432	1	0
YFL034C-A_ORF	YFL034C-A	RPL22B	0.06	0.4	0.2	0.22	1.16473	0.17088	0.723575	0
YGL218W_ORF	YGL218W	YGL218W	0.22	n	n	0.22	1.16473	n	0.021035	0
YGR025W_ORF	YGR025W	YGR025W	0.39	0.42	-0.15	0.22	1.16473	0.32078	0.724246	0
YGR110W_ORF	YGR110W	YGR110W	0.4	n	0.04	0.22	1.16473	0.254558	0.193876	0
YGR273C_ORF	YGR273C	YGR273C	0.23	0.19	0.24	0.22	1.16473	0.0264575	0.561837	0
YHR179W_ORF	YHR179W	OYE2	0.12	0.42	0.12	0.22	1.16473	0.173205	0.917131	0
YIL140W_ORF	YIL140W	AXL2	0.16	0.21	0.29	0.22	1.16473	0.0655744	0.073622	0
YKL188C_ORF	YKL188C	PXA2	0.11	0.52	0.03	0.22	1.16473	0.262869	0.501638	0
YLR233C_ORF	YLR233C	EST1	0.22	n	n	0.22	1.16473	n	0.211652	0
YMR324C_ORF	YMR324C	YMR324C	0.61	0.08	-0.03	0.22	1.16473	0.342199	0.52562	0
YNL092W_ORF	YNL092W	YNL092W	0.03	0.57	0.06	0.22	1.16473	0.30348	0.643248	0
YNL300W_ORF	YNL300W	YNL300W	-0.2	0.38	0.48	0.22	1.16473	0.367151	0.598929	0
YNR019W_ORF	YNR019W	ARE2	0.54	-0.15	0.27	0.22	1.16473	0.347707	0.928629	0
YNR042W_ORF	YNR042W	YNR042W	n	0.19	0.25	0.22	1.16473	0.0424264	0.344866	0
YNR052C_ORF	YNR052C	POP2	0.01	0.36	0.29	0.22	1.16473	0.185203	0.034843	0
YOL111C_ORF	YOL111C	MDY2	0.16	0.48	0.02	0.22	1.16473	0.235797	0.408286	0
YPR122W_ORF	YPR122W	AXL1	0.13	n	0.31	0.22	1.16473	0.127279	0.18873	0
YPR151C_ORF	YPR151C	SUE1	0.22	n	n	0.22	1.16473	n	0.203455	0
YPR193C_ORF	YPR193C	HPA2	n	n	0.22	0.22	1.16473	n	1	0
YPR103W_ORF	YPR103W	PRE2	0.07	0.23	0.35	0.216667	1.16205	0.140475	0.003978	0
YDR459C_ORF	YDR459C	PFA5	0.16	0.15	0.34	0.216667	1.16205	0.106927	0.77029	0
YEL038W_ORF	YEL038W	UTR4	0.14	0.2	0.31	0.216667	1.16205	0.0862168	0.210819	0
YGL087C_ORF	YGL087C	MMS2	0.23	0.27	0.15	0.216667	1.16205	0.061101	0.023186	0
YGL095C_ORF	YGL095C	VPS45	0.06	0.17	0.42	0.216667	1.16205	0.184481	0.706938	0
YGL181W_ORF	YGL181W	GTS1	0.01	0.3	0.34	0.216667	1.16205	0.180093	0.949614	0
YGR032W_ORF	YGR032W	GSC2	-0.15	0.52	0.28	0.216667	1.16205	0.33946	0.863314	0
YGR209C_ORF	YGR209C	TRX2	0.17	0.38	0.1	0.216667	1.16205	0.145717	0.259298	0
YJL019W_ORF	YJL019W	MPS3	-0.23	0.48	0.4	0.216667	1.16205	0.388887	0.241412	0
YJL205C_ORF	YJL205C	NCE101	0.22	0.16	0.27	0.216667	1.16205	0.0550757	0.041315	0
YLL039C_OCH__ORF	YLL039C	UBI4	0.24	0.28	0.13	0.216667	1.16205	0.0776745	0.113815	0
YMR158W_ORF	YMR158W	MRPS8	-0.04	0.53	0.16	0.216667	1.16205	0.289194	0.176699	0
YOR079C_ORF	YOR079C	ATX2	0.13	0.33	0.19	0.216667	1.16205	0.102632	0.180482	0
YOR252W_ORF	YOR252W	TMA16	0.1	0.28	0.27	0.216667	1.16205	0.10116	0.208674	0
YDR468C_ORF	YDR468C	TLG1	0.07	0.64	-0.06	0.216667	1.16205	0.372335	0.761169	0
YGL026C_ORF	YGL026C	TRP5	-0.24	0.07	0.82	0.216667	1.16205	0.545008	0.872491	0
YGR184C_ORF	YGR184C	UBR1	0.11	0.36	0.18	0.216667	1.16205	0.12897	0.815857	0
YJR156C_ORF	YJR156C	THI11	0.1	0.26	0.29	0.216667	1.16205	0.102144	0.020494	0
YLR059C_ORF	YLR059C	REX2	0.05	0.41	0.19	0.216667	1.16205	0.181475	0.969942	0
YNL113W_ORF	YNL113W	RPC19	0.18	0.5	-0.03	0.216667	1.16205	0.266896	0.551672	0
YCL074W_ORF	YCL074W	YCL074W	0.29	0.14	n	0.215	1.1607	0.106066	0.00368	0
YDR079W_ORF	YDR079W	PET100	n	0.43	0	0.215	1.1607	0.304056	0.093179	0
YFR055W_ORF	YFR055W	IRC7	0.24	n	0.19	0.215	1.1607	0.0353553	0.48043	0
YOL041C_ORF	YOL041C	NOP12	n	0.2	0.23	0.215	1.1607	0.0212132	0.486011	0
YDL131W_ORF	YDL131W	LYS21	0.14	0.46	0.04	0.213333	1.15936	0.219393	0.788144	0
YMR108W_ORF	YMR108W	ILV2	0.06	0.47	0.11	0.213333	1.15936	0.223681	0.077041	1
YDL007W_ORF	YDL007W	RPT2	0.14	0.28	0.22	0.213333	1.15936	0.0702377	0.035654	0
YLR058C_ORF	YLR058C	SHM2	0.08	0.31	0.25	0.213333	1.15936	0.119304	0.092238	0
YAL044W-A_ORF	YAL044W-A	YAL044W-A	0.18	0.22	0.24	0.213333	1.15936	0.0305505	0.579915	0
YBL085W_ORF	YBL085W	BOI1	0.11	0.4	0.13	0.213333	1.15936	0.161967	0.169679	0
YDR310C_ORF	YDR310C	SUM1	0.31	-0.01	0.34	0.213333	1.15936	0.193993	0.622516	0
YER050C_ORF	YER050C	RSM18	0.03	0.62	-0.01	0.213333	1.15936	0.352751	0.445398	0
YHL026C_ORF	YHL026C	YHL026C	0.18	0.35	0.11	0.213333	1.15936	0.123423	0.258213	0
YJL061W_ORF	YJL061W	NUP82	0.13	0.26	0.25	0.213333	1.15936	0.0723418	0.432684	0
YJL186W_ORF	YJL186W	MNN5	0.15	0.37	0.12	0.213333	1.15936	0.136504	0.92767	0
YMR157C_ORF	YMR157C	FMP39	-0.04	0.32	0.36	0.213333	1.15936	0.220303	0.516935	0
YOL052C_ORF	YOL052C	SPE2	0.07	0.41	0.16	0.213333	1.15936	0.176163	0.466671	0
YOR023C_ORF	YOR023C	AHC1	0.08	0.52	0.04	0.213333	1.15936	0.266333	0.486242	0
YPR101W_ORF	YPR101W	SNT309	-0.24	0.1	0.78	0.213333	1.15936	0.519359	0.15703	0
YMR149W_ORF	YMR149W	SWP1	0.17	0.41	0.06	0.213333	1.15936	0.178979	0.140391	0
YNL268W_ORF	YNL268W	LYP1	0.41	0.17	0.06	0.213333	1.15936	0.178979	0.066328	0
YMR090W_ORF	YMR090W	YMR090W	0.26	0.43	-0.05	0.213333	1.15936	0.243379	0.569584	0
YNL236W_ORF	YNL236W	SIN4	-0.03	0.37	0.3	0.213333	1.15936	0.21362	0.392085	0
TT(AGU)B_TRNA	TT(AGU)B	TT(AGU)B	0.83	-0.54	0.34	0.21	1.15669	0.69419	0.473693	0
YAL032C_ORF	YAL032C	PRP45	0.24	0.35	0.04	0.21	1.15669	0.157162	0.094536	0
YBL097W_ORF	YBL097W	BRN1	n	-0.08	0.5	0.21	1.15669	0.410122	0.270891	0
YBR136W_ORF	YBR136W	MEC1	0.15	0.27	n	0.21	1.15669	0.0848528	0.546874	0
YBR160W_ORF	YBR160W	CDC28	0.04	0.17	0.42	0.21	1.15669	0.193132	0.822102	0
YBR208C_ORF	YBR208C	DUR1,2	0.21	n	n	0.21	1.15669	n	0.134589	0
YBR270C_ORF	YBR270C	BIT2	0.21	n	n	0.21	1.15669	n	0.006579	0
YDL040C_ORF	YDL040C	NAT1	-0.05	0.29	0.39	0.21	1.15669	0.230651	0.748099	0
YDL177C_ORF	YDL177C	YDL177C	0.21	n	n	0.21	1.15669	n	0.117207	0
YDL225W_ORF	YDL225W	SHS1	0.19	0.38	0.06	0.21	1.15669	0.160935	0.096983	0
YDR019C_ORF	YDR019C	GCV1	0.06	0.17	0.4	0.21	1.15669	0.173494	0.406327	0
YDR376W_ORF	YDR376W	ARH1	0.13	0.23	0.27	0.21	1.15669	0.072111	1	0
YGL184C_ORF	YGL184C	STR3	n	n	0.21	0.21	1.15669	n	0.486046	0
YGR101W_ORF	YGR101W	PCP1	0.33	n	0.09	0.21	1.15669	0.169706	0.74478	0
YHR053C_OCH__ORF	YHR053C	CUP1-1	0.1	0.32	0.21	0.21	1.15669	0.11	0.070107	0
YHR141C_ORF	YHR141C	RPL42B	0.12	0.32	0.19	0.21	1.15669	0.101489	0.761142	0
YHR172W_ORF	YHR172W	SPC97	n	n	0.21	0.21	1.15669	n	0.118469	0
YIL139C_ORF	YIL139C	REV7	n	n	0.21	0.21	1.15669	n	0.045039	0
YIL164C_ORF	YIL164C	NIT1	n	n	0.21	0.21	1.15669	n	1	0
YIR007W_ORF	YIR007W	YIR007W	n	n	0.21	0.21	1.15669	n	0.182062	0
YJL024C_ORF	YJL024C	APS3	0.17	0.28	0.18	0.21	1.15669	0.0608276	0.897324	0
YJL124C_ORF	YJL124C	LSM1	-0.05	0.23	0.45	0.21	1.15669	0.250599	0.992957	0
YJL191W_OCH__ORF	YJL191W	RPS14B	0.32	0.39	-0.08	0.21	1.15669	0.253574	0.153288	0
YKL167C_ORF	YKL167C	MRP49	0.22	0.26	0.15	0.21	1.15669	0.0556776	0.21015	0
YKR010C_ORF	YKR010C	TOF2	0.09	n	0.33	0.21	1.15669	0.169706	0.433964	0
YLR096W_ORF	YLR096W	KIN2	-0.06	0.32	0.37	0.21	1.15669	0.23516	0.337475	0
YLR114C_ORF	YLR114C	AVL9	0.54	-0.15	0.24	0.21	1.15669	0.345977	0.20852	0
YLR266C_ORF	YLR266C	PDR8	n	0.26	0.16	0.21	1.15669	0.0707107	0.762511	0
YMR128W_ORF	YMR128W	ECM16	n	0.29	0.13	0.21	1.15669	0.113137	1	0
YNL162W_ORF	YNL162W	RPL42A	-0.12	0.34	0.41	0.21	1.15669	0.287924	0.482088	0
YNR027W_ORF	YNR027W	BUD17	n	-0.05	0.47	0.21	1.15669	0.367696	0.110741	0
YOR003W_ORF	YOR003W	YSP3	0.21	n	n	0.21	1.15669	n	0.064543	0
YOR011W_ORF	YOR011W	AUS1	0.21	n	n	0.21	1.15669	n	0.77073	0
YOR049C_ORF	YOR049C	RSB1	0.21	n	n	0.21	1.15669	n	0.101179	0
YOR076C_ORF	YOR076C	SKI7	-0.14	0.38	0.39	0.21	1.15669	0.30315	0.479225	0
YOR373W_ORF	YOR373W	NUD1	0.06	0.25	0.32	0.21	1.15669	0.134536	0.500604	0
YPR105C_ORF	YPR105C	COG4	-0.25	0.16	0.72	0.21	1.15669	0.486929	0.103879	0
YEL032W_ORF	YEL032W	MCM3	0.18	0.4	0.04	0.206667	1.15402	0.181475	0.891877	0
YGR181W_ORF	YGR181W	TIM13	0.28	0.54	-0.2	0.206667	1.15402	0.375411	0.19769	0
YMR096W_ORF	YMR096W	SNZ1	0.11	0.23	0.28	0.206667	1.15402	0.0873689	0.544492	0
YOL038W_ORF	YOL038W	PRE6	-0.15	0.44	0.33	0.206667	1.15402	0.313741	0.657741	0
YPR172W_ORF	YPR172W	YPR172W	0.18	0.43	0.01	0.206667	1.15402	0.211266	0.076678	0
YBR091C_ORF	YBR091C	MRS5	0.21	0.27	0.14	0.206667	1.15402	0.0650641	0.508814	0
YBR105C_ORF	YBR105C	VID24	0.33	0.2	0.09	0.206667	1.15402	0.120139	0.290846	0
YBR106W_ORF	YBR106W	PHO88	0.07	0.45	0.1	0.206667	1.15402	0.211266	0.274982	0
YDR511W_ORF	YDR511W	ACN9	0.07	0.3	0.25	0.206667	1.15402	0.120968	0.061821	0
YER087C-B_ORF	YER087C-B	SBH1	0.28	-0.01	0.35	0.206667	1.15402	0.190875	0.040344	0
YILWTY3-1_RET	YILWTY3-1	YILWTY3-2	0.27	0.27	0.08	0.206667	1.15402	0.109697	0.038327	0
YJR143C_ORF	YJR143C	PMT4	-0.04	0.44	0.22	0.206667	1.15402	0.240278	0.131142	0
YJR147W_ORF	YJR147W	HMS2	-0.16	0.66	0.12	0.206667	1.15402	0.416813	0.219711	0
YKR046C_ORF	YKR046C	PET10	-0.07	0.35	0.34	0.206667	1.15402	0.239653	0.597757	0
YLR178C_ORF	YLR178C	TFS1	0.19	0.29	0.14	0.206667	1.15402	0.0763763	0.585746	0
YMR264W_ORF	YMR264W	CUE1	0.1	0.29	0.23	0.206667	1.15402	0.0971253	0.790038	0
YOR050C_ORF	YOR050C	YOR050C	0.49	0.03	0.1	0.206667	1.15402	0.247857	0.59378	0
YOR297C_ORF	YOR297C	TIM18	-0.01	0.35	0.28	0.206667	1.15402	0.190875	0.949579	0
YPR106W_ORF	YPR106W	ISR1	0.2	0.25	0.17	0.206667	1.15402	0.0404145	0.704352	0
YNL181W_ORF	YNL181W	YNL181W	-0.07	0.75	-0.06	0.206667	1.15402	0.470567	0.839522	0
YIL114C_ORF	YIL114C	POR2	n	0.14	0.27	0.205	1.15269	0.0919239	0.246087	0
YOR219C_ORF	YOR219C	STE13	0.49	-0.08	n	0.205	1.15269	0.403051	0.743724	0
YPL076W_ORF	YPL076W	GPI2	0.36	n	0.05	0.205	1.15269	0.219203	0.843545	0
YBR206W_ORF	YBR206W	YBR206W	-0.18	0.27	0.52	0.203333	1.15136	0.35473	0.617634	0
YCR044C_ORF	YCR044C	PER1	0.27	0.27	0.07	0.203333	1.15136	0.11547	0.594312	0
YGR029W_ORF	YGR029W	ERV1	0.02	0.4	0.19	0.203333	1.15136	0.190351	0.343463	0
YJL047C_ORF	YJL047C	RTT101	0.07	0.54	0	0.203333	1.15136	0.293655	0.977703	0
YIL138C_ORF	YIL138C	TPM2	-0.08	0.2	0.49	0.203333	1.15136	0.285015	0.148878	0
YOR185C_ORF	YOR185C	GSP2	0.1	0.29	0.22	0.203333	1.15136	0.0960902	0.093767	0
YPR074C_ORF	YPR074C	TKL1	0.12	0.24	0.25	0.203333	1.15136	0.0723418	0.022328	0
YDL053C_ORF	YDL053C	PBP4	0.01	0.3	0.3	0.203333	1.15136	0.167432	0.311421	0
YDL203C_ORF	YDL203C	ACK1	0	0.26	0.35	0.203333	1.15136	0.181751	0.875566	0
YDR211W_ORF	YDR211W	GCD6	-0.01	0.26	0.36	0.203333	1.15136	0.191398	0.705369	0
YDR529C_ORF	YDR529C	QCR7	-0.07	0.27	0.41	0.203333	1.15136	0.246847	0.684953	0
YER094C_ORF	YER094C	PUP3	-0.01	0.2	0.42	0.203333	1.15136	0.215019	0.58999	0
YFL057C_ORF	YFL057C	AAD16	0.43	0.03	0.15	0.203333	1.15136	0.205264	0.480151	0
YML019W_ORF	YML019W	OST6	0.18	-0.03	0.46	0.203333	1.15136	0.245832	0.159729	0
YOR078W_ORF	YOR078W	BUD21	0.17	0.57	-0.13	0.203333	1.15136	0.351188	0.172666	0
YOR273C_ORF	YOR273C	TPO4	0.03	0.22	0.36	0.203333	1.15136	0.16563	0.271023	0
YDR487C_ORF	YDR487C	RIB3	0.1	0.29	0.21	0.2	1.1487	0.0953939	0.031645	0
YPR191W_ORF	YPR191W	QCR2	-0.15	0.36	0.39	0.2	1.1487	0.30348	0.016917	0
YBL010C_ORF	YBL010C	YBL010C	0.04	0.71	-0.15	0.2	1.1487	0.451774	0.373395	0
YBR030W_ORF	YBR030W	YBR030W	n	0.23	0.17	0.2	1.1487	0.0424264	0.81608	0
YCR024C_ORF	YCR024C	SLM5	0.2	n	n	0.2	1.1487	n	0.605779	0
YCR025C_ORF	YCR025C	YCR025C	0.2	n	n	0.2	1.1487	n	0.025244	0
YCR037C_ORF	YCR037C	PHO87	0.13	0.14	0.33	0.2	1.1487	0.112694	0.655744	0
YCR040W_ORF	YCR040W	MATALPHA1	n	n	0.2	0.2	1.1487	n	0.547184	0
YDR119W_ORF	YDR119W	YDR119W	-0.01	0.35	0.26	0.2	1.1487	0.18735	0.370755	0
YDR272W_ORF	YDR272W	GLO2	-0.01	0.43	0.18	0.2	1.1487	0.220681	0.179259	0
YDR506C_ORF	YDR506C	YDR506C	0.27	0.13	n	0.2	1.1487	0.0989949	0.119181	0
YER070W_ORF	YER070W	RNR1	0.04	0.17	0.39	0.2	1.1487	0.176918	0.083266	0
YGL197W_ORF	YGL197W	MDS3	0.2	n	n	0.2	1.1487	n	0.656393	0
YGR043C_ORF	YGR043C	NQM1	n	n	0.2	0.2	1.1487	n	0.672026	0
YHR066W_ORF	YHR066W	SSF1	0	0.27	0.33	0.2	1.1487	0.175784	0.112525	0
YHR155W_ORF	YHR155W	YSP1	-0.04	0.6	0.04	0.2	1.1487	0.348712	0.229423	0
YIR043C_ORF	YIR043C	YIR043C	0.45	0.01	0.14	0.2	1.1487	0.226053	0.741605	0
YKL215C_ORF	YKL215C	YKL215C	0.36	0.01	0.23	0.2	1.1487	0.176918	0.001891	0
YKR097W_ORF	YKR097W	PCK1	n	n	0.2	0.2	1.1487	n	1	0
YLR071C_ORF	YLR071C	RGR1	-0.19	0.02	0.77	0.2	1.1487	0.504678	0.072804	0
YLR204W_ORF	YLR204W	QRI5	0.08	0.15	0.37	0.2	1.1487	0.151327	1	0
YLR281C_ORF	YLR281C	YLR281C	0.2	n	n	0.2	1.1487	n	0.054692	0
YLR374C_ORF	YLR374C	YLR374C	0.19	0.26	0.15	0.2	1.1487	0.0556776	0.990487	0
YML030W_ORF	YML030W	YML030W	0.06	0.2	0.34	0.2	1.1487	0.14	0.360966	0
YMR123W_ORF	YMR123W	PKR1	0.13	0.29	0.18	0.2	1.1487	0.0818535	0.130148	0
YMR124W_ORF	YMR124W	YMR124W	n	0.32	0.08	0.2	1.1487	0.169706	0.472465	0
YNL098C_ORF	YNL098C	RAS2	-0.04	0.59	0.05	0.2	1.1487	0.340735	0.077497	0
YOR068C_ORF	YOR068C	VAM10	0.2	n	n	0.2	1.1487	n	0.461568	0
YPL027W_ORF	YPL027W	SMA1	0.37	0.12	0.11	0.2	1.1487	0.147309	0.298094	0
YPL174C_ORF	YPL174C	NIP100	0.2	n	n	0.2	1.1487	n	0.181629	0
YPR006C_ORF	YPR006C	ICL2	0.1	-0.17	0.67	0.2	1.1487	0.428836	0.222434	0
YLR384C_ORF	YLR384C	IKI3	-0.05	0.34	0.3	0.196667	1.14605	0.214554	0.007944	1
YHR099W_ORF	YHR099W	TRA1	0.17	0.27	0.15	0.196667	1.14605	0.064291	0.084802	0
YJL219W_ORF	YJL219W	HXT9	0.4	0.25	-0.06	0.196667	1.14605	0.234592	0.108043	0
YDL156W_ORF	YDL156W	YDL156W	0.23	0.42	-0.06	0.196667	1.14605	0.24173	0.086315	0
YHR084W_ORF	YHR084W	STE12	-0.22	0.15	0.66	0.196667	1.14605	0.441852	0.095856	0
YMR291W_ORF	YMR291W	YMR291W	0.24	0.03	0.32	0.196667	1.14605	0.149778	0.60007	0
YNL200C_ORF	YNL200C	YNL200C	0.14	0.25	0.2	0.196667	1.14605	0.0550757	0.623786	0
YPL074W_ORF	YPL074W	YTA6	0.23	0.31	0.05	0.196667	1.14605	0.133167	1	0
YAL055W_ORF	YAL055W	PEX22	0.03	0.44	0.12	0.196667	1.14605	0.215484	0.067523	0
YBL089W_ORF	YBL089W	AVT5	0.09	0.38	0.12	0.196667	1.14605	0.159478	0.070609	0
YBR088C_ORF	YBR088C	POL30	-0.04	0.28	0.35	0.196667	1.14605	0.207926	0.808988	0
YPL270W_ORF	YPL270W	MDL2	0.07	-0.08	0.6	0.196667	1.14605	0.357258	0.980375	0
YMR140W_ORF	YMR140W	SIP5	-0.04	0.57	0.06	0.196667	1.14605	0.327159	0.921238	0
YFL059W_ORF	YFL059W	SNZ3	0.31	0.08	n	0.195	1.14472	0.162635	0.298342	0
YGL018C_ORF	YGL018C	JAC1	0.06	0.33	n	0.195	1.14472	0.190919	0.186564	0
YGR277C_ORF	YGR277C	YGR277C	0.16	n	0.23	0.195	1.14472	0.0494975	0.169993	0
YIL036W_ORF	YIL036W	CST6	-0.42	0.81	n	0.195	1.14472	0.869741	0.391605	0
YKL134C_ORF	YKL134C	OCT1	-0.06	0.45	n	0.195	1.14472	0.360624	0.317955	0
YLR022C_ORF	YLR022C	SDO1	-0.06	0.45	n	0.195	1.14472	0.360624	0.480942	0
YLR040C_ORF	YLR040C	YLR040C	0.15	n	0.24	0.195	1.14472	0.0636396	0.064659	0
YLR087C_ORF	YLR087C	CSF1	0.08	n	0.31	0.195	1.14472	0.162635	0.866878	0
YLR423C_ORF	YLR423C	ATG17	-0.1	0.49	n	0.195	1.14472	0.417193	0.286403	0
YBL084C_ORF	YBL084C	CDC27	0.31	0.23	0.04	0.193333	1.1434	0.138684	0.33292	0
YDR130C_ORF	YDR130C	FIN1	0.15	0.15	0.28	0.193333	1.1434	0.0750555	0.388776	0
YEL031W_ORF	YEL031W	SPF1	0.14	0.39	0.05	0.193333	1.1434	0.176163	0.944765	0
YGR146C_ORF	YGR146C	YGR146C	0.45	0	0.13	0.193333	1.1434	0.231589	0.559774	0
YIL115C_ORF	YIL115C	NUP159	0.14	0.32	0.12	0.193333	1.1434	0.110151	0.441902	0
YIR038C_ORF	YIR038C	GTT1	0.04	0.16	0.38	0.193333	1.1434	0.172434	0.34631	0
YKL068W-A_ONO_ORF	YKL068W-A	YKL068W-A	0.23	0.07	0.28	0.193333	1.1434	0.109697	0.149304	0
YLR312W-A_ORF	YLR312W-A	MRPL15	-0.24	0.44	0.38	0.193333	1.1434	0.376475	0.66638	0
YLR398C_ORF	YLR398C	SKI2	0.24	0.17	0.17	0.193333	1.1434	0.0404145	0.808212	0
YML024W_ORF	YML024W	RPS17A	0.13	0.42	0.03	0.193333	1.1434	0.202567	0.347863	0
YMR074C_ORF	YMR074C	YMR074C	-0.08	0.46	0.2	0.193333	1.1434	0.270062	0.938883	0
YMR297W_ORF	YMR297W	PRC1	0.04	0.1	0.44	0.193333	1.1434	0.215716	0.251818	0
YOL127W_ORF	YOL127W	RPL25	0.07	0.39	0.12	0.193333	1.1434	0.172143	0.845087	0
YPL026C_ORF	YPL026C	SKS1	-0.4	0.31	0.67	0.193333	1.1434	0.544457	0.067829	0
YPL196W_ORF	YPL196W	OXR1	0.08	0.22	0.28	0.193333	1.1434	0.102632	0.355597	0
YIL035C_ORF	YIL035C	CKA1	0.08	0.53	-0.03	0.193333	1.1434	0.296704	0.049286	0
YCR083W_ORF	YCR083W	TRX3	0.1	0.39	0.09	0.193333	1.1434	0.170392	0.087344	0
YDR115W_ORF	YDR115W	YDR115W	0.13	0.21	0.24	0.193333	1.1434	0.0568624	0.738328	0
YDR444W_ORF	YDR444W	YDR444W	0.37	0.06	0.15	0.193333	1.1434	0.159478	0.858476	0
YGR267C_ORF	YGR267C	FOL2	-0.02	0.29	0.31	0.193333	1.1434	0.185023	0.869572	0
YJL215C_ORF	YJL215C	YJL215C	0.31	0.39	-0.12	0.193333	1.1434	0.274287	1	0
YLR438W_ORF	YLR438W	CAR2	0.42	0.17	-0.01	0.193333	1.1434	0.215948	0.573093	0
YLR461W_ORF	YLR461W	PAU4	0.33	0.16	0.09	0.193333	1.1434	0.123423	0.704426	0
YMR183C_ORF	YMR183C	SSO2	0.07	0.36	0.15	0.193333	1.1434	0.149778	0.24705	0
YMR229C_ORF	YMR229C	RRP5	0.33	0.42	-0.17	0.193333	1.1434	0.317857	0.250092	0
YOR179C_ORF	YOR179C	SYC1	0.15	0.31	0.12	0.193333	1.1434	0.102144	0.76623	0
YGR266W_ORF	YGR266W	YGR266W	0.27	0.19	0.11	0.19	1.14076	0.08	0.009102	1
YLL040C_ORF	YLL040C	VPS13	0.32	0.01	0.24	0.19	1.14076	0.160935	0.101918	0
YLR037C_ORF	YLR037C	DAN2	0.24	0.29	0.04	0.19	1.14076	0.132288	0.113665	0
YNL125C_ORF	YNL125C	ESBP6	n	0.12	0.26	0.19	1.14076	0.0989949	0.04649	0
YNR065C_ORF	YNR065C	YSN1	-0.22	0.37	0.42	0.19	1.14076	0.355949	0.108422	0
YOR020C_ORF	YOR020C	HSP10	-0.12	0.22	0.47	0.19	1.14076	0.296142	0.085829	0
SNR53_SNORNA	SNR53	SNR54	n	n	0.19	0.19	1.14076	n	0.427463	0
YBR271W_ORF	YBR271W	YBR271W	0.32	0.05	0.2	0.19	1.14076	0.135277	0.959199	0
YDL092W_ORF	YDL092W	SRP14	0.02	0.48	0.07	0.19	1.14076	0.252389	0.912038	0
YDL125C_ORF	YDL125C	HNT1	0.09	0.34	0.14	0.19	1.14076	0.132288	0.323878	0
YDR016C_ORF	YDR016C	DAD1	0.07	0.41	0.09	0.19	1.14076	0.190788	0.546652	0
YDR406W_ORF	YDR406W	PDR15	n	0.1	0.28	0.19	1.14076	0.127279	0.757069	0
YDR411C_ORF	YDR411C	DFM1	0.22	0.51	-0.16	0.19	1.14076	0.336006	0.967595	0
YER007W_ORF	YER007W	PAC2	0.06	0.29	0.22	0.19	1.14076	0.117898	0.049654	0
YER034W_ORF	YER034W	YER034W	0.24	n	0.14	0.19	1.14076	0.0707107	0.629682	0
YGL202W_ORF	YGL202W	ARO8	0.01	0.29	0.27	0.19	1.14076	0.156205	0.518191	0
YGR182C_ORF	YGR182C	YGR182C	0	0.5	0.07	0.19	1.14076	0.27074	1	0
YGR227W_ORF	YGR227W	DIE2	-0.17	0.44	0.3	0.19	1.14076	0.319531	0.445612	0
YHL027W_ORF	YHL027W	RIM101	0.34	0.21	0.02	0.19	1.14076	0.160935	0.146634	0
YHL031C_ORF	YHL031C	GOS1	0.09	0.47	0.01	0.19	1.14076	0.245764	0.06758	0
YIL150C_ORF	YIL150C	MCM10	0.12	0.24	0.21	0.19	1.14076	0.06245	0.030648	0
YJR034W_ORF	YJR034W	PET191	n	n	0.19	0.19	1.14076	n	0.232098	0
YKL155C_ORF	YKL155C	RSM22	0.19	n	n	0.19	1.14076	n	0.717103	0
YLR002C_ORF	YLR002C	NOC3	0.12	0.41	0.04	0.19	1.14076	0.194679	0.664219	0
YLR021W_ORF	YLR021W	IRC25	0.19	n	n	0.19	1.14076	n	0.823333	0
YLR444C_ORF	YLR444C	YLR444C	0.19	n	n	0.19	1.14076	n	1	0
YML034C-A_ORF	YML034C-A	YML034C-A	0.5	-0.29	0.36	0.19	1.14076	0.421545	0.070655	0
YMR228W_ORF	YMR228W	MTF1	0.08	0.2	0.29	0.19	1.14076	0.105357	0.412181	0
YNL006W_ORF	YNL006W	LST8	n	0.09	0.29	0.19	1.14076	0.141421	0.359709	0
YNL136W_ORF	YNL136W	EAF7	0.22	0.18	0.17	0.19	1.14076	0.0264575	0.03151	0
YNL186W_ORF	YNL186W	UBP10	-0.2	0.08	0.69	0.19	1.14076	0.455082	0.393171	0
YNL323W_ORF	YNL323W	LEM3	0.03	0.41	0.13	0.19	1.14076	0.196977	0.682842	0
YOL033W_ORF	YOL033W	MSE1	n	n	0.19	0.19	1.14076	n	0.762682	0
YOR022C_ORF	YOR022C	YOR022C	0.03	0.35	n	0.19	1.14076	0.226274	0.614102	0
YOR072W_ORF	YOR072W	YOR072W	-0.27	0.38	0.46	0.19	1.14076	0.400375	0.21017	0
YOR173W_ORF	YOR173W	DCS2	n	n	0.19	0.19	1.14076	n	0.139444	0
YPR127W_ORF	YPR127W	YPR127W	0.36	0.01	0.2	0.19	1.14076	0.175214	0.444107	0
YAL060W_ORF	YAL060W	BDH1	0.11	0.27	0.18	0.186667	1.13813	0.0802081	0.25338	0
YDR309C_ORF	YDR309C	GIC2	0.39	0.14	0.03	0.186667	1.13813	0.184481	0.865524	0
YJL123C_ORF	YJL123C	YJL123C	0.07	0.71	-0.22	0.186667	1.13813	0.47585	0.128284	0
YML094W_ORF	YML094W	GIM5	0.01	0.19	0.36	0.186667	1.13813	0.175024	0.111196	0
YMR301C_ORF	YMR301C	ATM1	0.16	-0.06	0.46	0.186667	1.13813	0.261024	0.519372	0
YNL238W_ORF	YNL238W	KEX2	-0.08	0.26	0.38	0.186667	1.13813	0.238607	0.878935	0
YNR038W_ORF	YNR038W	DBP6	0.12	0.37	0.07	0.186667	1.13813	0.160728	0.973561	0
YOR077W_ORF	YOR077W	RTS2	0.14	0.13	0.29	0.186667	1.13813	0.0896289	0.126066	0
YOR101W_ORF	YOR101W	RAS1	0.1	0.32	0.14	0.186667	1.13813	0.117189	0.510392	0
YPL145C_ORF	YPL145C	KES1	0.03	0.21	0.32	0.186667	1.13813	0.146401	0.222594	0
YPR026W_ORF	YPR026W	ATH1	0.28	-0.18	0.46	0.186667	1.13813	0.330051	0.009673	0
YBR153W_ORF	YBR153W	RIB7	0.16	0.32	0.08	0.186667	1.13813	0.122202	0.720396	0
YGL216W_ORF	YGL216W	KIP3	0.1	0.36	0.1	0.186667	1.13813	0.150111	0.949646	0
YGR119C_ORF	YGR119C	NUP57	0.09	0.37	0.1	0.186667	1.13813	0.15885	0.867068	0
YBR197C_ORF	YBR197C	YBR197C	0.3	n	0.07	0.185	1.13682	0.162635	0.067914	0
YGL256W_ORF	YGL256W	ADH4	n	0.09	0.28	0.185	1.13682	0.13435	0.12189	0
YLR157W-C_OCH__ORF	YLR157W-C	YLR157W-C	0.39	-0.02	n	0.185	1.13682	0.289914	0.782598	0
YMR270C_ORF	YMR270C	RRN9	-0.19	n	0.56	0.185	1.13682	0.53033	0.449705	0
YLL067C_ORF	YLL067C	YLL067C	-0.3	0.19	0.66	0.183333	1.1355	0.480035	0.005196	1
Q0250_ORF	Q0250	COX2	0.04	-0.03	0.54	0.183333	1.1355	0.310859	0.136255	0
YLR354C_ORF	YLR354C	TAL1	0.17	0.36	0.02	0.183333	1.1355	0.170392	0.082558	0
YMR203W_ORF	YMR203W	TOM40	0.13	0.08	0.34	0.183333	1.1355	0.137961	0.011242	0
FLP_2UM	R0010W	FLP1	0.19	0.3	0.06	0.183333	1.1355	0.120139	0.356494	0
YCR073C_ORF	YCR073C	SSK22	0.23	0.17	0.15	0.183333	1.1355	0.0416333	0.442026	0
YDL165W_ORF	YDL165W	CDC36	0.16	0.28	0.11	0.183333	1.1355	0.0873689	0.162862	0
YDR167W_ORF	YDR167W	TAF10	0.11	0.31	0.13	0.183333	1.1355	0.110151	0.590948	0
YDR348C_ORF	YDR348C	YDR348C	0.08	-0.04	0.51	0.183333	1.1355	0.289194	0.029344	0
YGR207C_ORF	YGR207C	YGR207C	-0.09	0.23	0.41	0.183333	1.1355	0.253246	0.289096	0
YJR155W_ORF	YJR155W	AAD10	0.28	-0.14	0.41	0.183333	1.1355	0.28746	0.240435	0
YKL203C_ORF	YKL203C	TOR2	0.13	0.13	0.29	0.183333	1.1355	0.092376	0.711743	0
YKR085C_ORF	YKR085C	MRPL20	0.07	0.2	0.28	0.183333	1.1355	0.105987	0.494464	0
YLR068W_ORF	YLR068W	FYV7	0.33	-0.09	0.31	0.183333	1.1355	0.236925	0.056267	0
YML132W_ORF	YML132W	COS3	0.39	0.2	-0.04	0.183333	1.1355	0.215484	0.247288	0
YNL316C_ORF	YNL316C	PHA2	0.2	0.14	0.21	0.183333	1.1355	0.0378594	0.864074	0
YOR122C_ORF	YOR122C	PFY1	0.04	0.3	0.21	0.183333	1.1355	0.132035	0.051754	0
YGR183C_ORF	YGR183C	QCR9	-0.17	0.24	0.48	0.183333	1.1355	0.328684	0.238279	0
YHL029C_ORF	YHL029C	OCA5	-0.05	0.12	0.48	0.183333	1.1355	0.270617	0.029929	0
YPL081W_OCH__ORF	YPL081W	RPS9A	0.43	0.03	0.08	0.18	1.13288	0.217945	0.000462	1
YBR287W_ORF	YBR287W	ZSP1	0.13	0.32	0.09	0.18	1.13288	0.122882	0.003827	0
YAL029C_ORF	YAL029C	MYO4	-0.01	0.35	0.2	0.18	1.13288	0.180831	0.027602	0
YAL051W_ORF	YAL051W	OAF1	0.09	0.46	-0.01	0.18	1.13288	0.247588	0.699942	0
YBR251W_ORF	YBR251W	MRPS5	0.2	n	0.16	0.18	1.13288	0.0282843	0.634318	0
YCR011C_ORF	YCR011C	ADP1	0.08	0.33	0.13	0.18	1.13288	0.132288	0.406931	0
YDL085W_ORF	YDL085W	NDE2	0.18	n	n	0.18	1.13288	n	0.264101	0
YDR163W_ORF	YDR163W	CWC15	0.13	0.47	-0.06	0.18	1.13288	0.268514	0.537171	0
YDR207C_ORF	YDR207C	UME6	0.1	0.26	n	0.18	1.13288	0.113137	0.223389	0
YDR256C_ORF	YDR256C	CTA1	0.09	0.27	0.18	0.18	1.13288	0.09	0.341001	0
YDR276C_ORF	YDR276C	PMP3	-0.06	0.42	0.18	0.18	1.13288	0.24	0.105626	0
YGL025C_ORF	YGL025C	PGD1	-0.14	0.52	0.16	0.18	1.13288	0.330454	0.035984	0
YHR123W_ORF	YHR123W	EPT1	0.15	0.36	0.03	0.18	1.13288	0.167033	0.902834	0
YJL025W_ORF	YJL025W	RRN7	0.02	0.34	n	0.18	1.13288	0.226274	0.405961	0
YKL020C_ORF	YKL020C	SPT23	0.33	-0.1	0.31	0.18	1.13288	0.242693	0.782988	0
YKR091W_ORF	YKR091W	SRL3	n	0.11	0.25	0.18	1.13288	0.0989949	0.369149	0
YMR114C_ORF	YMR114C	YMR114C	0.06	0.34	0.14	0.18	1.13288	0.144222	0.558454	0
YMR188C_ORF	YMR188C	MRPS17	0.3	0.17	0.07	0.18	1.13288	0.115326	0.787414	0
YMR224C_ORF	YMR224C	MRE11	0.13	0.23	n	0.18	1.13288	0.0707107	0.042115	0
YMR311C_ORF	YMR311C	GLC8	-0.06	0.28	0.32	0.18	1.13288	0.208806	0.592884	0
YNL040W_ORF	YNL040W	YNL040W	0.1	0.24	0.2	0.18	1.13288	0.072111	0.802316	0
YNL306W_ORF	YNL306W	MRPS18	0.15	0.37	0.02	0.18	1.13288	0.176918	0.429848	0
YOL045W_ORF	YOL045W	PSK2	n	n	0.18	0.18	1.13288	n	1	0
YOR020W-A_ONO_ORF	YOR020W-A	YOR020W-A	-0.43	0.45	0.52	0.18	1.13288	0.529434	0.042713	0
YOR026W_ORF	YOR026W	BUB3	0.32	0.38	-0.16	0.18	1.13288	0.295973	0.533549	0
YOR067C_ORF	YOR067C	ALG8	0.3	0.16	0.08	0.18	1.13288	0.111355	0.626514	0
YPL104W_ORF	YPL104W	MSD1	n	n	0.18	0.18	1.13288	n	1	0
YPL107W_ORF	YPL107W	YPL107W	0.32	0.36	-0.14	0.18	1.13288	0.277849	0.024451	0
YPL252C_ORF	YPL252C	YAH1	0.09	0.58	-0.13	0.18	1.13288	0.363456	0.27551	0
YPR088C_ORF	YPR088C	SRP54	0.18	0.2	0.16	0.18	1.13288	0.02	0.515762	0
YPR194C_ORF	YPR194C	OPT2	0.18	n	n	0.18	1.13288	n	0.874526	0
YKL068W_ORF	YKL068W	NUP100	0.02	0.39	0.12	0.176667	1.13027	0.191398	0.158016	0
YNL208W_ORF	YNL208W	YNL208W	-0.11	0.37	0.27	0.176667	1.13027	0.253246	0.033124	0
YAL013W_ORF	YAL013W	DEP1	0.09	0.3	0.14	0.176667	1.13027	0.109697	0.062302	0
YBR252W_ORF	YBR252W	DUT1	0.2	0.53	-0.2	0.176667	1.13027	0.365559	0.614011	0
YCR039C_ORF	YCR039C	MATALPHA2	0.2	0.04	0.29	0.176667	1.13027	0.126623	0.020402	0
YGR077C_ORF	YGR077C	PEX8	0.04	0.22	0.27	0.176667	1.13027	0.120968	0.093523	0
YGR200C_ORF	YGR200C	ELP2	0.32	0.17	0.04	0.176667	1.13027	0.140119	0.712487	0
YIR019C_ORF	YIR019C	MUC1	0	0.47	0.06	0.176667	1.13027	0.255799	0.678098	0
YJL102W_ORF	YJL102W	MEF2	-0.01	0.32	0.22	0.176667	1.13027	0.169214	0.006016	0
YJL222W_ORF	YJL222W	VTH2	0.32	0.17	0.04	0.176667	1.13027	0.140119	0.622903	0
YKL080W_ORF	YKL080W	VMA5	0.08	0.23	0.22	0.176667	1.13027	0.083865	0.195237	0
YLR028C_ORF	YLR028C	ADE16	0.04	0.17	0.32	0.176667	1.13027	0.140119	0.931589	0
YLR195C_ORF	YLR195C	NMT1	0.11	0.26	0.16	0.176667	1.13027	0.0763763	0.208668	0
YLR262C_ORF	YLR262C	YPT6	0.07	0.09	0.37	0.176667	1.13027	0.16773	0.440586	0
YNL304W_ORF	YNL304W	YPT11	-0.4	0.62	0.31	0.176667	1.13027	0.522909	0.336976	0
YOR125C_ORF	YOR125C	CAT5	0.05	0.35	0.13	0.176667	1.13027	0.155349	0.631121	0
YOR220W_ORF	YOR220W	YOR220W	-0.05	0.27	0.31	0.176667	1.13027	0.197315	0.348557	0
YOR251C_ORF	YOR251C	YOR251C	0.13	0.15	0.25	0.176667	1.13027	0.064291	0.872896	0
YOR350C_ORF	YOR350C	MNE1	0.05	0.37	0.11	0.176667	1.13027	0.170098	0.568009	0
YPL037C_ORF	YPL037C	EGD1	-0.02	0.33	0.22	0.176667	1.13027	0.178979	0.665025	0
YPL132W_ORF	YPL132W	COX11	0.17	0.36	0	0.176667	1.13027	0.180093	0.608844	0
YPR125W_ORF	YPR125W	YLH47	0.03	-0.09	0.59	0.176667	1.13027	0.362951	0.723155	0
YBR158W_ORF	YBR158W	AMN1	0.09	0.35	0.09	0.176667	1.13027	0.150111	0.017167	0
YCL039W_ORF	YCL039W	GID7	n	0.2	0.15	0.175	1.12896	0.0353553	0.224973	0
YGL116W_ORF	YGL116W	CDC20	0.21	n	0.14	0.175	1.12896	0.0494975	0.740475	0
YKL078W_ORF	YKL078W	DHR2	0.41	n	-0.06	0.175	1.12896	0.33234	0.557977	0
YLR051C_ORF	YLR051C	FCF2	-0.07	0.42	n	0.175	1.12896	0.346482	0.187639	0
YNR073C_ORF	YNR073C	YNR073C	n	0.2	0.15	0.175	1.12896	0.0353553	1	0
YAL007C_ORF	YAL007C	ERP2	0.18	0.08	0.26	0.173333	1.12766	0.090185	0.129024	0
YBLCSIGMA1_LTR	YBLCSIGMA1	YBLCSIGMA2	0.46	0.11	-0.05	0.173333	1.12766	0.260832	0.153958	0
YBR274W_ORF	YBR274W	CHK1	-0.06	0.24	0.34	0.173333	1.12766	0.208167	0.173197	0
YCR096C_ORF	YCR096C	HMRA2	0.09	0.26	0.17	0.173333	1.12766	0.085049	0.019744	0
YDR303C_ORF	YDR303C	RSC3	0.01	0.09	0.42	0.173333	1.12766	0.217332	0.524336	0
YGR019W_ORF	YGR019W	UGA1	0.13	0.16	0.23	0.173333	1.12766	0.051316	0.864337	0
YHR029C_ORF	YHR029C	YHI9	-0.03	0.56	-0.01	0.173333	1.12766	0.335012	0.935598	0
YHR158C_ORF	YHR158C	KEL1	0.05	0.08	0.39	0.173333	1.12766	0.188237	0.61119	0
YIR012W_ORF	YIR012W	SQT1	0.12	0.45	-0.05	0.173333	1.12766	0.254231	0.715451	0
YLL017W_ORF	YLL017W	YLL017W	0.58	-0.26	0.2	0.173333	1.12766	0.420634	0.157712	0
YLR025W_ORF	YLR025W	SNF7	-0.08	0.04	0.56	0.173333	1.12766	0.340196	0.813255	0
YLR268W_ORF	YLR268W	SEC22	0.14	0.18	0.2	0.173333	1.12766	0.0305505	0.214689	0
YMR071C_ORF	YMR071C	TVP18	0.27	0.01	0.24	0.173333	1.12766	0.142244	0.623181	0
YNL320W_ORF	YNL320W	YNL320W	0.03	0.26	0.23	0.173333	1.12766	0.125033	0.682495	0
YOR262W_ORF	YOR262W	YOR262W	0.11	0.33	0.08	0.173333	1.12766	0.136504	0.021177	0
YPL008W_ORF	YPL008W	CHL1	0.11	0.15	0.26	0.173333	1.12766	0.0776745	0.34998	0
YPL122C_ORF	YPL122C	TFB2	0.17	-0.02	0.37	0.173333	1.12766	0.195021	0.18818	0
YPL134C_ORF	YPL134C	ODC1	0.16	0.19	0.17	0.173333	1.12766	0.0152753	0.210101	0
YDR319C_ORF	YDR319C	YDR319C	0.09	0.7	-0.27	0.173333	1.12766	0.49034	1	0
YOR168W_ORF	YOR168W	GLN4	0.24	0.2	0.07	0.17	1.12506	0.0888819	0.078669	0
ARS304_ARS	ARS304	ARS305	0.17	n	n	0.17	1.12506	n	0.9988	0
YAL017W_ORF	YAL017W	PSK1	0.17	0.2	0.14	0.17	1.12506	0.03	0.570307	0
YAR066W_ORF	YAR066W	YAR066W	-0.05	-0.02	0.58	0.17	1.12506	0.355387	0.423416	0
YBL043W_ORF	YBL043W	ECM13	0.28	0.32	-0.09	0.17	1.12506	0.226053	0.139821	0
YBL092W_ORF	YBL092W	RPL32	0.16	0.28	0.07	0.17	1.12506	0.105357	0.742516	0
YCL022C_ORF	YCL022C	YCL022C	n	n	0.17	0.17	1.12506	n	0.606661	0
YCR106W_ORF	YCR106W	RDS1	n	0.57	-0.23	0.17	1.12506	0.565685	0.29459	0
YDL036C_ORF	YDL036C	PUS9	0.09	0.25	n	0.17	1.12506	0.113137	0.662773	0
YDL114W_ORF	YDL114W	YDL114W	n	0.17	n	0.17	1.12506	n	0.052236	0
YDR079C-A_ORF	YDR079C-A	TFB5	0.12	0	0.39	0.17	1.12506	0.19975	0.173364	0
YDR164C_ORF	YDR164C	SEC1	0.19	0.36	-0.04	0.17	1.12506	0.200749	0.919915	0
YDR420W_ORF	YDR420W	HKR1	0.03	0.23	0.25	0.17	1.12506	0.121655	0.348162	0
YDR458C_ORF	YDR458C	HEH2	0.28	n	0.06	0.17	1.12506	0.155563	0.492831	0
YEL006W_ORF	YEL006W	YEA6	n	n	0.17	0.17	1.12506	n	0.37996	0
YEL073C_ORF	YEL073C	YEL073C	0.59	-0.06	-0.02	0.17	1.12506	0.36428	0.201958	0
YER035W_ORF	YER035W	EDC2	-0.16	0.27	0.4	0.17	1.12506	0.293087	0.891482	0
YER119C-A_ORF	YER119C-A	YER119C-A	n	0.11	0.23	0.17	1.12506	0.0848528	0.940699	0
YHR072W-A_ORF	YHR072W-A	NOP10	0.06	0.36	0.09	0.17	1.12506	0.165227	0.845726	0
YHR132C_ORF	YHR132C	ECM14	-0.18	0.3	0.39	0.17	1.12506	0.306431	0.383841	0
YHR137W_ORF	YHR137W	ARO9	0.17	n	n	0.17	1.12506	n	0.458741	0
YHR209W_ORF	YHR209W	CRG1	0.08	n	0.26	0.17	1.12506	0.127279	0.697499	0
YJL152W_ORF	YJL152W	YJL152W	0.17	n	n	0.17	1.12506	n	0.082115	0
YJL184W_ORF	YJL184W	GON7	-0.11	n	0.45	0.17	1.12506	0.39598	0.011857	0
YKL018W_ORF	YKL018W	SWD2	0.31	0.13	0.07	0.17	1.12506	0.1249	0.831771	0
YLL053C_ORF	YLL053C	YLL053C	n	n	0.17	0.17	1.12506	n	1	0
YLR143W_ORF	YLR143W	YLR143W	0.17	n	n	0.17	1.12506	n	0.717009	0
YML048W_ORF	YML048W	GSF2	0.04	0.51	-0.04	0.17	1.12506	0.297153	0.38013	0
YML092C_ORF	YML092C	PRE8	0.16	0.28	0.07	0.17	1.12506	0.105357	0.517162	0
YMR078C_ORF	YMR078C	CTF18	n	0.2	0.14	0.17	1.12506	0.0424264	0.190344	0
YMR081C_ORF	YMR081C	ISF1	0.01	0.35	0.15	0.17	1.12506	0.17088	0.039703	0
YMR208W_ORF	YMR208W	ERG12	0.06	-0.07	0.52	0.17	1.12506	0.31	0.874808	0
YMR232W_ORF	YMR232W	FUS2	0.17	n	n	0.17	1.12506	n	0.244142	0
YMR238W_ORF	YMR238W	DFG5	0.17	n	0.17	0.17	1.12506	0	0.857277	0
YMR245W_ORF	YMR245W	YMR245W	n	n	0.17	0.17	1.12506	n	1	0
YMR293C_ORF	YMR293C	YMR293C	n	n	0.17	0.17	1.12506	n	0.277527	0
YNL047C_ORF	YNL047C	SLM2	n	n	0.17	0.17	1.12506	n	0.909348	0
YNR032W_ORF	YNR032W	PPG1	-0.01	0.42	0.1	0.17	1.12506	0.223383	0.900334	0
YNR076W_ORF	YNR076W	PAU6	0.32	0.08	0.11	0.17	1.12506	0.130767	0.436494	0
YOR392W_ORF	YOR392W	YOR392W	n	n	0.17	0.17	1.12506	n	0.6336	0
YPL125W_ORF	YPL125W	KAP120	-0.2	n	0.54	0.17	1.12506	0.523259	0.020269	0
YPL230W_ORF	YPL230W	YPL230W	0.24	0.12	0.15	0.17	1.12506	0.06245	1	0
YPR187W_ORF	YPR187W	RPO26	0.03	0.08	0.4	0.17	1.12506	0.200749	0.77073	0
YJL034W_ORF	YJL034W	KAR2	0.07	0.2	0.23	0.166667	1.12246	0.085049	0.136042	0
YKL029C_ORF	YKL029C	MAE1	0.37	0.31	-0.18	0.166667	1.12246	0.301717	0.088513	0
YOL059W_ORF	YOL059W	GPD2	0.24	0.17	0.09	0.166667	1.12246	0.0750555	0.018951	0
NTS1-2_RRNA	NTS1-2	NTS1-3	0.68	-0.18	0	0.166667	1.12246	0.453578	0.058509	0
Q0017_ORF	Q0017	Q0018	0.61	-0.02	-0.09	0.166667	1.12246	0.38553	0.048578	0
YAL008W_ORF	YAL008W	FUN14	0.15	0.38	-0.03	0.166667	1.12246	0.205508	0.90619	0
YBR056W-A_ONO_ORF	YBR056W-A	YBR056W-A	0.47	-0.04	0.07	0.166667	1.12246	0.26839	0.146811	0
YBR070C_ORF	YBR070C	ALG14	0.02	0.33	0.15	0.166667	1.12246	0.155671	0.589287	0
YBR082C_ORF	YBR082C	UBC4	0.01	0.32	0.17	0.166667	1.12246	0.155027	0.695036	0
YDL067C_ORF	YDL067C	COX9	0.01	0.45	0.04	0.166667	1.12246	0.245832	0.004728	0
YEL018W_ORF	YEL018W	EAF5	0.7	-0.16	-0.04	0.166667	1.12246	0.465761	0.333662	0
YER156C_ORF	YER156C	YER156C	0.03	-0.01	0.48	0.166667	1.12246	0.272091	0.712436	0
YGL023C_ORF	YGL023C	PIB2	0.09	-0.01	0.42	0.166667	1.12246	0.225019	0.443491	0
YGR189C_ORF	YGR189C	CRH1	0.34	0.01	0.15	0.166667	1.12246	0.16563	0.070593	0
YIL122W_ORF	YIL122W	POG1	0.04	0.31	0.15	0.166667	1.12246	0.135769	0.901623	0
YJR064W_ORF	YJR064W	CCT5	0.05	0.22	0.23	0.166667	1.12246	0.10116	0.283517	0
YML131W_ORF	YML131W	YML131W	0.64	-0.27	0.13	0.166667	1.12246	0.456107	0.272546	0
YMR136W_ORF	YMR136W	GAT2	-0.13	0.28	0.35	0.166667	1.12246	0.259294	0.802358	0
YMR174C_ORF	YMR174C	PAI3	0.13	0	0.37	0.166667	1.12246	0.187705	0.021277	0
YMR242W-A_ONO_ORF	YMR242W-A	YMR242W-A	0.5	0.1	-0.1	0.166667	1.12246	0.305505	0.027025	0
YNR053C_ORF	YNR053C	NOG2	0.17	0.21	0.12	0.166667	1.12246	0.0450925	0.482156	0
YOR094W_ORF	YOR094W	ARF3	0.16	0.49	-0.15	0.166667	1.12246	0.320052	0.531598	0
YOR222W_ORF	YOR222W	ODC2	-0.04	0.22	0.32	0.166667	1.12246	0.185831	0.624711	0
YPL032C_ORF	YPL032C	SVL3	-0.18	0.24	0.44	0.166667	1.12246	0.316439	0.894289	0
YPL043W_ORF	YPL043W	NOP4	0.1	0.21	0.19	0.166667	1.12246	0.0585947	0.328162	0
YPR020W_ORF	YPR020W	ATP20	0.18	0.14	0.18	0.166667	1.12246	0.023094	0.629606	0
YFR029W_ORF	YFR029W	PTR3	-0.23	n	0.56	0.165	1.12117	0.558614	0.413993	0
YGL154C_ORF	YGL154C	LYS5	n	0.04	0.29	0.165	1.12117	0.176777	0.933763	0
YPL241C_ORF	YPL241C	CIN2	0.03	n	0.3	0.165	1.12117	0.190919	0.230552	0
YGR095C_ORF	YGR095C	RRP46	0.33	-0.11	0.27	0.163333	1.11987	0.238607	0.095413	0
YDR038C_ORF	YDR038C	ENA5	0.31	0.05	0.13	0.163333	1.11987	0.133167	0.507116	0
YOR187W_ORF	YOR187W	TUF1	0.19	0.21	0.09	0.163333	1.11987	0.064291	0.161132	0
YBR159W_ORF	YBR159W	IFA38	-0.01	0.01	0.49	0.163333	1.11987	0.283078	0.961286	0
YBR230C_ORF	YBR230C	OM14	-0.12	0.14	0.47	0.163333	1.11987	0.295691	0.169536	0
YDL134C_ORF	YDL134C	PPH21	0.05	0.25	0.19	0.163333	1.11987	0.102632	0.309403	0
YER180C-A_ONO_ORF	YER180C-A	SLO1	0.25	-0.04	0.28	0.163333	1.11987	0.17673	0.187739	0
YGR155W_ORF	YGR155W	CYS4	-0.4	0.39	0.5	0.163333	1.11987	0.490951	0.198946	0
YIL074C_ORF	YIL074C	SER33	0.22	0.13	0.14	0.163333	1.11987	0.0493288	0.961109	0
YKL109W_ORF	YKL109W	HAP4	0.06	0.29	0.14	0.163333	1.11987	0.116762	0.199391	0
YKL170W_ORF	YKL170W	MRPL38	0.19	0.07	0.23	0.163333	1.11987	0.0832666	0.508673	0
YLR154W-F_ONO_ORF	YLR154W-F	YLR154W-F	0.86	-0.27	-0.1	0.163333	1.11987	0.609289	0.032205	0
YLR190W_ORF	YLR190W	MMR1	-0.03	0.22	0.3	0.163333	1.11987	0.172143	0.840656	0
YML023C_ORF	YML023C	NSE5	0.14	0.18	0.17	0.163333	1.11987	0.0208167	0.256262	0
YOL145C_ORF	YOL145C	CTR9	-0.02	0.32	0.19	0.163333	1.11987	0.171561	0.263216	0
YOR100C_ORF	YOR100C	CRC1	-0.02	0.09	0.42	0.163333	1.11987	0.228983	0.634428	0
YPL046C_ORF	YPL046C	ELC1	0.24	0.12	0.13	0.163333	1.11987	0.0665833	0.159621	0
YPR164W_ORF	YPR164W	MMS1	0.11	0.33	0.05	0.163333	1.11987	0.147422	0.973958	0
YGR253C_ORF	YGR253C	PUP2	0.3	0.15	0.03	0.16	1.11729	0.135277	0.026036	1
[truncated: 3,890 more rows]
